# Supplementary material for: Identification of candidate genes for drought tolerance in coffee by high-throughput sequencing in the shoot apex of different Coffea arabica cultivars
Source: BMC Plant Biol. 2016 Apr 19;16:94. doi: 10.1186/s12870-016-0777-5 (PMC4837521; doi:10.1186/s12870-016-0777-5)
Supplement: Additional file 1: Table S1. — Summary of Blast2GO automatic annotation of the transcriptome clusters. (XLS 15226 kb) [file 12870_2016_777_MOESM1_ESM.xls]

## Sheet: RC_blast2go_sequence_table_2014
Seq. Name	I59-C	I59-D	RUB-C	RUB-D	Seq. Description	Seq. Length	#Hits	min. eValue	mean Similarity	#GOs	GOs	Enzyme Codes	InterProScan
gALL_c1	2	5	7	8	PREDICTED: uncharacterized protein LOC102592194	903	10	1.40926e-25	0.533	0	-		Coil (COILS)
gALL_c2	4	3	3	11	cell growth defect factor-like	1199	20	4.01483e-99	0.789	3	P:cell death; C:mitochondrion; C:plastid	-	IPR021788 (PFAM); CYTOPLASMIC_DOMAIN (PHOBIUS); TRANSMEMBRANE (PHOBIUS); NON_CYTOPLASMIC_DOMAIN (PHOBIUS); TRANSMEMBRANE (PHOBIUS); CYTOPLASMIC_DOMAIN (PHOBIUS); TRANSMEMBRANE (PHOBIUS); TRANSMEMBRANE (PHOBIUS); NON_CYTOPLASMIC_DOMAIN (PHOBIUS); CYTOPLASMIC_DOMAIN (PHOBIUS); TMhelix (TMHMM); TMhelix (TMHMM); TMhelix (TMHMM)
gALL_c3	1	4	0	5	pyrroline-5-carboxylate reductase-like	1119	20	2.74974e-123	0.8705	7	C:cell wall; P:metabolic process; P:biosynthetic process; P:cellular process; F:nucleotide binding; P:catabolic process; F:catalytic activity; C:cytoplasm	EC:1.5.1.2	no IPS match
gALL_c5	6	8	7	8	26s proteasome non-atpase regulatory subunit 13-like	1474	20	8.42625e-177	0.8755	1	C:intracellular	-	no IPS match
gALL_c6	1	2	0	3	cinnamoyl- reductase 2-like	1407	20	1.0103e-115	0.805	4	P:biosynthetic process; P:lipid metabolic process; P:metabolic process; F:catalytic activity; P:cellular process	EC:1.1.1.145; EC:1.1.1.219	no IPS match
gALL_c7	3	9	5	10	threonine chloroplastic	2038	20	0	0.9535	6	P:biosynthetic process; P:cellular process; F:binding; F:catalytic activity; C:plastid; C:cytosol; P:metabolic process	EC:4.2.3.1	no IPS match
gALL_c8	1	2	3	4	non-race specific disease resistance 1	1201	20	1.09089e-89	0.662	6	P:response to stress; P:cell death; C:plasma membrane; P:response to external stimulus; P:response to biotic stimulus; F:protein binding	-	TRANSMEMBRANE (PHOBIUS); CYTOPLASMIC_DOMAIN (PHOBIUS); NON_CYTOPLASMIC_DOMAIN (PHOBIUS); TMhelix (TMHMM)
gALL_c9	1	2	0	4	tsi1-interacting protein tsip1	993	20	2.56471e-50	0.8335	2	F:protein binding; C:extracellular region	-	IPR001305 (G3DSA:2.10.230.GENE3D); PTHR15852 (PANTHER); PTHR15852:SF13 (PANTHER); IPR001305 (SUPERFAMILY)
gALL_c10	1	3	4	2	sucrose phosphate synthase	1437	20	0	0.8815	6	P:biosynthetic process; P:carbohydrate metabolic process; P:cellular process; C:cellular_component; C:plasma membrane; F:transferase activity; C:cytosol	EC:2.4.1.14	IPR006380 (PFAM)
gALL_c11	1	5	2	13	dehydroascorbate reductase	1263	20	1.21006e-109	0.8085	7	P:catabolic process; P:cellular process; P:secondary metabolic process; C:plastid; P:biological_process; P:cellular component organization; P:cellular protein modification process; F:catalytic activity; P:metabolic process; P:carbohydrate metabolic process	EC:1.8.5.1	no IPS match
gALL_c12	1	1	0	0	tox high mobility group box family member 4- isoform partial	1265	20	2.00657e-104	0.6945	0	-		Coil (COILS); IPR012862 (PFAM)
gALL_c13	3	5	5	2	reticulon family protein	1073	20	6.6025e-87	0.7125	1	C:membrane	-	IPR003388 (PFAM); PTHR10994:SF27 (PANTHER); IPR003388 (PANTHER); TRANSMEMBRANE (PHOBIUS); CYTOPLASMIC_DOMAIN (PHOBIUS); TRANSMEMBRANE (PHOBIUS); CYTOPLASMIC_DOMAIN (PHOBIUS); NON_CYTOPLASMIC_DOMAIN (PHOBIUS); NON_CYTOPLASMIC_DOMAIN (PHOBIUS); TRANSMEMBRANE (PHOBIUS); IPR003388 (PROSITE_PROFILES); TMhelix (TMHMM); TMhelix (TMHMM); TMhelix (TMHMM)
gALL_c14	6	5	0	0	peptide methionine sulfoxide reductase-like	1088	20	8.82845e-87	0.8645	2	P:metabolic process; F:catalytic activity; P:cellular protein modification process	EC:1.8.4.11; EC:1.8.4	Coil (COILS); IPR002569 (PFAM); IPR002569 (G3DSA:3.30.1060.GENE3D); IPR002569 (TIGRFAM); PTHR10173:SF23 (PANTHER); IPR028427 (PANTHER); IPR002569 (HAMAP); IPR002569 (SUPERFAMILY)
gALL_c15	4	2	4	7	glycerol kinase-like	1125	20	3.07359e-130	0.8295	11	C:cytosol; C:mitochondrion; P:response to external stimulus; P:response to stress; P:response to biotic stimulus; F:kinase activity; P:carbohydrate metabolic process; P:catabolic process; P:cellular process; P:biological_process; P:metabolic process; P:lipid metabolic process; P:response to abiotic stimulus	EC:2.7.1.30	G3DSA:3.30.420.40 (GENE3D); G3DSA:3.30.420.40 (GENE3D); IPR018485 (PFAM); PTHR10196:SF9 (PANTHER); PTHR10196 (PANTHER); SSF53067 (SUPERFAMILY)
gALL_c16	4	3	5	8	pentatricopeptide repeat-containing protein chloroplastic-like	1219	20	7.44363e-124	0.79	1	C:chloroplast		IPR002625 (SMART); IPR002885 (TIGRFAM); IPR002885 (PFAM); PTHR24015:SF437 (PANTHER); PTHR24015 (PANTHER); IPR002625 (PROSITE_PROFILES); IPR002885 (PROSITE_PROFILES); IPR002885 (PROSITE_PROFILES); IPR002885 (PROSITE_PROFILES)
gALL_c17	3	4	3	3	protein curvature thylakoid chloroplastic-like isoform x1	1061	20	4.24707e-46	0.6025	0	-		IPR025564 (PFAM); TRANSMEMBRANE (PHOBIUS); TRANSMEMBRANE (PHOBIUS); CYTOPLASMIC_DOMAIN (PHOBIUS); CYTOPLASMIC_DOMAIN (PHOBIUS); NON_CYTOPLASMIC_DOMAIN (PHOBIUS); TMhelix (TMHMM); TMhelix (TMHMM)
gALL_c18	3	8	10	11	flavonol 4 -	1475	20	1.57531e-90	0.646	2	F:transferase activity; P:biological_process	-	IPR000863 (PFAM); IPR027417 (G3DSA:3.40.50.GENE3D); PTHR11783:SF15 (PANTHER); PTHR11783 (PANTHER); IPR027417 (SUPERFAMILY)
gALL_c19	2	3	6	5	caffeic acid 3-o-methyltransferase 1 isoform 1	1770	20	5.77615e-114	0.699	1	F:transferase activity	EC:2.1.1	IPR016461 (PIRSF); IPR001077 (PFAM); IPR029063 (G3DSA:3.40.50.GENE3D); IPR011991 (G3DSA:1.10.10.GENE3D); IPR012967 (PFAM); PTHR11746 (PANTHER); PTHR11746:SF65 (PANTHER); IPR016461 (PROSITE_PROFILES); SSF46785 (SUPERFAMILY); IPR029063 (SUPERFAMILY)
gALL_c20	4	0	3	2	protein mizu-kussei 1-like	1069	20	3.72263e-90	0.7985	2	F:molecular_function; P:biological_process		IPR006460 (PFAM); IPR006460 (TIGRFAM); PTHR31696:SF3 (PANTHER); PTHR31696 (PANTHER)
gALL_c21	1	8	4	6	auxin-induced in root cultures protein 12	913	20	1.94027e-46	0.6325	2	C:integral component of membrane; F:monooxygenase activity		IPR005018 (SMART); IPR017214 (PFAM); PTHR23130 (PANTHER); PTHR23130:SF72 (PANTHER); SIGNAL_PEPTIDE_N_REGION (PHOBIUS); TRANSMEMBRANE (PHOBIUS); SIGNAL_PEPTIDE (PHOBIUS); NON_CYTOPLASMIC_DOMAIN (PHOBIUS); SIGNAL_PEPTIDE_C_REGION (PHOBIUS); SIGNAL_PEPTIDE_H_REGION (PHOBIUS); CYTOPLASMIC_DOMAIN (PHOBIUS); IPR005018 (PROSITE_PROFILES); SignalP-noTM (SIGNALP_EUK); SignalP-TM (SIGNALP_GRAM_POSITIVE); T…
gALL_c22	0	0	0	1	thiazole biosynthetic enzyme	1471	20	5.63191e-165	0.9125	13	C:cytosol; P:cellular protein modification process; P:biosynthetic process; P:cellular process; F:binding; C:mitochondrion; P:response to external stimulus; P:response to stress; P:response to biotic stimulus; P:response to abiotic stimulus; C:plastid; C:thylakoid; P:transport; P:carbohydrate metabolic process; F:protein binding; P:metabolic process	-	PR00419 (PRINTS); IPR002922 (TIGRFAM); G3DSA:3.50.50.60 (GENE3D); PF01946 (PFAM); PTHR10617 (PANTHER); IPR027495 (HAMAP); SSF51905 (SUPERFAMILY)
gALL_c23	1	3	7	3	ethanolaminephosphotransferase family protein	1672	20	0	0.8975	6	C:Golgi apparatus; P:biological_process; P:biosynthetic process; P:cellular process; P:lipid metabolic process; F:transferase activity; C:membrane	-	IPR014472 (PIRSF); IPR000462 (PFAM); IPR014472 (PANTHER); PTHR10414:SF37 (PANTHER); IPR000462 (PROSITE_PATTERNS); TRANSMEMBRANE (PHOBIUS); TRANSMEMBRANE (PHOBIUS); TRANSMEMBRANE (PHOBIUS); NON_CYTOPLASMIC_DOMAIN (PHOBIUS); TRANSMEMBRANE (PHOBIUS); CYTOPLASMIC_DOMAIN (PHOBIUS); TRANSMEMBRANE (PHOBIUS); NON_CYTOPLASMIC_DOMAIN (PHOBIUS); TRANSMEMBRANE (PHOBIUS); TRANSMEMBRANE (PHOBIUS); TRANSMEMBRAN…
gALL_c24	5	8	2	14	probable ccr4-associated factor 1 homolog 7-like	1236	20	2.71185e-130	0.8995	4	F:nucleic acid binding; C:nucleus; F:nuclease activity; P:nucleobase-containing compound metabolic process	EC:3.1.13.4	IPR012337 (G3DSA:3.30.420.GENE3D); IPR006941 (PFAM); PTHR10797 (PANTHER); IPR012337 (SUPERFAMILY)
gALL_c25	1	1	7	0	probable 3-beta-hydroxysteroid-delta -isomerase-like	1404	20	1.08857e-77	0.7375	6	F:catalytic activity; P:lipid metabolic process; P:biosynthetic process; P:cellular process; C:cell; C:membrane	-	IPR007905 (PFAM); PTHR14207:SF0 (PANTHER); IPR007905 (PANTHER); TRANSMEMBRANE (PHOBIUS); TRANSMEMBRANE (PHOBIUS); NON_CYTOPLASMIC_DOMAIN (PHOBIUS); NON_CYTOPLASMIC_DOMAIN (PHOBIUS); TRANSMEMBRANE (PHOBIUS); NON_CYTOPLASMIC_DOMAIN (PHOBIUS); TRANSMEMBRANE (PHOBIUS); CYTOPLASMIC_DOMAIN (PHOBIUS); TRANSMEMBRANE (PHOBIUS); CYTOPLASMIC_DOMAIN (PHOBIUS); CYTOPLASMIC_DOMAIN (PHOBIUS); TMhelix (TMHMM); T…
gALL_c26	2	0	4	0	somatic embryogenesis receptor kinase 1-like	893	20	8.87501e-57	0.696	2	F:kinase activity; P:metabolic process	-	no IPS match
gALL_c27	2	5	7	8	oligosaccharyltransferase complex magnesium transporter family protein	924	20	1.41345e-52	0.7145	5	P:catabolic process; P:cellular process; P:secondary metabolic process; C:nucleus; C:plasma membrane	-	IPR021149 (PFAM); PTHR13160 (PANTHER); CYTOPLASMIC_DOMAIN (PHOBIUS); TRANSMEMBRANE (PHOBIUS); TRANSMEMBRANE (PHOBIUS); TRANSMEMBRANE (PHOBIUS); NON_CYTOPLASMIC_DOMAIN (PHOBIUS); NON_CYTOPLASMIC_DOMAIN (PHOBIUS); TRANSMEMBRANE (PHOBIUS); CYTOPLASMIC_DOMAIN (PHOBIUS); NON_CYTOPLASMIC_DOMAIN (PHOBIUS); TMhelix (TMHMM); TMhelix (TMHMM); TMhelix (TMHMM)
gALL_c28	1	3	0	4	transmembrane and coiled-coil domains	1066	20	1.11271e-78	0.86	3	C:membrane; C:Golgi apparatus; C:mitochondrion	-	IPR008559 (PIRSF); IPR002809 (PFAM); IPR008559 (PANTHER); NON_CYTOPLASMIC_DOMAIN (PHOBIUS); TRANSMEMBRANE (PHOBIUS); TRANSMEMBRANE (PHOBIUS); NON_CYTOPLASMIC_DOMAIN (PHOBIUS); CYTOPLASMIC_DOMAIN (PHOBIUS); TMhelix (TMHMM); TMhelix (TMHMM)
gALL_c29	4	3	3	10	phosphoglycerate mutase-like protein	1492	20	1.87176e-131	0.868	3	P:response to endogenous stimulus; P:signal transduction; C:cytosol	-	IPR013078 (SMART); IPR029033 (G3DSA:3.40.50.GENE3D); IPR013078 (PFAM); PTHR23029 (PANTHER); PTHR23029:SF12 (PANTHER); IPR029033 (SUPERFAMILY)
gALL_c30	3	4	3	4	ras-related protein rab11a-like	1061	20	3.41045e-112	0.9495	6	F:nucleotide binding; C:plasma membrane; F:hydrolase activity; P:transport; P:signal transduction; F:protein binding	-	no IPS match
gALL_c31	9	4	4	6	ankyrin repeat-containing protein at3g12360-like	2451	20	0	0.869	5	P:biological_process; P:response to stress; P:response to abiotic stimulus; C:nucleus; F:protein binding; C:plasma membrane	-	IPR002110 (SMART); IPR020683 (G3DSA:1.25.40.GENE3D); IPR020683 (PFAM); IPR020683 (G3DSA:1.25.40.GENE3D); PTHR24177:SF10 (PANTHER); IPR027001 (PANTHER); SIGNAL_PEPTIDE_C_REGION (PHOBIUS); SIGNAL_PEPTIDE_H_REGION (PHOBIUS); SIGNAL_PEPTIDE_N_REGION (PHOBIUS); SIGNAL_PEPTIDE (PHOBIUS); NON_CYTOPLASMIC_DOMAIN (PHOBIUS); IPR002110 (PROSITE_PROFILES); IPR002110 (PROSITE_PROFILES); IPR020683 (PROSITE_PRO…
gALL_c32	3	3	3	6	50s ribosomal protein chloroplastic-like	975	20	4.35584e-47	0.566	4	P:biosynthetic process; P:cellular process; P:metabolic process; C:plastid; C:membrane	-	Coil (COILS); IPR001857 (PRINTS); IPR001857 (PFAM); IPR001857 (TIGRFAM); IPR001857 (PANTHER); PTHR15680:SF10 (PANTHER); IPR008991 (SUPERFAMILY)
gALL_c33	3	10	13	10	tryptophanyl-trna synthetase-like protein	1787	20	0	0.889	5	C:cytosol; F:catalytic activity; P:biosynthetic process; P:nucleobase-containing compound metabolic process; P:translation; F:nucleotide binding; P:metabolic process; P:cellular process	EC:6.1.1.2	IPR002306 (PRINTS); G3DSA:1.10.240.10 (GENE3D); IPR002306 (TIGRFAM); IPR002305 (PFAM); IPR014729 (G3DSA:3.40.50.GENE3D); IPR002306 (PANTHER); PTHR10055:SF1 (PANTHER); IPR001412 (PROSITE_PATTERNS); SSF52374 (SUPERFAMILY)
gALL_c34	3	5	2	15	kda class i heat shock	874	20	1.86085e-51	0.745	2	P:response to stress; C:cytoplasm		IPR008978 (G3DSA:2.60.40.GENE3D); IPR002068 (PFAM); PTHR11527 (PANTHER); IPR002068 (PROSITE_PROFILES); IPR008978 (SUPERFAMILY)
gALL_c35	4	4	4	5	s-acyltransferase tip1	2206	20	0	0.7655	12	F:transferase activity; F:binding; P:transport; P:cellular component organization; P:anatomical structure morphogenesis; P:cell growth; P:cellular process; C:endosome; P:catabolic process; P:lipid metabolic process; C:Golgi apparatus; P:biosynthetic process; P:protein metabolic process	EC:2.3.1	no IPS match
gALL_c36	1	4	3	8	probable polygalacturonase-like	1616	20	0	0.877	5	C:extracellular region; F:hydrolase activity; C:cell wall; P:carbohydrate metabolic process; P:cellular process	EC:3.2.1.15	IPR006626 (SMART); IPR000743 (PFAM); IPR012334 (G3DSA:2.160.20.GENE3D); PTHR31339:SF7 (PANTHER); PTHR31339 (PANTHER); NON_CYTOPLASMIC_DOMAIN (PHOBIUS); CYTOPLASMIC_DOMAIN (PHOBIUS); TRANSMEMBRANE (PHOBIUS); IPR011050 (SUPERFAMILY); TMhelix (TMHMM)
gALL_c37	2	5	10	11	protein arginine n-methyltransferase -like	1768	20	0	0.8815	5	C:cytoplasm; F:transferase activity; P:cellular component organization; P:cellular protein modification process; C:nucleus	EC:2.1.1.125	IPR010456 (PFAM); IPR029063 (G3DSA:3.40.50.GENE3D); G3DSA:2.70.160.11 (GENE3D); IPR025799 (PANTHER); IPR025799 (PROSITE_PROFILES); IPR029063 (SUPERFAMILY)
gALL_c38	2	8	2	10	importin-5-like	2439	20	0	0.8725	15	C:cytosol; C:cell wall; F:protein binding; F:catalytic activity; P:biosynthetic process; P:nucleobase-containing compound metabolic process; P:cellular component organization; P:carbohydrate metabolic process; P:cellular process; C:membrane; C:thylakoid; P:transport; C:nucleus; P:reproduction; P:post-embryonic development; P:embryo development	-	IPR011989 (G3DSA:1.25.10.GENE3D); IPR000357 (PFAM); PTHR10527:SF5 (PANTHER); PTHR10527 (PANTHER); IPR016024 (SUPERFAMILY)
gALL_c39	6	8	5	9	subtilisin-like protease-like isoform x1	2198	20	0	0.881	6	C:extracellular region; C:membrane; P:metabolic process; C:cell wall; P:protein metabolic process; F:protein binding; F:hydrolase activity	EC:3.4.21	IPR015500 (PRINTS); IPR003137 (PFAM); IPR000209 (G3DSA:3.40.50.GENE3D); IPR000209 (PFAM); IPR010435 (PFAM); PTHR10795:SF341 (PANTHER); IPR015500 (PANTHER); IPR023828 (PROSITE_PATTERNS); IPR000209 (SUPERFAMILY)
gALL_c41	3	3	2	6	transmembrane protein 147-like isoform x1	1038	20	1.86211e-123	0.97	3	C:membrane; C:Golgi apparatus; C:mitochondrion	-	no IPS match
gALL_c42	10	5	2	7	thioredoxin chloroplastic-like	951	20	9.3006e-55	0.805	4	P:metabolic process; P:cellular process; P:cellular homeostasis; F:molecular_function; P:carbohydrate metabolic process; F:catalytic activity; C:plastid	-	PR00421 (PRINTS); IPR012336 (G3DSA:3.40.30.GENE3D); IPR013766 (PFAM); IPR005746 (TIGRFAM); PTHR10438:SF218 (PANTHER); IPR005746 (PANTHER); IPR017937 (PROSITE_PATTERNS); IPR012336 (PROSITE_PROFILES); SignalP-TM (SIGNALP_GRAM_POSITIVE); IPR012336 (SUPERFAMILY)
gALL_c43	0	3	3	5	2-aminoethanethiol dioxygenase-like	1289	20	9.25052e-113	0.8245	3	F:catalytic activity; P:metabolic process; P:cellular process	EC:1.13.11.19	no IPS match
gALL_c44	5	5	2	6	ring u-box superfamily protein isoform 2	1374	20	3.07445e-69	0.6375	2	F:metal ion binding; F:zinc ion binding		IPR001841 (SMART); IPR013083 (G3DSA:3.30.40.GENE3D); IPR001841 (PFAM); PTHR22764:SF63 (PANTHER); PTHR22764 (PANTHER); IPR017907 (PROSITE_PATTERNS); IPR001841 (PROSITE_PROFILES); SSF57850 (SUPERFAMILY)
gALL_c45	2	1	8	3	af378856_1 at4g19390 t5k18_170	1083	20	2.72519e-80	0.7575	2	C:plastid; C:plasma membrane	-	IPR016804 (PIRSF); IPR005134 (PFAM); PTHR31721 (PANTHER); PTHR31721:SF1 (PANTHER); CYTOPLASMIC_DOMAIN (PHOBIUS); CYTOPLASMIC_DOMAIN (PHOBIUS); CYTOPLASMIC_DOMAIN (PHOBIUS); TRANSMEMBRANE (PHOBIUS); TRANSMEMBRANE (PHOBIUS); NON_CYTOPLASMIC_DOMAIN (PHOBIUS); NON_CYTOPLASMIC_DOMAIN (PHOBIUS); TRANSMEMBRANE (PHOBIUS); TRANSMEMBRANE (PHOBIUS); TMhelix (TMHMM); TMhelix (TMHMM)
gALL_c46	2	8	5	7	PREDICTED: uncharacterized protein LOC102578792	1546	20	1.32896e-79	0.518	2	F:molecular_function; P:biological_process		Coil (COILS); Coil (COILS); Coil (COILS); PTHR31060 (PANTHER); PTHR31060:SF4 (PANTHER); TRANSMEMBRANE (PHOBIUS); NON_CYTOPLASMIC_DOMAIN (PHOBIUS); CYTOPLASMIC_DOMAIN (PHOBIUS); CYTOPLASMIC_DOMAIN (PHOBIUS); TRANSMEMBRANE (PHOBIUS)
gALL_c47	7	7	14	9	transmembrane protein 184c-like	1406	20	3.59331e-113	0.7565	1	P:biological_process		no IPS match
gALL_c48	0	5	2	8	tubulin folding cofactor b	1206	20	1.80813e-115	0.88	5	P:embryo development; C:cytoplasm; C:nucleus; P:cellular process; P:cellular component organization	-	IPR000938 (SMART); G3DSA:3.10.20.90 (GENE3D); IPR000938 (G3DSA:2.30.30.GENE3D); IPR000626 (PFAM); IPR000938 (PFAM); PTHR18916 (PANTHER); IPR000938 (PROSITE_PROFILES); IPR029071 (SUPERFAMILY); IPR000938 (SUPERFAMILY)
gALL_c49	1	4	3	3	gtp cyclohydrolase ii isoform 2	2185	20	0	0.905	8	P:anatomical structure morphogenesis; P:cell differentiation; P:multicellular organismal development; P:cell growth; F:hydrolase activity; P:biosynthetic process; P:cellular process; C:plastid; F:catalytic activity; C:membrane	EC:4.1.99.12; EC:3.5.4.25	IPR016299 (PIRSF); IPR000926 (PFAM); IPR000926 (TIGRFAM); IPR000422 (PFAM); IPR017945 (G3DSA:3.90.870.GENE3D); PTHR21327 (PANTHER); PTHR21327:SF7 (PANTHER); IPR000926 (HAMAP); SSF142695 (SUPERFAMILY); IPR017945 (SUPERFAMILY)
gALL_c50	1	5	6	3	mitochondria fission 1	922	20	5.31323e-68	0.8815	6	P:cellular component organization; P:cellular process; C:peroxisome; C:mitochondrion; F:protein binding; C:plastid	-	IPR016543 (PIRSF); IPR028061 (PFAM); IPR028058 (PFAM); IPR011990 (G3DSA:1.25.40.GENE3D); PTHR13247:SF0 (PANTHER); IPR016543 (PANTHER); CYTOPLASMIC_DOMAIN (PHOBIUS); NON_CYTOPLASMIC_DOMAIN (PHOBIUS); TRANSMEMBRANE (PHOBIUS); SSF48452 (SUPERFAMILY); TMhelix (TMHMM)
gALL_c51	2	10	7	8	ll-diaminopimelate chloroplastic-like	1781	20	0	0.8815	8	F:binding; P:response to external stimulus; P:signal transduction; P:response to stress; P:response to biotic stimulus; P:biosynthetic process; P:cellular process; F:transferase activity; C:plastid; P:metabolic process; P:biological_process	EC:2.6.1.9; EC:2.6.1.57; EC:2.6.1.5; EC:2.6.1.1; EC:2.6.1.83	IPR004839 (PFAM); IPR015422 (G3DSA:3.90.1150.GENE3D); IPR019942 (TIGRFAM); IPR015421 (G3DSA:3.40.640.GENE3D); PTHR11751 (PANTHER); IPR019942 (PTHR11751:PANTHER); IPR019942 (HAMAP); IPR015424 (SUPERFAMILY)
gALL_c52	1	10	6	13	extracellular calcium sensing receptor	1545	20	5.86682e-128	0.757	14	P:cellular process; P:carbohydrate metabolic process; P:nucleobase-containing compound metabolic process; P:catabolic process; P:response to abiotic stimulus; P:biosynthetic process; P:lipid metabolic process; P:metabolic process; P:cellular component organization; P:generation of precursor metabolites and energy; P:photosynthesis; P:post-embryonic development; C:membrane; C:plastid; C:thylakoid;…	-	SIGNAL_PEPTIDE_N_REGION (PHOBIUS); SIGNAL_PEPTIDE_C_REGION (PHOBIUS); NON_CYTOPLASMIC_DOMAIN (PHOBIUS); SIGNAL_PEPTIDE (PHOBIUS); SIGNAL_PEPTIDE_H_REGION (PHOBIUS)
gALL_c53	8	6	9	5	protein memo1-like	1384	20	1.15534e-140	0.933	2	F:molecular_function; P:biological_process		TMhelix (TMHMM)
gALL_c54	2	14	7	15	phosphatase 2c family protein	1570	20	0	0.9	3	C:plasma membrane; F:hydrolase activity; P:cellular protein modification process; C:cell	-	IPR001932 (SMART); IPR001932 (SMART); IPR001932 (PFAM); IPR001932 (G3DSA:3.60.40.GENE3D); IPR015655 (PANTHER); PTHR13832:SF158 (PANTHER); IPR001932 (SUPERFAMILY)
gALL_c55	2	4	3	13	mo25-like protein at5g47540-like	1766	20	4.34146e-170	0.9295	2	C:cytoplasm; C:plasma membrane	-	IPR011989 (G3DSA:1.25.10.GENE3D); IPR013878 (PFAM); IPR013878 (PANTHER); PTHR10182:SF12 (PANTHER); IPR016024 (SUPERFAMILY)
gALL_c56	6	4	7	8	protein root hair defective 3-like	3138	20	0	0.883	6	C:membrane; P:nucleobase-containing compound metabolic process; P:catabolic process; F:hydrolase activity; C:endoplasmic reticulum; F:nucleotide binding	-	Coil (COILS); IPR027417 (G3DSA:3.40.50.GENE3D); IPR008803 (PFAM); PTHR11649:SF62 (PANTHER); PTHR11649 (PANTHER); NON_CYTOPLASMIC_DOMAIN (PHOBIUS); TRANSMEMBRANE (PHOBIUS); CYTOPLASMIC_DOMAIN (PHOBIUS); TRANSMEMBRANE (PHOBIUS); TRANSMEMBRANE (PHOBIUS); NON_CYTOPLASMIC_DOMAIN (PHOBIUS); CYTOPLASMIC_DOMAIN (PHOBIUS); TMhelix (TMHMM)
gALL_c57	6	7	8	5	glycine--trna ligase mitochondrial-like	2207	20	0	0.9005	5	C:mitochondrion; P:translation; P:nucleobase-containing compound metabolic process; F:nucleotide binding; P:biological_process; F:catalytic activity; P:metabolic process; P:cellular process; C:cytoplasm	EC:6.1.1.14	IPR002315 (PRINTS); IPR004154 (G3DSA:3.40.50.GENE3D); IPR004154 (PFAM); G3DSA:3.30.930.10 (GENE3D); IPR002314 (PFAM); IPR002315 (TIGRFAM); IPR027031 (PANTHER); PTHR10745:SF0 (PANTHER); IPR006195 (PROSITE_PROFILES); IPR004154 (SUPERFAMILY); SSF55681 (SUPERFAMILY)
gALL_c58	6	5	10	16	enolase chloroplastic-like	1963	20	0	0.922	12	P:anatomical structure morphogenesis; P:cellular component organization; P:cell differentiation; P:multicellular organismal development; C:cytosol; F:binding; C:plastid; P:carbohydrate metabolic process; P:generation of precursor metabolites and energy; P:catabolic process; F:catalytic activity; P:biosynthetic process; P:cellular process	EC:4.2.1.11	IPR000941 (PRINTS); IPR020810 (PFAM); IPR000941 (TIGRFAM); IPR020811 (PFAM); IPR029017 (G3DSA:3.30.390.GENE3D); IPR029065 (G3DSA:3.20.20.GENE3D); PTHR11902:SF8 (PANTHER); IPR000941 (PANTHER); IPR020809 (PROSITE_PATTERNS); IPR000941 (HAMAP); IPR029065 (SUPERFAMILY); IPR029017 (SUPERFAMILY)
gALL_c59	5	1	4	3	50s ribosomal protein chloroplastic-like	975	20	1.21902e-65	0.885	6	P:translation; C:ribosome; F:RNA binding; F:structural molecule activity; P:biosynthetic process; P:cellular process; P:lipid metabolic process; C:plastid; P:biological_process	-	IPR000456 (G3DSA:3.90.1030.GENE3D); IPR000456 (TIGRFAM); IPR000456 (PFAM); PTHR14413:SF14 (PANTHER); IPR000456 (PANTHER); IPR000456 (HAMAP); IPR000456 (SUPERFAMILY)
gALL_c60	5	2	0	7	protein bud31 homolog 2-like	892	20	1.50335e-80	0.963	2	C:nucleus; C:cytosol	-	no IPS match
gALL_c61	3	3	6	6	double-stranded rna-binding protein 2-like	1989	20	4.61476e-131	0.622	1	P:biological_process	-	IPR014720 (SMART); IPR014720 (G3DSA:3.30.160.GENE3D); IPR014720 (PFAM); PTHR10910 (PANTHER); PTHR10910:SF86 (PANTHER); IPR014720 (PROSITE_PROFILES); IPR014720 (PROSITE_PROFILES); SSF54768 (SUPERFAMILY); SSF54768 (SUPERFAMILY)
gALL_c62	2	5	4	9	glyoxysomal fatty acid beta-oxidation multifunctional protein mfp-a	2629	20	0	0.875	13	C:cell wall; F:catalytic activity; P:protein metabolic process; P:cellular process; P:catabolic process; P:cellular component organization; C:peroxisome; C:nucleolus; P:response to stress; C:cellular_component; P:lipid metabolic process; F:nucleotide binding; F:binding; P:secondary metabolic process; P:metabolic process; P:biosynthetic process	EC:4.2.1.17; EC:1.1.1.35; EC:4.2.1.74	IPR013328 (G3DSA:1.10.1040.GENE3D); IPR013328 (G3DSA:1.10.1040.GENE3D); IPR001753 (PFAM); IPR006176 (PFAM); IPR029045 (G3DSA:3.90.226.GENE3D); IPR006108 (PFAM); IPR016040 (G3DSA:3.40.50.GENE3D); PTHR23309:SF1 (PANTHER); PTHR23309 (PANTHER); IPR006180 (PROSITE_PATTERNS); IPR018376 (PROSITE_PATTERNS); CYTOPLASMIC_DOMAIN (PHOBIUS); NON_CYTOPLASMIC_DOMAIN (PHOBIUS); TRANSMEMBRANE (PHOBIUS); IPR008927…
gALL_c63	2	2	2	8	protein creg1	1300	20	1.15357e-78	0.8355	6	C:vacuole; F:catalytic activity; F:nucleotide binding; P:biosynthetic process; P:cellular process; P:lipid metabolic process; P:metabolic process	-	IPR014631 (PIRSF); IPR012349 (G3DSA:2.30.110.GENE3D); PF13883 (PFAM); PTHR13343:SF17 (PANTHER); PTHR13343 (PANTHER); SIGNAL_PEPTIDE_N_REGION (PHOBIUS); SIGNAL_PEPTIDE (PHOBIUS); NON_CYTOPLASMIC_DOMAIN (PHOBIUS); SIGNAL_PEPTIDE_C_REGION (PHOBIUS); SIGNAL_PEPTIDE_H_REGION (PHOBIUS); SignalP-TM (SIGNALP_EUK); IPR012349 (SUPERFAMILY); TMhelix (TMHMM)
gALL_c64	1	0	7	1	glycerophosphodiester phosphodiesterase gde1-like	1568	20	6.79709e-156	0.8265	6	P:carbohydrate metabolic process; P:cellular process; F:hydrolase activity; P:biological_process; P:cellular homeostasis; C:plastid; P:catabolic process; P:lipid metabolic process	EC:3.1.4.46; EC:3.1.4.44	TRANSMEMBRANE (PHOBIUS); CYTOPLASMIC_DOMAIN (PHOBIUS); NON_CYTOPLASMIC_DOMAIN (PHOBIUS)
gALL_c65	1	3	0	5	thiamin pyrophosphokinase family protein	1234	20	1.82477e-102	0.784	14	C:membrane; C:vacuole; F:kinase activity; P:metabolic process; P:cellular process; P:cellular homeostasis; P:biosynthetic process; P:transport; P:response to stress; P:response to abiotic stimulus; F:transporter activity; C:cytosol; P:cellular component organization; P:carbohydrate metabolic process; P:post-embryonic development; F:transferase activity; F:nucleotide binding; C:plasma membrane	EC:2.7.6.2	IPR007373 (SMART); IPR016966 (PIRSF); IPR007371 (PFAM); IPR007373 (G3DSA:2.60.120.GENE3D); IPR007371 (G3DSA:3.40.50.GENE3D); IPR006282 (TIGRFAM); IPR007373 (PFAM); PTHR13622 (PANTHER); PTHR13622:SF4 (PANTHER); IPR007371 (SUPERFAMILY); IPR007373 (SUPERFAMILY)
gALL_c66	2	3	3	8	flavonol synthase flavanone 3-hydroxylase-like	1250	20	7.19935e-123	0.73	2	P:biosynthetic process; P:metabolic process; F:catalytic activity	EC:1.14.11.23	no IPS match
gALL_c67	2	5	6	12	sap domain-containing ribonucleo isoform x2	2137	20	1.89627e-45	0.8035	0	-		PTHR21594 (PANTHER)
gALL_c68	0	7	2	2	enoyl- hydratase peroxisomal-like	1277	20	5.32096e-129	0.8155	10	P:protein metabolic process; P:cellular process; P:catabolic process; P:cellular component organization; C:peroxisome; P:response to stress; F:catalytic activity; P:lipid metabolic process; P:multicellular organismal development; P:secondary metabolic process	EC:4.2.1.107	PF13452 (PFAM); IPR029069 (G3DSA:3.10.129.GENE3D); IPR029069 (G3DSA:3.10.129.GENE3D); IPR002539 (PFAM); PTHR13078 (PANTHER); IPR029069 (SUPERFAMILY); IPR029069 (SUPERFAMILY)
gALL_c69	1	0	1	2	pheophorbide a chloroplastic-like	1847	20	0	0.85	22	P:biosynthetic process; P:nucleobase-containing compound metabolic process; F:catalytic activity; P:reproduction; P:post-embryonic development; P:embryo development; P:response to external stimulus; P:response to stress; P:response to biotic stimulus; C:membrane; C:plastid; P:cellular component organization; P:generation of precursor metabolites and energy; F:binding; P:anatomical structure morph…	EC:1.3.1.33; EC:1.8; EC:1.14.13.122	no IPS match
gALL_c70	0	2	0	1	f-box protein at2g02240-like	1278	20	3.26243e-102	0.6825	0	-		G3DSA:3.80.10.10 (GENE3D); IPR025886 (PFAM); PTHR32278:SF2 (PANTHER); PTHR32278 (PANTHER); IPR001810 (SUPERFAMILY)
gALL_c71	1	4	1	9	rela spot homolog 3 family protein	1667	20	0	0.9035	2	F:catalytic activity; P:nucleobase-containing compound metabolic process	-	Coil (COILS); Coil (COILS); Coil (COILS); IPR003607 (SMART); IPR007685 (SMART); PF13328 (PFAM); IPR007685 (PFAM); G3DSA:3.30.460.10 (GENE3D); PTHR21262 (PANTHER); PTHR21262:SF0 (PANTHER); SSF109604 (SUPERFAMILY); SSF81301 (SUPERFAMILY)
gALL_c72	6	5	5	9	multidrug resistance protein abc transporter family	1349	20	1.53977e-89	0.806	3	C:intracellular; P:cellular protein modification process; P:protein metabolic process; P:catabolic process; P:cellular process	-	IPR019956 (PRINTS); IPR000626 (SMART); G3DSA:3.10.20.90 (GENE3D); IPR000626 (PFAM); G3DSA:3.10.20.90 (GENE3D); G3DSA:3.10.20.90 (GENE3D); PTHR10666 (PANTHER); PTHR10666:SF112 (PANTHER); IPR019954 (PROSITE_PATTERNS); IPR019954 (PROSITE_PATTERNS); IPR000626 (PROSITE_PROFILES); IPR000626 (PROSITE_PROFILES); IPR000626 (PROSITE_PROFILES); IPR029071 (SUPERFAMILY); IPR029071 (SUPERFAMILY); IPR029071 (SU…
gALL_c73	2	7	10	6	serum factor response c-like	1019	20	5.20969e-54	0.6215	2	F:molecular_function; P:biological_process		no IPS match
gALL_c74	2	1	5	0	probable histone h2a variant 3-like	1006	20	1.38933e-51	0.982	11	C:intracellular; P:response to external stimulus; P:response to stress; P:response to biotic stimulus; P:flower development; F:DNA binding; P:response to abiotic stimulus; P:cellular component organization; P:DNA metabolic process; F:protein binding; C:vacuole; C:nucleus	-	IPR002119 (PRINTS); IPR002119 (SMART); IPR007125 (PFAM); IPR009072 (G3DSA:1.10.20.GENE3D); PTHR23430 (PANTHER); PTHR23430:SF32 (PANTHER); IPR002119 (PROSITE_PATTERNS); IPR009072 (SUPERFAMILY)
gALL_c75	1	4	4	3	ring u-box superfamily protein isoform 1	1166	20	6.38667e-70	0.7535	1	F:binding	-	IPR001841 (SMART); IPR001841 (PFAM); IPR013083 (G3DSA:3.30.40.GENE3D); PTHR22763:SF4 (PANTHER); PTHR22763 (PANTHER); IPR001841 (PROSITE_PROFILES); SSF57850 (SUPERFAMILY)
gALL_c76	3	5	5	3	v-type proton atpase subunit h-like	1455	20	0	0.867	18	C:vacuole; F:hydrolase activity; F:transporter activity; P:transport; F:binding; P:response to stress; P:response to abiotic stimulus; P:cellular process; P:anatomical structure morphogenesis; P:cellular component organization; C:plastid; C:Golgi apparatus; P:cellular protein modification process; P:biosynthetic process; P:carbohydrate metabolic process; C:membrane; P:cell growth; C:plasma membra…	-	IPR000225 (SMART); IPR004908 (PIRSF); IPR011989 (G3DSA:1.25.10.GENE3D); IPR004908 (PFAM); IPR011987 (PFAM); IPR011987 (G3DSA:1.25.40.GENE3D); IPR004908 (PANTHER); PTHR10698:SF0 (PANTHER); IPR016024 (SUPERFAMILY)
gALL_c77	3	2	3	5	probable purine permease 5-like	1088	20	8.08035e-110	0.799	3	C:membrane; P:transport; F:transporter activity	-	NON_CYTOPLASMIC_DOMAIN (PHOBIUS); CYTOPLASMIC_DOMAIN (PHOBIUS); TRANSMEMBRANE (PHOBIUS); TMhelix (TMHMM)
gALL_c78	2	4	3	7	b3 domain-containing protein os07g0679700-like	1874	20	0	0.681	4	P:multicellular organismal development; P:embryo development; P:cellular process; P:reproduction; P:post-embryonic development; P:biological_process	-	IPR011124 (PFAM); PTHR23336 (PANTHER); PTHR23336:SF10 (PANTHER); IPR011124 (PROSITE_PROFILES)
gALL_c79	2	5	5	8	rab5-interacting family protein	1119	20	1.81992e-50	0.796	1	C:plastid	-	TRANSMEMBRANE (PHOBIUS); NON_CYTOPLASMIC_DOMAIN (PHOBIUS); CYTOPLASMIC_DOMAIN (PHOBIUS); TMhelix (TMHMM)
gALL_c80	3	0	0	0	psbq-like protein chloroplastic-like	1074	20	3.08839e-60	0.733	9	C:membrane; C:plastid; C:thylakoid; P:generation of precursor metabolites and energy; P:photosynthesis; C:cell; F:binding; P:carbohydrate metabolic process; P:nucleobase-containing compound metabolic process; P:catabolic process; F:molecular_function	-	IPR023222 (G3DSA:1.20.120.GENE3D); IPR008797 (PFAM); IPR023222 (SUPERFAMILY)
gALL_c81	2	5	4	3	PREDICTED: uncharacterized protein LOC102594483 isoform X1	1372	20	9.82142e-92	0.702	5	F:metal ion binding; F:zinc ion binding; P:protein ubiquitination; F:ubiquitin-protein transferase activity; F:ligase activity		CYTOPLASMIC_DOMAIN (PHOBIUS); NON_CYTOPLASMIC_DOMAIN (PHOBIUS); CYTOPLASMIC_DOMAIN (PHOBIUS); TRANSMEMBRANE (PHOBIUS); TRANSMEMBRANE (PHOBIUS); TMhelix (TMHMM); TMhelix (TMHMM)
gALL_c82	6	6	2	6	chorismate synthase family protein	1715	20	0	0.8245	11	P:biosynthetic process; P:cellular process; P:secondary metabolic process; C:nucleolus; P:response to stress; P:cellular protein modification process; F:catalytic activity; C:plastid; P:reproduction; P:post-embryonic development; P:embryo development; P:transport	EC:4.2.3.5	IPR000453 (PIRSF); IPR000453 (TIGRFAM); IPR000453 (G3DSA:3.60.150.GENE3D); IPR000453 (PFAM); IPR000453 (PANTHER); PTHR21085:SF2 (PANTHER); IPR020541 (PROSITE_PATTERNS); IPR020541 (PROSITE_PATTERNS); IPR020541 (PROSITE_PATTERNS); IPR000453 (HAMAP); IPR000453 (SUPERFAMILY)
gALL_c83	1	5	2	3	pterin-4-alpha-carbinolamine dehydratase-like	1028	20	1.38584e-70	0.8455	10	P:carbohydrate metabolic process; P:nucleobase-containing compound metabolic process; P:catabolic process; P:cellular protein modification process; P:cellular component organization; P:generation of precursor metabolites and energy; P:photosynthesis; P:cellular process; C:plastid; P:biosynthetic process; F:catalytic activity	EC:4.2.1.96	IPR001533 (PFAM); IPR001533 (G3DSA:3.30.1360.GENE3D); PTHR12599:SF3 (PANTHER); IPR001533 (PANTHER); IPR001533 (SUPERFAMILY)
gALL_c85	6	3	3	4	transcriptional regulator atrx homolog isoform x1	1522	20	1.14128e-67	0.476	0	-		Coil (COILS)
gALL_c86	1	0	0	1	zn-finger in ran-binding protein	826	7	5.0127e-08	0.4186	1	F:transferase activity		no IPS match
gALL_c88	1	6	1	11	ran binding protein 1	1033	20	4.47046e-77	0.808	1	P:transport	-	no IPS match
gALL_c89	6	11	7	5	nucleotide-diphospho-sugar transferase family protein	1654	20	6.17515e-171	0.836	0	-		Coil (COILS); IPR005069 (PFAM); IPR003388 (PANTHER); PTHR10994:SF3 (PANTHER); TRANSMEMBRANE (PHOBIUS); NON_CYTOPLASMIC_DOMAIN (PHOBIUS); CYTOPLASMIC_DOMAIN (PHOBIUS); PS51257 (PROSITE_PROFILES); IPR029044 (SUPERFAMILY); TMhelix (TMHMM)
gALL_c90	3	4	6	6	geraniol dehydrogenase	1246	20	7.17238e-123	0.7005	2	F:binding; F:catalytic activity	-	IPR020843 (SMART); IPR013149 (PFAM); IPR011032 (G3DSA:3.90.180.GENE3D); IPR016040 (G3DSA:3.40.50.GENE3D); IPR013154 (PFAM); IPR002085 (PANTHER); PTHR11695:SF426 (PANTHER); IPR002328 (PROSITE_PATTERNS); SSF51735 (SUPERFAMILY); IPR011032 (SUPERFAMILY)
gALL_c91	1	5	8	1	preprotein translocase subunit chloroplastic-like	2079	20	0	0.7845	8	C:membrane; P:transport; P:cellular process; F:transporter activity; P:biosynthetic process; P:nucleobase-containing compound metabolic process; P:cellular component organization; C:plastid; C:thylakoid	-	no IPS match
gALL_c92	2	4	4	3	hypothetical protein PRUPE_ppa009094mg	1165	20	2.38362e-16	0.463	0	-		NON_CYTOPLASMIC_DOMAIN (PHOBIUS); SIGNAL_PEPTIDE_N_REGION (PHOBIUS); SIGNAL_PEPTIDE (PHOBIUS); SIGNAL_PEPTIDE_C_REGION (PHOBIUS); SIGNAL_PEPTIDE_H_REGION (PHOBIUS); SignalP-noTM (SIGNALP_GRAM_NEGATIVE); SignalP-noTM (SIGNALP_EUK)
gALL_c93	0	7	6	11	serine acetyltransferase 4-like	1530	20	4.43227e-136	0.7965	5	F:transferase activity; P:biosynthetic process; P:cellular process; C:cytosol; P:metabolic process; P:protein metabolic process	EC:2.3.1.30	IPR010493 (SMART); IPR005881 (TIGRFAM); IPR001451 (PFAM); IPR010493 (PFAM); G3DSA:1.10.3130.10 (GENE3D); G3DSA:2.160.10.10 (GENE3D); PTHR23416:SF2 (PANTHER); PTHR23416 (PANTHER); IPR018357 (PROSITE_PATTERNS); IPR011004 (SUPERFAMILY)
gALL_c94	0	0	1	0	uncharacterized loc101213469	1104	20	2.84069e-64	0.715	0	-		IPR025322 (PFAM)
gALL_c95	1	3	5	7	protein mizu-kussei 1-like	1166	20	1.01023e-99	0.753	2	F:molecular_function; P:biological_process		IPR006460 (PFAM); IPR006460 (TIGRFAM); PTHR31696:SF2 (PANTHER); PTHR31696 (PANTHER)
gALL_c96	6	4	11	13	protein decapping 5-like	2474	20	7.02835e-164	0.5955	1	P:cellular process	-	no IPS match
gALL_c97	6	2	6	8	rna polymerase ii second largest subunit	2816	20	0	0.863	12	F:transferase activity; C:cytosol; F:binding; C:cellular_component; P:nucleobase-containing compound metabolic process; C:nucleoplasm; F:DNA binding; P:catabolic process; F:nucleotide binding; P:biosynthetic process; P:reproduction; P:post-embryonic development; P:embryo development; C:nucleolus	EC:2.7.7.6	IPR007641 (PFAM); IPR007647 (PFAM); G3DSA:3.90.1100.10 (GENE3D); IPR007120 (G3DSA:2.40.270.GENE3D); IPR014724 (G3DSA:2.40.50.GENE3D); IPR007120 (PFAM); IPR015712 (PANTHER); PTHR20856:SF7 (PANTHER); IPR007121 (PROSITE_PATTERNS); SSF64484 (SUPERFAMILY)
gALL_c98	0	1	3	1	transmembrane protein c20orf108	842	20	2.17279e-54	0.797	9	P:biosynthetic process; P:nucleobase-containing compound metabolic process; C:membrane; P:anatomical structure morphogenesis; P:multicellular organismal development; P:cellular process; P:lipid metabolic process; P:cell differentiation; C:plastid; C:thylakoid	-	IPR009688 (PFAM); PTHR21377 (PANTHER); TRANSMEMBRANE (PHOBIUS); NON_CYTOPLASMIC_DOMAIN (PHOBIUS); NON_CYTOPLASMIC_DOMAIN (PHOBIUS); CYTOPLASMIC_DOMAIN (PHOBIUS); TRANSMEMBRANE (PHOBIUS); TMhelix (TMHMM)
gALL_c99	5	2	9	7	alcohol dehydrogenase transcription factor myb sant-like family protein	1677	20	2.06387e-97	0.7225	3	P:biosynthetic process; P:nucleobase-containing compound metabolic process; F:binding	-	SIGNAL_PEPTIDE_H_REGION (PHOBIUS); CYTOPLASMIC_DOMAIN (PHOBIUS); SIGNAL_PEPTIDE (PHOBIUS); SIGNAL_PEPTIDE_N_REGION (PHOBIUS); TRANSMEMBRANE (PHOBIUS); NON_CYTOPLASMIC_DOMAIN (PHOBIUS); SIGNAL_PEPTIDE_C_REGION (PHOBIUS); SignalP-TM (SIGNALP_GRAM_POSITIVE)
gALL_c100	0	0	2	2	mitogen-activated protein kinase 3	1722	20	0	0.9265	20	P:biosynthetic process; P:cellular process; P:secondary metabolic process; P:post-embryonic development; P:flower development; P:reproduction; P:response to stress; P:cell death; P:response to external stimulus; P:response to biotic stimulus; P:response to endogenous stimulus; P:signal transduction; P:generation of precursor metabolites and energy; P:photosynthesis; F:kinase activity; F:signal tr…	EC:2.7.11.24	IPR002290 (SMART); G3DSA:1.10.510.10 (GENE3D); IPR000719 (PFAM); G3DSA:3.30.200.20 (GENE3D); PTHR24055 (PANTHER); PTHR24055:SF180 (PANTHER); IPR008271 (PROSITE_PATTERNS); IPR003527 (PROSITE_PATTERNS); IPR017441 (PROSITE_PATTERNS); IPR000719 (PROSITE_PROFILES); IPR011009 (SUPERFAMILY)
gALL_c101	2	3	3	5	protein transport protein sec23-like	2111	20	0	0.8425	4	C:membrane; C:cytoplasm; P:transport; F:binding; C:cytosol	-	IPR029006 (G3DSA:3.40.20.GENE3D); IPR006900 (PFAM); IPR012990 (PFAM); PTHR11141 (PANTHER); PTHR11141:SF6 (PANTHER); SSF81995 (SUPERFAMILY); IPR006900 (SUPERFAMILY); SSF82754 (SUPERFAMILY)
gALL_c102	0	1	2	0	blue copper	920	20	7.46576e-46	0.8165	5	F:binding; F:molecular_function; P:biosynthetic process; P:carbohydrate metabolic process; P:cellular process; C:membrane	-	IPR008972 (G3DSA:2.60.40.GENE3D); IPR003245 (PFAM); SIGNAL_PEPTIDE (PHOBIUS); SIGNAL_PEPTIDE_H_REGION (PHOBIUS); SIGNAL_PEPTIDE_C_REGION (PHOBIUS); TRANSMEMBRANE (PHOBIUS); SIGNAL_PEPTIDE_N_REGION (PHOBIUS); NON_CYTOPLASMIC_DOMAIN (PHOBIUS); CYTOPLASMIC_DOMAIN (PHOBIUS); IPR003245 (PROSITE_PROFILES); SignalP-noTM (SIGNALP_EUK); SignalP-TM (SIGNALP_GRAM_POSITIVE); IPR008972 (SUPERFAMILY)
gALL_c103	4	0	1	3	30s ribosomal protein s6 chloroplastic-like	1035	20	1.54786e-69	0.88	8	C:ribosome; F:structural molecule activity; P:cellular component organization; P:cellular process; P:biological_process; P:translation; F:RNA binding; C:membrane; C:plastid; C:thylakoid	-	no IPS match
gALL_c104	0	0	0	3	plastid-targeted protein 2	972	20	1.18778e-20	0.614	1	P:viral capsid assembly		TRANSMEMBRANE (PHOBIUS); NON_CYTOPLASMIC_DOMAIN (PHOBIUS); CYTOPLASMIC_DOMAIN (PHOBIUS)
gALL_c105	3	14	3	5	clathrin light chain protein	1289	20	8.12267e-101	0.7175	5	P:cellular process; P:transport; C:cytoplasm; C:plasma membrane; C:membrane; C:Golgi apparatus; P:biological_process; F:structural molecule activity	-	IPR000996 (PFAM); IPR000996 (PANTHER); PTHR10639:SF7 (PANTHER)
gALL_c106	4	11	8	10	l-type lectin-domain containing receptor kinase -like	1421	20	1.22918e-68	0.5645	3	F:carbohydrate binding; F:kinase activity; P:phosphorylation		IPR001220 (PFAM); IPR013320 (G3DSA:2.60.120.GENE3D); PTHR32401 (PANTHER); SIGNAL_PEPTIDE (PHOBIUS); SIGNAL_PEPTIDE_N_REGION (PHOBIUS); NON_CYTOPLASMIC_DOMAIN (PHOBIUS); SIGNAL_PEPTIDE_C_REGION (PHOBIUS); SIGNAL_PEPTIDE_H_REGION (PHOBIUS); CYTOPLASMIC_DOMAIN (PHOBIUS); TRANSMEMBRANE (PHOBIUS); SignalP-noTM (SIGNALP_EUK); IPR008985 (SUPERFAMILY); TMhelix (TMHMM)
gALL_c107	6	5	5	9	cytochrome p450 82c4-like	1829	20	4.45899e-125	0.634	8	F:metal ion binding; P:oxidation-reduction process; F:oxidoreductase activity, acting on paired donors, with incorporation or reduction of molecular oxygen; F:heme binding; F:oxidoreductase activity; F:electron carrier activity; F:iron ion binding; F:monooxygenase activity		IPR001128 (PRINTS); IPR002401 (PRINTS); IPR001128 (PFAM); IPR001128 (G3DSA:1.10.630.GENE3D); PTHR24298 (PANTHER); PTHR24298:SF61 (PANTHER); SIGNAL_PEPTIDE_H_REGION (PHOBIUS); SIGNAL_PEPTIDE (PHOBIUS); SIGNAL_PEPTIDE_N_REGION (PHOBIUS); NON_CYTOPLASMIC_DOMAIN (PHOBIUS); SIGNAL_PEPTIDE_C_REGION (PHOBIUS); IPR001128 (SUPERFAMILY)
gALL_c108	3	7	9	4	quinone oxidoreductase pig3-like	1339	20	3.66026e-154	0.894	6	F:catalytic activity; P:response to external stimulus; P:response to biotic stimulus; F:binding; C:cytosol; P:metabolic process; F:nucleotide binding	EC:1.6.5.5	IPR020843 (SMART); IPR013149 (PFAM); IPR016040 (G3DSA:3.40.50.GENE3D); IPR002085 (PANTHER); PTHR11695:SF465 (PANTHER); SSF51735 (SUPERFAMILY)
gALL_c109	4	1	0	11	g2484-1 isoform 1	1226	20	1.24401e-48	0.5745	0	-		no IPS match
gALL_c110	8	0	0	1	homogentisate -dioxygenase	1795	20	0	0.891	7	C:cytosol; P:transport; P:cellular component organization; P:cellular process; P:catabolic process; P:biological_process; F:catalytic activity; P:lipid metabolic process	EC:1.13.11.5	IPR005708 (PFAM); IPR014710 (G3DSA:2.60.120.GENE3D); IPR005708 (TIGRFAM); IPR005708 (PANTHER); IPR011051 (SUPERFAMILY)
gALL_c111	2	0	5	1	26s proteasome non-atpase regulatory subunit 5-like	1949	20	0	0.7095	4	P:protein metabolic process; P:cellular process; P:biological_process; C:intracellular; C:membrane	-	CYTOPLASMIC_DOMAIN (PHOBIUS); NON_CYTOPLASMIC_DOMAIN (PHOBIUS); TRANSMEMBRANE (PHOBIUS)
gALL_c112	0	9	3	5	PREDICTED: uncharacterized protein LOC101247392	739	20	6.17344e-49	0.8055	1	C:nucleus	-	IPR007493 (G3DSA:2.30.240.GENE3D); IPR007493 (PFAM); PTHR31676:SF11 (PANTHER); PTHR31676 (PANTHER); IPR007493 (SUPERFAMILY)
gALL_c113	1	0	4	7	probable xyloglucan glycosyltransferase 12-like	1058	20	8.51625e-84	0.849	5	C:cellular_component; F:transferase activity; P:carbohydrate metabolic process; P:cellular process; P:nucleobase-containing compound metabolic process; P:biosynthetic process	EC:2.4.1.12	Coil (COILS); PTHR32044:SF9 (PANTHER); PTHR32044 (PANTHER); TRANSMEMBRANE (PHOBIUS); CYTOPLASMIC_DOMAIN (PHOBIUS); CYTOPLASMIC_DOMAIN (PHOBIUS); NON_CYTOPLASMIC_DOMAIN (PHOBIUS); TRANSMEMBRANE (PHOBIUS)
gALL_c114	0	5	4	2	geranyl geranyl pyrophosphate	1245	20	1.97601e-80	0.6535	1	F:transferase activity	-	IPR008949 (G3DSA:1.10.600.GENE3D); IPR000092 (PFAM); PTHR12001:SF41 (PANTHER); IPR017446 (PANTHER); IPR008949 (SUPERFAMILY)
gALL_c116	6	3	3	5	glutamate decarboxylase-like	1940	20	0	0.8195	5	P:metabolic process; P:cellular process; F:binding; P:biological_process; C:cellular_component; F:catalytic activity; F:protein binding	EC:4.1.1.15	IPR015421 (G3DSA:3.40.640.GENE3D); IPR010107 (TIGRFAM); IPR002129 (PFAM); PTHR11999:SF66 (PANTHER); PTHR11999 (PANTHER); IPR015424 (SUPERFAMILY)
gALL_c117	3	5	2	5	topless-related protein 4-like	2112	20	0	0.836	0	-		IPR001680 (SMART); IPR015943 (G3DSA:2.130.10.GENE3D); IPR001680 (PFAM); IPR027728 (PTHR22847:PANTHER); PTHR22847 (PANTHER); IPR001680 (PROSITE_PROFILES); IPR017986 (PROSITE_PROFILES); IPR017986 (SUPERFAMILY); IPR011048 (SUPERFAMILY)
gALL_c118	5	1	6	6	vacuolar protein sorting-associated protein 29-like	1023	20	1.15049e-101	0.977	9	P:transport; P:protein metabolic process; P:catabolic process; P:cellular process; C:membrane; C:cell; C:endosome; P:response to stress; P:cellular component organization; F:hydrolase activity; P:metabolic process; P:biosynthetic process; P:cellular protein modification process	-	no IPS match
gALL_c119	1	0	3	3	ethylene response factor 3	1573	20	2.83956e-77	0.5675	9	P:regulation of transcription, DNA-templated; P:defense response; P:transcription, DNA-templated; P:ethylene-activated signaling pathway; C:nucleus; F:sequence-specific DNA binding transcription factor activity; F:DNA binding; C:plastid; F:sequence-specific DNA binding		IPR001471 (PRINTS); IPR001471 (SMART); IPR001471 (PFAM); IPR001471 (G3DSA:3.30.730.GENE3D); PTHR31677 (PANTHER); PTHR31677:SF0 (PANTHER); IPR001471 (PROSITE_PROFILES); IPR016177 (SUPERFAMILY)
gALL_c120	2	9	6	15	lipase 1-like	1521	20	8.34281e-103	0.68	3	F:hydrolase activity; C:cytoplasm; P:biological_process		no IPS match
gALL_c121	7	1	4	5	gpn-loop gtpase 1 homolog	1086	20	9.03068e-124	0.858	5	P:embryo development; F:nucleotide binding; F:hydrolase activity; P:cellular process; C:cytoskeleton	EC:3.6.1.15	IPR004130 (PFAM); IPR027417 (G3DSA:3.40.50.GENE3D); PTHR21231:SF7 (PANTHER); PTHR21231 (PANTHER); IPR027417 (SUPERFAMILY)
gALL_c122	3	9	2	10	at hook motif dna-binding family protein	1322	20	1.50749e-109	0.7515	1	F:DNA binding	-	IPR005175 (PFAM); G3DSA:3.30.1330.80 (GENE3D); PTHR31500:SF0 (PANTHER); PTHR31500 (PANTHER); SSF117856 (SUPERFAMILY)
gALL_c123	5	3	6	1	bifunctional inhibitor lipid-transfer protein seed storage 2s albumin superfamily protein isoform partial	1282	20	2.02359e-35	0.912	4	C:membrane; C:plastid; C:thylakoid; C:extracellular region	-	TMhelix (TMHMM); TMhelix (TMHMM)
gALL_c124	4	4	6	9	electron transfer flavoprotein subunit mitochondrial-like	1227	20	8.94576e-118	0.9165	3	P:catabolic process; P:cellular process; F:molecular_function	-	IPR014730 (SMART); IPR012255 (PIRSF); IPR014730 (PFAM); IPR014729 (G3DSA:3.40.50.GENE3D); IPR012255 (PANTHER); IPR000049 (PROSITE_PATTERNS); SSF52402 (SUPERFAMILY)
gALL_c125	0	0	5	4	phosphate-responsive 1 family protein	1178	20	2.9676e-123	0.7775	1	C:cell wall	-	IPR006766 (PFAM); PTHR31279 (PANTHER); PTHR31279:SF3 (PANTHER); SIGNAL_PEPTIDE_C_REGION (PHOBIUS); SIGNAL_PEPTIDE_H_REGION (PHOBIUS); SIGNAL_PEPTIDE (PHOBIUS); NON_CYTOPLASMIC_DOMAIN (PHOBIUS); SIGNAL_PEPTIDE_N_REGION (PHOBIUS); SignalP-noTM (SIGNALP_EUK)
gALL_c126	5	2	8	7	cell differentiation protein rcd1 homolog	1564	20	1.51015e-155	0.907	0	-		IPR007216 (PFAM); IPR011989 (G3DSA:1.25.10.GENE3D); IPR007216 (PANTHER); SignalP-TM (SIGNALP_GRAM_POSITIVE); IPR016024 (SUPERFAMILY)
gALL_c127	3	5	8	10	mitochondrial-processing peptidase subunit alpha-like	1915	20	0	0.7805	9	F:binding; C:membrane; C:mitochondrion; F:catalytic activity; F:transporter activity; F:hydrolase activity; P:protein metabolic process; P:metabolic process; P:generation of precursor metabolites and energy; P:nucleobase-containing compound metabolic process; P:transport	EC:3.4.24; EC:1.10.2.2	NON_CYTOPLASMIC_DOMAIN (PHOBIUS); SIGNAL_PEPTIDE_H_REGION (PHOBIUS); SIGNAL_PEPTIDE (PHOBIUS); SIGNAL_PEPTIDE_C_REGION (PHOBIUS); SIGNAL_PEPTIDE_N_REGION (PHOBIUS); SignalP-noTM (SIGNALP_EUK); SignalP-TM (SIGNALP_GRAM_POSITIVE)
gALL_c128	3	8	5	4	f-box protein at1g47056-like	2010	20	0	0.805	1	F:nucleic acid binding		IPR006553 (SMART); G3DSA:3.80.10.10 (GENE3D); G3DSA:1.20.1280.50 (GENE3D); IPR001810 (PFAM); G3DSA:3.80.10.10 (GENE3D); PTHR23125 (PANTHER); PTHR23125:SF220 (PANTHER); IPR001810 (PROSITE_PROFILES); IPR001810 (SUPERFAMILY); SSF52047 (SUPERFAMILY)
gALL_c129	0	1	1	2	arogenate dehydrogenase chloroplastic-like	1028	20	6.36325e-108	0.8075	3	P:biosynthetic process; P:cellular process; F:catalytic activity; P:metabolic process	EC:1.3.1.13; EC:1.3.1.12	IPR003099 (PFAM); IPR016040 (G3DSA:3.40.50.GENE3D); PTHR11811 (PANTHER); PTHR11811:SF26 (PANTHER); IPR003099 (PROSITE_PROFILES); SSF51735 (SUPERFAMILY)
gALL_c130	12	6	11	19	transciption factor family protein	2509	20	7.69721e-142	0.548	9	P:anatomical structure morphogenesis; P:metabolic process; P:cellular process; P:reproduction; P:cell cycle; C:intracellular; P:growth; P:cellular component organization; P:nucleobase-containing compound metabolic process; P:multicellular organismal development; C:plasma membrane; P:biological_process	-	no IPS match
gALL_c131	5	2	7	4	zinc transporter	1303	20	4.21169e-113	0.765	5	F:transporter activity; F:catalytic activity; P:transport; P:cellular process; C:membrane	-	no IPS match
gALL_c132	5	10	4	6	tpx2 family isoform 2	1884	20	2.03362e-64	0.4985	0	-		Coil (COILS); IPR027329 (PFAM); PTHR31358 (PANTHER); PTHR31358:SF2 (PANTHER)
gALL_c133	5	3	7	8	sterile alpha motif domain-containing family protein	1382	20	8.28691e-67	0.7905	1	F:transferase activity	-	no IPS match
gALL_c134	6	6	2	11	e3 ubiquitin-protein ligase cip8-like	1455	20	1.77771e-62	0.8175	4	C:cytoplasm; C:nucleus; P:cellular protein modification process; F:binding; F:protein binding	-	Coil (COILS); IPR001841 (SMART); IPR001841 (PFAM); IPR013083 (G3DSA:3.30.40.GENE3D); PTHR22763 (PANTHER); IPR001841 (PROSITE_PROFILES); SSF57850 (SUPERFAMILY)
gALL_c135	0	8	8	10	gcip-interacting family protein	1561	20	9.22967e-116	0.7635	1	C:plastid	-	IPR013260 (PFAM); PTHR13264:SF5 (PANTHER); IPR013260 (PANTHER)
gALL_c136	1	7	7	8	monothiol glutaredoxin- chloroplastic-like	955	20	1.14357e-52	0.878	8	F:catalytic activity; P:cellular homeostasis; C:plastid; F:molecular_function; P:flower development; P:transport; P:biosynthetic process; P:cellular process; P:secondary metabolic process; F:transporter activity	-	IPR004480 (TIGRFAM); IPR002109 (PFAM); IPR012336 (G3DSA:3.40.30.GENE3D); PTHR10293:SF37 (PANTHER); IPR004480 (PANTHER); IPR002109 (PROSITE_PROFILES); IPR012336 (SUPERFAMILY)
gALL_c137	0	0	0	1	xyloglucan endotransglycosylase hydrolase	1167	20	5.74064e-124	0.866	6	P:carbohydrate metabolic process; P:cellular process; F:hydrolase activity; C:extracellular region; C:cell wall; F:transferase activity	EC:2.4.1.207	no IPS match
gALL_c138	3	5	7	5	omega-3 fatty acid desaturase	2110	20	0	0.844	8	F:catalytic activity; P:response to stress; P:response to abiotic stimulus; C:membrane; C:plastid; P:biosynthetic process; P:cellular process; P:lipid metabolic process; P:metabolic process	EC:1.14.19; EC:1.14.99	IPR021863 (PFAM); IPR005804 (PFAM); PTHR32100:SF12 (PANTHER); PTHR32100 (PANTHER); NON_CYTOPLASMIC_DOMAIN (PHOBIUS); CYTOPLASMIC_DOMAIN (PHOBIUS); TRANSMEMBRANE (PHOBIUS); TRANSMEMBRANE (PHOBIUS); CYTOPLASMIC_DOMAIN (PHOBIUS); TRANSMEMBRANE (PHOBIUS); NON_CYTOPLASMIC_DOMAIN (PHOBIUS); CYTOPLASMIC_DOMAIN (PHOBIUS); TRANSMEMBRANE (PHOBIUS); TMhelix (TMHMM); TMhelix (TMHMM); TMhelix (TMHMM)
gALL_c139	3	8	5	2	2-c-methyl-d-erythritol 4-phosphate chloroplastic-like	1230	20	2.28018e-113	0.9035	8	P:metabolic process; P:cellular process; P:biosynthetic process; P:lipid metabolic process; C:cytoplasm; P:catabolic process; P:secondary metabolic process; C:plastid; F:transferase activity; P:response to abiotic stimulus; P:nucleobase-containing compound metabolic process	EC:2.7.7.60	no IPS match
gALL_c140	3	3	3	3	transmembrane proteins isoform 1	1302	20	1.63236e-56	0.6385	3	P:response to stress; C:membrane; C:plastid	-	no IPS match
gALL_c142	4	4	11	5	auxin signaling f-box 2	1976	20	0	0.8685	12	P:multicellular organismal development; P:anatomical structure morphogenesis; P:post-embryonic development; F:binding; P:signal transduction; P:response to endogenous stimulus; C:membrane; C:vacuole; F:transferase activity; P:cellular protein modification process; P:cellular process; P:flower development; P:response to external stimulus; P:response to biotic stimulus; C:nucleus; C:plasma membrane	-	no IPS match
gALL_c143	4	20	4	16	aspartic proteinase nepenthesin-1-like	1628	20	3.41963e-174	0.768	4	C:cell wall; C:extracellular region; P:protein metabolic process; F:hydrolase activity	EC:3.4.23	IPR021109 (G3DSA:2.40.70.GENE3D); IPR021109 (G3DSA:2.40.70.GENE3D); PF14543 (PFAM); PF14541 (PFAM); PTHR13683:SF259 (PANTHER); IPR001461 (PANTHER); NON_CYTOPLASMIC_DOMAIN (PHOBIUS); SIGNAL_PEPTIDE_C_REGION (PHOBIUS); SIGNAL_PEPTIDE_N_REGION (PHOBIUS); SIGNAL_PEPTIDE_H_REGION (PHOBIUS); SIGNAL_PEPTIDE (PHOBIUS); SignalP-TM (SIGNALP_GRAM_POSITIVE); IPR021109 (SUPERFAMILY)
gALL_c144	3	4	1	9	abc transporter f family member 3-like	1113	20	7.27114e-92	0.9625	16	P:cellular component organization; P:cellular process; P:biosynthetic process; P:carbohydrate metabolic process; P:transport; P:metabolic process; P:response to stress; P:response to abiotic stimulus; P:protein metabolic process; P:catabolic process; P:response to external stimulus; P:response to biotic stimulus; C:cytosol; P:generation of precursor metabolites and energy; P:biological_process; F…	EC:3.6.3.28	no IPS match
gALL_c145	1	6	5	7	calmodulin-like protein 5-like	1407	20	2.61123e-63	0.7285	1	F:binding	-	PR01697 (PRINTS); IPR002048 (SMART); IPR011992 (G3DSA:1.10.238.GENE3D); IPR011992 (PFAM); IPR011992 (G3DSA:1.10.238.GENE3D); PTHR10891:SF546 (PANTHER); PTHR10891 (PANTHER); IPR018247 (PROSITE_PATTERNS); IPR018247 (PROSITE_PATTERNS); IPR018247 (PROSITE_PATTERNS); IPR018247 (PROSITE_PATTERNS); TRANSMEMBRANE (PHOBIUS); NON_CYTOPLASMIC_DOMAIN (PHOBIUS); CYTOPLASMIC_DOMAIN (PHOBIUS); IPR002048 (PROSIT…
gALL_c146	2	5	2	5	tether containing ubx domain for glut4-like	1109	20	4.24432e-76	0.678	2	P:organ growth; P:protein complex disassembly		IPR001012 (PFAM); G3DSA:3.10.20.90 (GENE3D); PTHR23153 (PANTHER); IPR001012 (PROSITE_PROFILES); IPR029071 (SUPERFAMILY)
gALL_c147	5	9	3	9	probable importin-7 homolog	2398	20	0	0.7925	3	F:protein binding; P:transport; C:nucleus	-	no IPS match
gALL_c148	4	7	1	5	mitochondral 37s ribosomal protein s27-like	1050	20	7.62497e-32	0.8855	4	P:cellular protein modification process; P:biosynthetic process; P:cellular process; P:nucleobase-containing compound metabolic process; C:mitochondrion	-	IPR013219 (PFAM); PTHR13362 (PANTHER); PTHR13362:SF2 (PANTHER)
gALL_c149	5	2	4	5	adp-ribosylation factor-related protein 1-like	1160	20	2.09376e-89	0.8515	3	F:nucleotide binding; C:intracellular; P:signal transduction	-	IPR006689 (PRINTS); IPR024156 (SMART); IPR003579 (SMART); IPR006687 (SMART); IPR005225 (TIGRFAM); IPR027417 (G3DSA:3.40.50.GENE3D); IPR006689 (PFAM); PTHR11711 (PANTHER); PTHR11711:SF19 (PANTHER); IPR024156 (PROSITE_PROFILES); IPR027417 (SUPERFAMILY)
gALL_c150	5	1	1	5	nep1-interacting protein 1-like	1183	20	5.82886e-111	0.8975	9	P:signal transduction; F:binding; P:nucleobase-containing compound metabolic process; P:biosynthetic process; P:response to abiotic stimulus; C:membrane; C:plastid; P:metabolic process; P:response to stress; C:thylakoid	-	no IPS match
gALL_c151	2	0	3	2	syntaxin-24-like	1125	20	4.51199e-57	0.578	0	-		Coil (COILS)
gALL_c152	1	4	6	8	phosphoribosylformylglycinamidine cyclo- chloroplastic mitochondrial-like	1550	20	7.30798e-144	0.8775	4	C:cytoplasm; F:catalytic activity; P:nucleobase-containing compound metabolic process; P:biosynthetic process	EC:6.3.3.1	no IPS match
gALL_c153	1	2	0	6	s-adenosyl-l-methionine-dependent methyltransferases superfamily	1000	20	2.58044e-66	0.6175	3	F:methyltransferase activity; P:metabolic process; P:methylation		IPR029063 (G3DSA:3.40.50.GENE3D); PTHR10108:SF201 (PANTHER); PTHR10108 (PANTHER); NON_CYTOPLASMIC_DOMAIN (PHOBIUS); TRANSMEMBRANE (PHOBIUS); CYTOPLASMIC_DOMAIN (PHOBIUS); IPR029063 (SUPERFAMILY); TMhelix (TMHMM)
gALL_c154	3	12	8	11	syntaxin-71-like	1359	20	8.20803e-107	0.862	6	F:protein binding; C:cellular_component; C:plasma membrane; F:transporter activity; C:membrane; C:endoplasmic reticulum; P:transport; P:cellular component organization	-	Coil (COILS); IPR000727 (SMART); G3DSA:1.20.5.110 (GENE3D); IPR000727 (PFAM); PTHR12380 (PANTHER); PTHR12380:SF19 (PANTHER); IPR006012 (PROSITE_PATTERNS); TRANSMEMBRANE (PHOBIUS); CYTOPLASMIC_DOMAIN (PHOBIUS); NON_CYTOPLASMIC_DOMAIN (PHOBIUS); IPR000727 (PROSITE_PROFILES); SSF58038 (SUPERFAMILY); TMhelix (TMHMM)
gALL_c155	2	7	5	10	Cc08_g04940 - Hypothetical protein [Coffea sp]	1344		2e-87					no IPS match
gALL_c156	1	7	4	4	protein mitochondrial-like	1323	20	1.65701e-88	0.874	5	C:membrane; C:vacuole; F:binding; C:mitochondrion; C:plastid; C:plasma membrane	-	Coil (COILS); IPR024461 (PFAM); PTHR14360 (PANTHER); IPR012439 (PTHR14360:PANTHER); TRANSMEMBRANE (PHOBIUS); CYTOPLASMIC_DOMAIN (PHOBIUS); NON_CYTOPLASMIC_DOMAIN (PHOBIUS); TMhelix (TMHMM)
gALL_c157	3	6	11	7	xylose isomerase-like	1995	20	0	0.93	9	P:carbohydrate metabolic process; P:nucleobase-containing compound metabolic process; P:catabolic process; F:binding; F:catalytic activity; C:membrane; C:vacuole; C:endoplasmic reticulum; C:Golgi apparatus; C:plasma membrane	EC:5.3.1.5	Coil (COILS); IPR001998 (PRINTS); IPR013022 (PFAM); IPR013022 (G3DSA:3.20.20.GENE3D); IPR013452 (TIGRFAM); PTHR32176:SF0 (PANTHER); PTHR32176 (PANTHER); SIGNAL_PEPTIDE_N_REGION (PHOBIUS); SIGNAL_PEPTIDE_C_REGION (PHOBIUS); SIGNAL_PEPTIDE (PHOBIUS); NON_CYTOPLASMIC_DOMAIN (PHOBIUS); SIGNAL_PEPTIDE_H_REGION (PHOBIUS); IPR001998 (HAMAP); IPR001998 (PROSITE_PROFILES); SignalP-noTM (SIGNALP_GRAM_NEGAT…
gALL_c158	10	1	6	4	nitrite reductase	2129	20	0	0.868	9	P:metabolic process; P:transport; F:binding; C:mitochondrion; F:catalytic activity; P:biological_process; C:plastid; P:biosynthetic process; P:cellular process; C:membrane; C:extracellular region; C:cell	EC:1.7.2.1; EC:1.7.7.2; EC:1.7.7.1	IPR006067 (PFAM); G3DSA:3.30.413.10 (GENE3D); IPR005117 (G3DSA:3.90.480.GENE3D); IPR005117 (PFAM); PTHR32439 (PANTHER); PTHR32439:SF2 (PANTHER); IPR005117 (SUPERFAMILY); SSF56014 (SUPERFAMILY)
gALL_c159	6	9	7	2	5 -amp-activated protein kinase subunit beta-1	1496	20	4.02246e-85	0.871	2	F:carbohydrate binding; C:plastid	-	Coil (COILS); Coil (COILS); PTHR10343:SF19 (PANTHER); PTHR10343 (PANTHER); IPR014756 (SUPERFAMILY)
gALL_c160	0	7	7	10	alpha tubulin 1	1744	20	0	0.95	8	C:cytoskeleton; P:cellular component organization; P:nucleobase-containing compound metabolic process; P:catabolic process; P:cellular process; F:hydrolase activity; F:structural molecule activity; C:cytoplasm; F:nucleotide binding	-	Coil (COILS); IPR002452 (PRINTS); IPR000217 (PRINTS); IPR018316 (SMART); IPR003008 (SMART); IPR018316 (PFAM); IPR003008 (G3DSA:3.40.50.GENE3D); IPR018316 (G3DSA:3.30.1330.GENE3D); IPR003008 (PFAM); IPR023123 (G3DSA:1.10.287.GENE3D); IPR000217 (PANTHER); PTHR11588:SF48 (PANTHER); IPR017975 (PROSITE_PATTERNS); IPR003008 (SUPERFAMILY); IPR008280 (SUPERFAMILY)
gALL_c162	2	4	6	11	peptidyl-prolyl cis-trans isomerase cyp20- chloroplastic-like	1348	20	2.90387e-88	0.756	8	P:cellular protein modification process; P:protein metabolic process; P:cellular process; F:catalytic activity; F:protein binding; C:thylakoid; C:plastid; C:membrane; P:biosynthetic process; P:cellular component organization	EC:5.2.1.8	IPR002130 (PRINTS); IPR029000 (G3DSA:2.40.100.GENE3D); IPR002130 (PFAM); PTHR11071:SF208 (PANTHER); PTHR11071 (PANTHER); IPR020892 (PROSITE_PATTERNS); IPR002130 (PROSITE_PROFILES); IPR029000 (SUPERFAMILY)
gALL_c163	1	10	6	10	probable adp-ribosylation factor gtpase-activating protein agd6-like	1817	20	2.05443e-167	0.75	5	P:signal transduction; P:nucleobase-containing compound metabolic process; P:catabolic process; F:enzyme regulator activity; F:binding	-	CYTOPLASMIC_DOMAIN (PHOBIUS); CYTOPLASMIC_DOMAIN (PHOBIUS); TRANSMEMBRANE (PHOBIUS); TRANSMEMBRANE (PHOBIUS); NON_CYTOPLASMIC_DOMAIN (PHOBIUS); TMhelix (TMHMM); TMhelix (TMHMM)
gALL_c164	2	2	4	6	myosin type-2 heavy chain 1-like	1392	20	2.72649e-90	0.618	4	F:molecular_function; P:Golgi vesicle transport; P:cellulose biosynthetic process; C:cytoplasm		Coil (COILS); Coil (COILS); Coil (COILS)
gALL_c165	3	9	8	8	villin-2-like	1979	20	7.22294e-177	0.7155	3	P:cellular component organization; P:cellular process; F:protein binding	-	NON_CYTOPLASMIC_DOMAIN (PHOBIUS); CYTOPLASMIC_DOMAIN (PHOBIUS); TRANSMEMBRANE (PHOBIUS); SignalP-noTM (SIGNALP_EUK)
gALL_c167	1	4	2	6	tic22-like family protein isoform 1	1529	20	1.17761e-131	0.795	2	P:biosynthetic process; P:nucleobase-containing compound metabolic process	-	IPR007378 (PFAM)
gALL_c168	2	4	2	5	rhomboid protease glup	1435	20	2.86427e-81	0.7595	4	F:hydrolase activity; C:membrane; C:plastid; P:protein metabolic process	EC:3.4.21	IPR022764 (G3DSA:1.20.1540.GENE3D); IPR022764 (PFAM); IPR002610 (PANTHER); CYTOPLASMIC_DOMAIN (PHOBIUS); TRANSMEMBRANE (PHOBIUS); CYTOPLASMIC_DOMAIN (PHOBIUS); TRANSMEMBRANE (PHOBIUS); TRANSMEMBRANE (PHOBIUS); TRANSMEMBRANE (PHOBIUS); NON_CYTOPLASMIC_DOMAIN (PHOBIUS); NON_CYTOPLASMIC_DOMAIN (PHOBIUS); CYTOPLASMIC_DOMAIN (PHOBIUS); SSF144091 (SUPERFAMILY); TMhelix (TMHMM); TMhelix (TMHMM); TMhelix…
gALL_c169	0	2	0	0	polygalacturonase-inhibiting protein	900	20	4.36053e-43	0.671	0	-		G3DSA:3.80.10.10 (GENE3D); IPR001611 (PFAM); IPR013210 (PFAM); PTHR24420 (PANTHER); NON_CYTOPLASMIC_DOMAIN (PHOBIUS); SIGNAL_PEPTIDE (PHOBIUS); SIGNAL_PEPTIDE_H_REGION (PHOBIUS); SIGNAL_PEPTIDE_N_REGION (PHOBIUS); SIGNAL_PEPTIDE_C_REGION (PHOBIUS); SignalP-noTM (SIGNALP_EUK); SignalP-noTM (SIGNALP_GRAM_NEGATIVE); SignalP-TM (SIGNALP_GRAM_POSITIVE); SSF52058 (SUPERFAMILY); TMhelix (TMHMM)
gALL_c170	2	4	5	6	udp-galactose transporter 1-like	1515	20	8.46618e-148	0.817	4	P:transport; C:Golgi apparatus; C:plasma membrane; F:transporter activity; C:membrane	-	IPR004853 (PFAM); IPR000620 (PFAM); PTHR11132 (PANTHER); NON_CYTOPLASMIC_DOMAIN (PHOBIUS); CYTOPLASMIC_DOMAIN (PHOBIUS); TRANSMEMBRANE (PHOBIUS); NON_CYTOPLASMIC_DOMAIN (PHOBIUS); TRANSMEMBRANE (PHOBIUS); TRANSMEMBRANE (PHOBIUS); TRANSMEMBRANE (PHOBIUS); CYTOPLASMIC_DOMAIN (PHOBIUS); TRANSMEMBRANE (PHOBIUS); NON_CYTOPLASMIC_DOMAIN (PHOBIUS); CYTOPLASMIC_DOMAIN (PHOBIUS); TRANSMEMBRANE (PHOBIUS); …
gALL_c171	0	7	6	8	monocopper oxidase-like protein sku5-like	1726	20	0	0.9115	15	P:cell growth; F:binding; P:metabolic process; P:anatomical structure morphogenesis; P:cell differentiation; P:multicellular organismal development; P:carbohydrate metabolic process; P:cellular process; P:biosynthetic process; P:cellular component organization; C:cellular_component; C:plasma membrane; F:catalytic activity; C:cell wall; C:membrane; C:vacuole; P:response to external stimulus; P:res…	EC:1.10.3.3	IPR008972 (G3DSA:2.60.40.GENE3D); IPR008972 (G3DSA:2.60.40.GENE3D); IPR011706 (PFAM); PTHR11709 (PANTHER); PTHR11709:SF58 (PANTHER); IPR008972 (SUPERFAMILY)
gALL_c172	4	4	2	5	nucleoside diphosphate kinase chloroplastic-like	1002	20	9.13535e-80	0.7845	12	C:plastid; F:kinase activity; P:nucleobase-containing compound metabolic process; P:biosynthetic process; P:response to external stimulus; P:signal transduction; P:response to abiotic stimulus; P:cellular process; P:lipid metabolic process; F:binding; P:response to endogenous stimulus; C:thylakoid; C:nucleus; F:nucleotide binding	EC:2.7.4.6	IPR001564 (PRINTS); IPR001564 (SMART); IPR001564 (G3DSA:3.30.70.GENE3D); IPR001564 (PFAM); PTHR11349 (PANTHER); PTHR11349:SF44 (PANTHER); IPR023005 (PROSITE_PATTERNS); IPR001564 (HAMAP); IPR001564 (SUPERFAMILY)
gALL_c173	2	8	5	7	transcription elongation factor a protein 3-like	1522	20	4.5695e-117	0.6455	11	P:cellular process; P:reproduction; P:post-embryonic development; P:embryo development; P:flower development; P:nucleobase-containing compound metabolic process; P:biosynthetic process; P:protein metabolic process; F:nucleic acid binding; P:anatomical structure morphogenesis; P:multicellular organismal development; P:response to abiotic stimulus; P:response to endogenous stimulus; C:nucleus	-	IPR017890 (SMART); IPR001222 (SMART); IPR016492 (PIRSF); IPR003617 (SMART); IPR003618 (G3DSA:1.10.472.GENE3D); G3DSA:2.20.25.10 (GENE3D); IPR003618 (PFAM); IPR017923 (PFAM); IPR006289 (TIGRFAM); IPR001222 (PFAM); IPR017923 (G3DSA:1.20.930.GENE3D); PTHR11477 (PANTHER); IPR001222 (PROSITE_PATTERNS); IPR001222 (PROSITE_PROFILES); IPR003618 (PROSITE_PROFILES); IPR017923 (PROSITE_PROFILES); SSF57783 (…
gALL_c174	1	1	0	1	small heat shock chloroplastic	1068	20	4.41716e-59	0.6725	2	P:response to stress; C:plastid	-	IPR008978 (G3DSA:2.60.40.GENE3D); IPR002068 (PFAM); PTHR11527 (PANTHER); PTHR11527:SF95 (PANTHER); IPR002068 (PROSITE_PROFILES); IPR008978 (SUPERFAMILY)
gALL_c176	2	6	4	5	dna-directed rna polymerases and iii subunit rpabc1-like	1000	20	7.20487e-93	0.8445	5	F:transferase activity; F:DNA binding; P:nucleobase-containing compound metabolic process; P:biosynthetic process; C:nucleolus	EC:2.7.7.6	IPR014381 (PIRSF); IPR005571 (G3DSA:3.40.1340.GENE3D); IPR000783 (PFAM); IPR000783 (G3DSA:3.90.940.GENE3D); IPR005571 (PFAM); PTHR10535:SF2 (PANTHER); PTHR10535 (PANTHER); IPR000783 (SUPERFAMILY); IPR005571 (SUPERFAMILY)
gALL_c177	3	3	4	3	50s ribosomal protein chloroplastic-like	1460	20	5.46974e-120	0.942	15	P:carbohydrate metabolic process; P:nucleobase-containing compound metabolic process; P:catabolic process; C:plastid; P:transport; P:translation; P:cellular component organization; P:cellular process; P:photosynthesis; C:ribosome; P:biosynthetic process; P:lipid metabolic process; F:structural molecule activity; F:RNA binding; C:membrane; C:thylakoid; C:nucleus; P:biological_process	-	IPR002143 (PIRSF); IPR016095 (G3DSA:3.40.50.GENE3D); IPR005878 (TIGRFAM); IPR016094 (G3DSA:3.30.190.GENE3D); IPR028364 (PFAM); PTHR23105 (PANTHER); PTHR23105:SF40 (PANTHER); IPR023673 (PROSITE_PATTERNS); IPR005878 (HAMAP); IPR023674 (SUPERFAMILY)
gALL_c178	2	2	4	8	probable nucleoredoxin 1-like	1964	20	0	0.8185	3	P:cellular homeostasis; F:catalytic activity; P:metabolic process	EC:1.8.1.8	IPR012336 (G3DSA:3.40.30.GENE3D); IPR012336 (PFAM); PTHR13871 (PANTHER); PTHR13871:SF22 (PANTHER); IPR012336 (SUPERFAMILY)
gALL_c179	1	0	1	4	beta-lactamase-like protein ensp00000383859	1120	20	5.104e-77	0.8525	2	F:molecular_function; P:biological_process		IPR006936 (PFAM); PTHR31165:SF3 (PANTHER); PTHR31165 (PANTHER)
gALL_c180	0	0	3	1	21 kda	1012	20	1.54874e-58	0.779	4	F:hydrolase activity; P:metabolic process; F:enzyme regulator activity; P:carbohydrate metabolic process; P:cellular process	EC:3.1.1.11	IPR006501 (SMART); IPR006501 (PFAM); IPR006501 (TIGRFAM); IPR006501 (G3DSA:1.20.140.GENE3D); PTHR31080 (PANTHER); PTHR31080:SF2 (PANTHER); NON_CYTOPLASMIC_DOMAIN (PHOBIUS); SIGNAL_PEPTIDE_H_REGION (PHOBIUS); SIGNAL_PEPTIDE (PHOBIUS); SIGNAL_PEPTIDE_C_REGION (PHOBIUS); SIGNAL_PEPTIDE_N_REGION (PHOBIUS); SignalP-noTM (SIGNALP_GRAM_NEGATIVE); SignalP-noTM (SIGNALP_EUK); IPR006501 (SUPERFAMILY)
gALL_c181	2	5	7	4	fructokinase 3	1196	20	9.1337e-128	0.8955	6	F:kinase activity; P:carbohydrate metabolic process; P:metabolic process; P:cellular process; P:biosynthetic process; C:plastid; P:nucleobase-containing compound metabolic process; P:catabolic process	EC:2.7.1.15	IPR029056 (G3DSA:3.40.1190.GENE3D); IPR011611 (PFAM); PTHR10584:SF172 (PANTHER); PTHR10584 (PANTHER); IPR029056 (SUPERFAMILY)
gALL_c182	4	10	9	4	squamosa promoter-binding protein isoform 1	1650	20	1.26708e-91	0.598	2	C:nucleus; F:DNA binding		IPR004333 (PFAM); IPR004333 (G3DSA:4.10.1100.GENE3D); PTHR31251 (PANTHER); IPR004333 (PROSITE_PROFILES); IPR004333 (SUPERFAMILY)
gALL_c183	2	5	3	5	s-adenosyl-l-methionine-dependent methyltransferases superfamily protein isoform 1	1697	20	0	0.9025	7	C:endosome; P:response to stress; P:response to abiotic stimulus; P:metabolic process; F:transferase activity; C:Golgi apparatus; P:response to endogenous stimulus	-	IPR004159 (PFAM); PTHR10108:SF732 (PANTHER); PTHR10108 (PANTHER); IPR029063 (SUPERFAMILY)
gALL_c184	0	2	3	11	clp protease-related protein chloroplastic-like	1351	20	6.28044e-75	0.7625	2	P:protein metabolic process; C:plastid	-	IPR023150 (G3DSA:1.10.1780.GENE3D); IPR004176 (PFAM); PTHR11638 (PANTHER); PTHR11638:SF85 (PANTHER); SSF81923 (SUPERFAMILY)
gALL_c185	4	3	1	7	zinc finger ccch domain-containing protein 20-like	1402	20	6.62216e-110	0.635	1	F:metal ion binding		IPR000571 (SMART); IPR000571 (PFAM); IPR000571 (G3DSA:4.10.1000.GENE3D); PTHR14493 (PANTHER); IPR000571 (PROSITE_PROFILES); IPR000571 (PROSITE_PROFILES)
gALL_c186	0	0	0	3	phosphate-responsive 1 family protein	1290	20	4.74583e-125	0.808	1	C:cell wall	-	NON_CYTOPLASMIC_DOMAIN (PHOBIUS); SIGNAL_PEPTIDE_N_REGION (PHOBIUS); SIGNAL_PEPTIDE (PHOBIUS); SIGNAL_PEPTIDE_H_REGION (PHOBIUS); SIGNAL_PEPTIDE_C_REGION (PHOBIUS)
gALL_c187	1	1	0	4	plastid-lipid-associated chloroplastic-like	1192	20	9.94824e-151	0.8645	11	C:thylakoid; P:response to stress; P:response to abiotic stimulus; C:membrane; C:plastid; P:generation of precursor metabolites and energy; P:photosynthesis; F:catalytic activity; F:structural molecule activity; P:response to endogenous stimulus; C:nucleus	EC:1.3.1.74	IPR006843 (PFAM); PTHR31906 (PANTHER); PTHR31906:SF7 (PANTHER)
gALL_c188	1	2	2	5	wrky transcription	1505	20	9.31484e-46	0.557	4	P:regulation of transcription, DNA-templated; F:sequence-specific DNA binding; F:sequence-specific DNA binding transcription factor activity; F:DNA binding		IPR003657 (SMART); IPR003657 (PFAM); IPR003657 (G3DSA:2.20.25.GENE3D); PTHR31282 (PANTHER); PTHR31282:SF2 (PANTHER); SIGNAL_PEPTIDE_H_REGION (PHOBIUS); SIGNAL_PEPTIDE (PHOBIUS); SIGNAL_PEPTIDE_C_REGION (PHOBIUS); NON_CYTOPLASMIC_DOMAIN (PHOBIUS); SIGNAL_PEPTIDE_N_REGION (PHOBIUS); IPR003657 (PROSITE_PROFILES); SignalP-TM (SIGNALP_GRAM_POSITIVE); SignalP-noTM (SIGNALP_EUK); IPR003657 (SUPERFAMILY)…
gALL_c189	3	5	10	7	delta-aminolevulinic acid dehydratase	1735	20	3.13856e-173	0.8135	7	F:catalytic activity; P:carbohydrate metabolic process; P:nucleobase-containing compound metabolic process; P:catabolic process; F:binding; P:biosynthetic process; P:cellular process; C:plastid	EC:4.2.1.24	IPR001731 (PRINTS); IPR001731 (SMART); IPR001731 (PFAM); IPR013785 (G3DSA:3.20.20.GENE3D); IPR001731 (PANTHER); IPR001731 (PROSITE_PATTERNS); SSF51569 (SUPERFAMILY)
gALL_c190	1	1	0	2	aspartate aminotransferase	1499	20	0	0.929	19	F:transferase activity; P:response to endogenous stimulus; P:response to stress; P:catabolic process; P:cellular process; P:lipid metabolic process; C:plastid; P:biosynthetic process; P:secondary metabolic process; P:cellular component organization; C:cell wall; P:anatomical structure morphogenesis; P:cell differentiation; P:multicellular organismal development; P:cell growth; C:peroxisome; C:cyt…	EC:2.6.1.9; EC:2.6.1.57; EC:2.6.1.5; EC:2.6.1.1	IPR000796 (PRINTS); IPR004839 (PFAM); IPR015421 (G3DSA:3.40.640.GENE3D); IPR000796 (PANTHER); IPR004838 (PROSITE_PATTERNS); IPR015424 (SUPERFAMILY)
gALL_c191	0	0	1	0	nad h-quinone oxidoreductase subunit n	1104	20	7.15788e-84	0.904	15	P:carbohydrate metabolic process; P:nucleobase-containing compound metabolic process; P:catabolic process; C:plastid; P:biosynthetic process; P:cellular process; P:lipid metabolic process; P:metabolic process; F:catalytic activity; P:cellular component organization; P:generation of precursor metabolites and energy; P:photosynthesis; C:membrane; C:intracellular; P:response to external stimulus; P:…	-	IPR020874 (PFAM)
gALL_c192	2	9	6	7	valine--trna ligase-like	1987	20	0	0.848	10	C:cytosol; F:catalytic activity; F:hydrolase activity; P:nucleobase-containing compound metabolic process; P:translation; C:mitochondrion; F:nucleotide binding; C:plastid; P:reproduction; P:post-embryonic development; P:embryo development; P:biosynthetic process; P:cellular process	EC:6.1.1.9	IPR002303 (PRINTS); IPR009080 (G3DSA:1.10.730.GENE3D); IPR013155 (PFAM); IPR014729 (G3DSA:3.40.50.GENE3D); IPR002300 (PFAM); PTHR11946 (PANTHER); IPR002303 (PTHR11946:PANTHER); SSF52374 (SUPERFAMILY); IPR009080 (SUPERFAMILY)
gALL_c193	2	0	4	4	porphobilinogen chloroplastic-like	1381	20	2.16377e-163	0.8995	18	P:generation of precursor metabolites and energy; P:photosynthesis; P:biosynthetic process; P:nucleobase-containing compound metabolic process; P:carbohydrate metabolic process; P:catabolic process; C:plastid; C:extracellular region; P:cellular process; P:cellular protein modification process; P:lipid metabolic process; P:anatomical structure morphogenesis; P:multicellular organismal development;…	EC:2.5.1.61	IPR000860 (PRINTS); IPR022418 (PFAM); IPR022418 (G3DSA:3.30.160.GENE3D); IPR022417 (PFAM); IPR000860 (TIGRFAM); G3DSA:3.40.190.10 (GENE3D); G3DSA:3.40.190.10 (GENE3D); PTHR11557:SF0 (PANTHER); IPR000860 (PANTHER); IPR022419 (PROSITE_PATTERNS); IPR000860 (HAMAP); SSF53850 (SUPERFAMILY); IPR022418 (SUPERFAMILY)
gALL_c194	4	2	5	9	zinc transporter	1180	20	1.52765e-111	0.719	5	F:transporter activity; F:catalytic activity; P:transport; P:cellular process; C:membrane	-	IPR004698 (TIGRFAM); IPR003689 (PFAM); PTHR11040:SF35 (PANTHER); PTHR11040 (PANTHER); CYTOPLASMIC_DOMAIN (PHOBIUS); TRANSMEMBRANE (PHOBIUS); SIGNAL_PEPTIDE (PHOBIUS); CYTOPLASMIC_DOMAIN (PHOBIUS); NON_CYTOPLASMIC_DOMAIN (PHOBIUS); TRANSMEMBRANE (PHOBIUS); TRANSMEMBRANE (PHOBIUS); SIGNAL_PEPTIDE_H_REGION (PHOBIUS); TRANSMEMBRANE (PHOBIUS); CYTOPLASMIC_DOMAIN (PHOBIUS); SIGNAL_PEPTIDE_N_REGION (PHO…
gALL_c195	6	3	12	12	glucose-6-phosphate phosphate translocator chloroplastic-like	2044	20	6.84861e-162	0.7905	8	P:multicellular organismal development; P:response to external stimulus; P:response to biotic stimulus; P:transport; P:cellular component organization; P:cellular process; C:membrane; F:transporter activity	-	IPR004696 (TIGRFAM); IPR000620 (PFAM); IPR004853 (PFAM); PTHR11132 (PANTHER); PTHR11132:SF30 (PANTHER); NON_CYTOPLASMIC_DOMAIN (PHOBIUS); TRANSMEMBRANE (PHOBIUS); TRANSMEMBRANE (PHOBIUS); NON_CYTOPLASMIC_DOMAIN (PHOBIUS); CYTOPLASMIC_DOMAIN (PHOBIUS); CYTOPLASMIC_DOMAIN (PHOBIUS); TRANSMEMBRANE (PHOBIUS); NON_CYTOPLASMIC_DOMAIN (PHOBIUS); TRANSMEMBRANE (PHOBIUS); TRANSMEMBRANE (PHOBIUS); CYTOPLAS…
gALL_c197	0	2	12	6	flavonoid 3 -hydroxylase	1369	20	0	0.845	3	F:binding; F:catalytic activity; F:molecular_function; P:metabolic process	-	IPR002401 (PRINTS); IPR001128 (PRINTS); IPR001128 (G3DSA:1.10.630.GENE3D); IPR001128 (PFAM); PTHR24298 (PANTHER); PTHR24298:SF48 (PANTHER); SIGNAL_PEPTIDE_H_REGION (PHOBIUS); SIGNAL_PEPTIDE_C_REGION (PHOBIUS); SIGNAL_PEPTIDE_N_REGION (PHOBIUS); SIGNAL_PEPTIDE (PHOBIUS); NON_CYTOPLASMIC_DOMAIN (PHOBIUS); SignalP-noTM (SIGNALP_EUK); SignalP-TM (SIGNALP_GRAM_POSITIVE); SignalP-noTM (SIGNALP_GRAM_NEG…
gALL_c198	3	2	9	7	purine permease 3-like	1492	20	2.53563e-120	0.7355	1	C:membrane	-	IPR004853 (PFAM); IPR000620 (PFAM); PTHR31376:SF1 (PANTHER); PTHR31376 (PANTHER); NON_CYTOPLASMIC_DOMAIN (PHOBIUS); CYTOPLASMIC_DOMAIN (PHOBIUS); TRANSMEMBRANE (PHOBIUS); CYTOPLASMIC_DOMAIN (PHOBIUS); NON_CYTOPLASMIC_DOMAIN (PHOBIUS); TRANSMEMBRANE (PHOBIUS); TRANSMEMBRANE (PHOBIUS); CYTOPLASMIC_DOMAIN (PHOBIUS); TRANSMEMBRANE (PHOBIUS); CYTOPLASMIC_DOMAIN (PHOBIUS); NON_CYTOPLASMIC_DOMAIN (PHOBI…
gALL_c199	0	6	2	3	thylakoid lumenal kda chloroplastic-like	997	20	1.61887e-44	0.6135	4	P:cellular process; P:biosynthetic process; C:thylakoid; P:metabolic process; C:plastid	-	no IPS match
gALL_c200	0	4	4	3	tropinone reductase homolog	1565	20	4.9375e-98	0.807	3	F:catalytic activity; P:metabolic process; P:biosynthetic process; P:cellular process	EC:1.1.1.206	IPR002347 (PRINTS); IPR002198 (PRINTS); IPR002198 (PFAM); IPR016040 (G3DSA:3.40.50.GENE3D); PTHR24310 (PANTHER); IPR020904 (PROSITE_PATTERNS); SSF51735 (SUPERFAMILY)
gALL_c201	2	9	1	3	rrna-processing protein utp23 homolog	1167	20	9.4555e-98	0.754	1	P:embryo development ending in seed dormancy		IPR029060 (G3DSA:3.40.50.GENE3D); IPR006984 (PFAM); PTHR12416 (PANTHER); PTHR12416:SF3 (PANTHER); TRANSMEMBRANE (PHOBIUS); NON_CYTOPLASMIC_DOMAIN (PHOBIUS); CYTOPLASMIC_DOMAIN (PHOBIUS); IPR029060 (SUPERFAMILY); TMhelix (TMHMM)
gALL_c202	1	7	4	5	putative type 1 membrane family protein	1472	20	3.88672e-73	0.576	2	P:cellular process; P:biological_process; C:cell	-	no IPS match
gALL_c203	4	11	7	12	gdp-mannose 3 -epimerase	1532	20	0	0.96	6	F:catalytic activity; F:nucleotide binding; P:nucleobase-containing compound metabolic process; P:biosynthetic process; P:carbohydrate metabolic process; P:cellular process; C:cytosol	EC:5.1.3.18	IPR016040 (G3DSA:3.40.50.GENE3D); IPR001509 (PFAM); PTHR10366 (PANTHER); PTHR10366:SF234 (PANTHER); SSF51735 (SUPERFAMILY)
gALL_c204	5	3	8	6	transcription factor myc2-like	2582	20	0	0.656	1	F:protein dimerization activity		Coil (COILS); IPR011598 (SMART); IPR025610 (PFAM); IPR011598 (G3DSA:4.10.280.GENE3D); IPR011598 (PFAM); PTHR11514:SF28 (PANTHER); PTHR11514 (PANTHER); IPR011598 (PROSITE_PROFILES); IPR011598 (SUPERFAMILY)
gALL_c205	2	3	2	7	upf0051 protein chloroplastic-like	2208	20	0	0.8655	5	P:response to abiotic stimulus; P:cellular homeostasis; P:cellular component organization; P:biosynthetic process; C:plastid	-	IPR010231 (TIGRFAM); IPR000825 (PFAM); PTHR30508:SF1 (PANTHER); PTHR30508 (PANTHER); SSF101960 (SUPERFAMILY)
gALL_c206	5	7	6	6	stromal 70 kda heat shock-related chloroplastic-like	2729	20	0	0.858	13	P:metabolic process; C:mitochondrion; P:protein metabolic process; P:cellular process; P:response to stress; P:response to abiotic stimulus; C:plastid; C:thylakoid; F:nucleotide binding; F:catalytic activity; F:protein binding; P:transport; P:biological_process; C:nucleus; C:extracellular region	EC:1.3.1.74	no IPS match
gALL_c207	10	8	17	8	laccase-14-like	1591	20	5.12569e-167	0.721	3	F:binding; F:catalytic activity; P:metabolic process	-	IPR008972 (G3DSA:2.60.40.GENE3D); IPR008972 (G3DSA:2.60.40.GENE3D); IPR017761 (TIGRFAM); IPR011706 (PFAM); IPR008972 (G3DSA:2.60.40.GENE3D); IPR008972 (G3DSA:2.60.40.GENE3D); IPR001117 (PFAM); IPR011707 (PFAM); PTHR11709:SF24 (PANTHER); PTHR11709 (PANTHER); CYTOPLASMIC_DOMAIN (PHOBIUS); NON_CYTOPLASMIC_DOMAIN (PHOBIUS); TRANSMEMBRANE (PHOBIUS); IPR008972 (SUPERFAMILY); IPR008972 (SUPERFAMILY); IP…
gALL_c208	2	6	5	5	uridine 5 -monophosphate synthase-like	1939	20	0	0.8695	7	C:cytosol; P:nucleobase-containing compound metabolic process; P:biosynthetic process; F:catalytic activity; P:biological_process; P:response to extracellular stimulus; P:cell communication; P:response to stress; F:transferase activity	EC:4.1.1.23; EC:2.4.2.10	TMhelix (TMHMM)
gALL_c209	1	0	1	1	monoglyceride lipase-like	1200	20	3.46856e-143	0.837	2	F:catalytic activity; P:metabolic process	-	IPR000073 (PRINTS); IPR022742 (PFAM); IPR029058 (G3DSA:3.40.50.GENE3D); PTHR11614 (PANTHER); PTHR11614:SF92 (PANTHER); IPR029058 (SUPERFAMILY)
gALL_c210	2	0	3	7	sgf29 tudor-like domain-containing protein	1323	20	2.45049e-108	0.846	3	C:nucleus; P:response to stress; P:response to abiotic stimulus	-	Coil (COILS); IPR010750 (PFAM); PTHR21539 (PANTHER); PTHR21539:SF0 (PANTHER); IPR010750 (PROSITE_PROFILES)
gALL_c211	4	3	7	3	beta-carotene hydroxylase	1593	20	2.23888e-146	0.777	7	C:membrane; P:biosynthetic process; P:cellular process; P:lipid metabolic process; P:metabolic process; F:catalytic activity; C:plastid; F:binding	-	IPR006694 (PFAM); PTHR31899 (PANTHER); PTHR31899:SF1 (PANTHER); CYTOPLASMIC_DOMAIN (PHOBIUS); NON_CYTOPLASMIC_DOMAIN (PHOBIUS); NON_CYTOPLASMIC_DOMAIN (PHOBIUS); TRANSMEMBRANE (PHOBIUS); TRANSMEMBRANE (PHOBIUS); TRANSMEMBRANE (PHOBIUS); CYTOPLASMIC_DOMAIN (PHOBIUS); TRANSMEMBRANE (PHOBIUS); CYTOPLASMIC_DOMAIN (PHOBIUS); TMhelix (TMHMM); TMhelix (TMHMM); TMhelix (TMHMM); TMhelix (TMHMM)
gALL_c212	5	4	9	11	btb poz domain-containing protein pob1-like	2218	20	0	0.7765	6	C:cytoplasm; P:multicellular organismal development; P:anatomical structure morphogenesis; P:flower development; F:protein binding; P:response to abiotic stimulus; P:abscission	-	IPR000210 (SMART); IPR011705 (SMART); IPR011705 (PFAM); IPR013069 (PFAM); IPR011333 (G3DSA:3.30.710.GENE3D); PTHR24412 (PANTHER); PTHR24412:SF148 (PANTHER); IPR000210 (PROSITE_PROFILES); IPR011333 (SUPERFAMILY)
gALL_c213	8	7	6	8	iaa-amino acid hydrolase ilr1-like 4-like	2167	20	0	0.848	8	F:hydrolase activity; P:response to stress; C:plasma membrane; P:response to external stimulus; P:response to biotic stimulus; C:endoplasmic reticulum; P:metabolic process; P:cellular process	EC:3.5.1.32	IPR017439 (PIRSF); G3DSA:3.40.630.10 (GENE3D); IPR002933 (PFAM); IPR011650 (G3DSA:3.30.70.GENE3D); IPR011650 (PFAM); IPR017439 (TIGRFAM); PTHR11014:SF55 (PANTHER); PTHR11014 (PANTHER); SIGNAL_PEPTIDE_C_REGION (PHOBIUS); SIGNAL_PEPTIDE_N_REGION (PHOBIUS); SIGNAL_PEPTIDE_H_REGION (PHOBIUS); SIGNAL_PEPTIDE (PHOBIUS); NON_CYTOPLASMIC_DOMAIN (PHOBIUS); SignalP-noTM (SIGNALP_EUK); IPR011650 (SUPERFAMIL…
gALL_c214	1	5	2	5	bis(5 -adenosyl)-triphosphatase-like	1101	20	4.62924e-75	0.883	3	F:hydrolase activity; P:nucleobase-containing compound metabolic process; C:cytosol; P:metabolic process; P:cellular process	EC:3.6.2.1; EC:3.6.1.29	Coil (COILS); IPR011146 (G3DSA:3.30.428.GENE3D); IPR001310 (PFAM); IPR001310 (PANTHER); PTHR23089:SF7 (PANTHER); IPR019808 (PROSITE_PATTERNS); IPR011146 (PROSITE_PROFILES); SignalP-noTM (SIGNALP_EUK); IPR011146 (SUPERFAMILY)
gALL_c215	2	5	6	8	gdp-mannose-dependent alpha-mannosyltransferase-like	1729	20	0	0.903	8	F:transferase activity; P:biosynthetic process; P:cellular process; P:lipid metabolic process; C:plastid; P:secondary metabolic process; P:response to extracellular stimulus; P:cell communication; P:response to stress	-	IPR001296 (PFAM); G3DSA:3.40.50.2000 (GENE3D); IPR028098 (PFAM); PTHR12526:SF327 (PANTHER); PTHR12526 (PANTHER); SignalP-noTM (SIGNALP_EUK); SignalP-TM (SIGNALP_GRAM_POSITIVE); SSF53756 (SUPERFAMILY)
gALL_c216	2	4	5	4	syntaxin of plants 32 isoform 1	1498	20	2.49936e-90	0.6195	4	P:vesicle-mediated transport; C:membrane; F:SNAP receptor activity; P:intracellular protein transport		G3DSA:1.20.58.70 (GENE3D); IPR006011 (PFAM); PTHR19957 (PANTHER); PTHR19957:SF3 (PANTHER); IPR010989 (SUPERFAMILY)
gALL_c217	3	4	5	9	acyl-coenzyme a thioesterase 13-like	797	20	4.98008e-58	0.809	0	-		IPR006683 (PFAM); IPR003736 (TIGRFAM); IPR029069 (G3DSA:3.10.129.GENE3D); PTHR21660 (PANTHER); PTHR21660:SF6 (PANTHER); IPR029069 (SUPERFAMILY)
gALL_c218	2	2	5	6	small gtpase	1131	20	4.64522e-102	0.9045	4	F:nucleotide binding; C:intracellular; C:plasma membrane; P:signal transduction	-	SIGNAL_PEPTIDE_C_REGION (PHOBIUS); SIGNAL_PEPTIDE_N_REGION (PHOBIUS); SIGNAL_PEPTIDE_H_REGION (PHOBIUS); NON_CYTOPLASMIC_DOMAIN (PHOBIUS); SIGNAL_PEPTIDE (PHOBIUS); TMhelix (TMHMM)
gALL_c220	1	5	12	7	translocation family protein	1505	20	2.08364e-146	0.784	3	C:membrane; P:transport; F:transporter activity; C:plasma membrane	-	IPR004728 (PFAM); PTHR12443:SF9 (PANTHER); IPR004728 (PANTHER); CYTOPLASMIC_DOMAIN (PHOBIUS); TRANSMEMBRANE (PHOBIUS); TRANSMEMBRANE (PHOBIUS); CYTOPLASMIC_DOMAIN (PHOBIUS); NON_CYTOPLASMIC_DOMAIN (PHOBIUS); TRANSMEMBRANE (PHOBIUS); NON_CYTOPLASMIC_DOMAIN (PHOBIUS); TMhelix (TMHMM); TMhelix (TMHMM); TMhelix (TMHMM)
gALL_c221	4	7	11	6	mate efflux family protein	2004	20	0	0.792	4	P:transport; P:cellular process; C:membrane; F:transporter activity	-	no IPS match
gALL_c222	6	5	4	2	cyclin-dependent protein	846	20	1.35829e-88	0.881	4	F:kinase activity; P:cellular protein modification process; P:cell cycle; F:protein binding	-	IPR012389 (PIRSF); IPR013922 (PFAM); IPR013763 (G3DSA:1.10.472.GENE3D); PTHR15615 (PANTHER); PTHR15615:SF7 (PANTHER); IPR013763 (SUPERFAMILY)
gALL_c223	3	7	8	14	rad23 uv excision repair protein family isoform 1	1720	20	8.62496e-99	0.803	6	P:protein metabolic process; P:cellular process; P:catabolic process; F:DNA binding; P:response to stress; P:DNA metabolic process; C:nucleus	-	no IPS match
gALL_c224	5	3	6	5	casein kinase ii subunit beta-4-like	1556	20	5.22038e-108	0.72	5	F:kinase activity; C:protein kinase CK2 complex; P:regulation of protein kinase activity; F:protein kinase regulator activity; P:phosphorylation		IPR000704 (PRINTS); IPR000704 (SMART); IPR000704 (PFAM); IPR016150 (G3DSA:2.20.25.GENE3D); IPR016149 (G3DSA:1.10.1820.GENE3D); IPR000704 (PANTHER); PTHR11740:SF1 (PANTHER); IPR000704 (PROSITE_PATTERNS); IPR000704 (SUPERFAMILY)
gALL_c225	0	2	5	5	dehydration-induced isoform 1	1067	20	1.51816e-59	0.648	0	-		no IPS match
gALL_c226	1	10	5	13	fasciclin-like arabinogalactan protein 1-like	1535	20	2.69313e-135	0.8215	0	-		IPR000782 (SMART); IPR000782 (G3DSA:2.30.180.GENE3D); IPR000782 (PFAM); PTHR32382 (PANTHER); PTHR32382:SF4 (PANTHER); IPR000782 (PROSITE_PROFILES); IPR000782 (SUPERFAMILY); IPR000782 (SUPERFAMILY)
gALL_c227	2	2	2	11	splicing factor 3b subunit 4-like	1444	20	1.31799e-142	0.9585	6	C:nucleolus; P:reproduction; P:post-embryonic development; P:embryo development; F:RNA binding; F:nucleotide binding	-	IPR000504 (SMART); IPR000504 (PFAM); IPR012677 (G3DSA:3.30.70.GENE3D); IPR012677 (G3DSA:3.30.70.GENE3D); PTHR24011:SF0 (PANTHER); PTHR24011 (PANTHER); IPR000504 (PROSITE_PROFILES); IPR000504 (PROSITE_PROFILES); SSF54928 (SUPERFAMILY)
gALL_c228	3	7	7	8	probable peptide nitrate transporter at5g62680-like	1713	20	0	0.771	3	C:membrane; P:transport; F:transporter activity		IPR000109 (PFAM); IPR000109 (PANTHER); PTHR11654:SF59 (PANTHER); SIGNAL_PEPTIDE (PHOBIUS); TRANSMEMBRANE (PHOBIUS); NON_CYTOPLASMIC_DOMAIN (PHOBIUS); CYTOPLASMIC_DOMAIN (PHOBIUS); SIGNAL_PEPTIDE_N_REGION (PHOBIUS); CYTOPLASMIC_DOMAIN (PHOBIUS); CYTOPLASMIC_DOMAIN (PHOBIUS); TRANSMEMBRANE (PHOBIUS); CYTOPLASMIC_DOMAIN (PHOBIUS); TRANSMEMBRANE (PHOBIUS); SIGNAL_PEPTIDE_C_REGION (PHOBIUS); NON_CYTOP…
gALL_c229	0	3	2	3	rna-binding family protein isoform 2	882	20	7.76168e-82	0.732	3	F:nucleic acid binding; F:kinase activity; F:nucleotide binding	-	IPR000504 (SMART); IPR012677 (G3DSA:3.30.70.GENE3D); IPR000504 (PFAM); IPR012677 (G3DSA:3.30.70.GENE3D); PTHR24012 (PANTHER); IPR000504 (PROSITE_PROFILES); IPR000504 (PROSITE_PROFILES); SSF54928 (SUPERFAMILY); SSF54928 (SUPERFAMILY)
gALL_c230	0	7	3	5	vacuolar protein sorting-associated protein 51 homolog	3169	20	0	0.7605	1	P:carbohydrate metabolic process	-	IPR029175 (PFAM); PTHR15954 (PANTHER); PTHR15954:SF4 (PANTHER)
gALL_c231	0	4	4	6	zinc finger family protein	1541	20	1.78213e-84	0.5625	2	F:metal ion binding; F:zinc ion binding		IPR001841 (SMART); IPR013083 (G3DSA:3.30.40.GENE3D); PF14369 (PFAM); IPR001841 (PFAM); PTHR22763 (PANTHER); PTHR22763:SF3 (PANTHER); IPR001841 (PROSITE_PROFILES); SSF57850 (SUPERFAMILY)
gALL_c232	2	3	1	0	Cc06_g09330 - Predicted protein [Coffea sp]	754	0	2e-38		0	-		IPR012552 (PFAM)
gALL_c233	5	4	5	4	xylosyltransferase 1-like	2060	20	0	0.816	2	C:membrane; F:transferase activity	EC:2.4.1	IPR003406 (PFAM); PTHR19297:SF75 (PANTHER); PTHR19297 (PANTHER); TRANSMEMBRANE (PHOBIUS); NON_CYTOPLASMIC_DOMAIN (PHOBIUS); CYTOPLASMIC_DOMAIN (PHOBIUS); PS51257 (PROSITE_PROFILES); SignalP-TM (SIGNALP_GRAM_POSITIVE); TMhelix (TMHMM)
gALL_c234	2	7	6	6	chlorophyll chloroplastic-like	1554	20	1.81763e-169	0.849	13	P:biosynthetic process; P:nucleobase-containing compound metabolic process; P:carbohydrate metabolic process; P:catabolic process; F:transferase activity; P:cellular process; P:lipid metabolic process; P:cellular component organization; P:anatomical structure morphogenesis; P:multicellular organismal development; C:membrane; P:cell differentiation; C:plastid; C:thylakoid	EC:2.5.1.62	IPR011799 (TIGRFAM); IPR000537 (PFAM); IPR006372 (TIGRFAM); PTHR11048 (PANTHER); PTHR11048:SF18 (PANTHER); TRANSMEMBRANE (PHOBIUS); CYTOPLASMIC_DOMAIN (PHOBIUS); TRANSMEMBRANE (PHOBIUS); CYTOPLASMIC_DOMAIN (PHOBIUS); NON_CYTOPLASMIC_DOMAIN (PHOBIUS); TRANSMEMBRANE (PHOBIUS); TRANSMEMBRANE (PHOBIUS); TRANSMEMBRANE (PHOBIUS); TRANSMEMBRANE (PHOBIUS); NON_CYTOPLASMIC_DOMAIN (PHOBIUS); CYTOPLASMIC_DO…
gALL_c236	1	1	7	14	callose synthase 10-like	2306	20	0	0.8465	5	P:biosynthetic process; P:carbohydrate metabolic process; P:cellular process; F:transferase activity; C:plasma membrane	EC:2.4.1.34	IPR003440 (PFAM); PTHR12741 (PANTHER); PTHR12741:SF5 (PANTHER); NON_CYTOPLASMIC_DOMAIN (PHOBIUS); TRANSMEMBRANE (PHOBIUS); NON_CYTOPLASMIC_DOMAIN (PHOBIUS); TRANSMEMBRANE (PHOBIUS); CYTOPLASMIC_DOMAIN (PHOBIUS); CYTOPLASMIC_DOMAIN (PHOBIUS); TRANSMEMBRANE (PHOBIUS); NON_CYTOPLASMIC_DOMAIN (PHOBIUS); NON_CYTOPLASMIC_DOMAIN (PHOBIUS); CYTOPLASMIC_DOMAIN (PHOBIUS); TRANSMEMBRANE (PHOBIUS); CYTOPLASM…
gALL_c238	3	8	7	8	homeobox-leucine zipper protein hat4-like	1586	20	3.96778e-111	0.707	7	P:multicellular organismal development; P:cellular process; P:response to endogenous stimulus; P:biosynthetic process; P:nucleobase-containing compound metabolic process; F:DNA binding; P:anatomical structure morphogenesis; P:response to abiotic stimulus	-	Coil (COILS); IPR000047 (PRINTS); IPR001356 (SMART); IPR003106 (SMART); IPR006712 (PFAM); IPR003106 (PFAM); IPR009057 (G3DSA:1.10.10.GENE3D); IPR001356 (PFAM); PTHR24326 (PANTHER); PTHR24326:SF140 (PANTHER); IPR017970 (PROSITE_PATTERNS); IPR001356 (PROSITE_PROFILES); IPR009057 (SUPERFAMILY)
gALL_c239	3	2	4	4	upf0301 protein plut_0637-like	1129	20	2.70013e-111	0.744	1	C:plastid	-	IPR003774 (PFAM); G3DSA:3.40.1740.10 (GENE3D); PTHR31984 (PANTHER); SSF143456 (SUPERFAMILY)
gALL_c240	1	5	6	5	probable methionine--trna ligase-like	1600	20	1.8005e-119	0.6735	1	P:cellular process; P:metabolic process; P:cellular protein modification process	-	Coil (COILS); IPR010987 (G3DSA:1.20.1050.GENE3D); IPR012340 (G3DSA:2.40.50.GENE3D); IPR002547 (PFAM); PTHR11586:SF1 (PANTHER); PTHR11586 (PANTHER); IPR002547 (PROSITE_PROFILES); IPR012340 (SUPERFAMILY); IPR010987 (SUPERFAMILY)
gALL_c241	2	4	4	7	xyloglucan galactosyltransferase katamari1 homolog	1017	20	3.32831e-85	0.7265	8	P:carbohydrate metabolic process; P:catabolic process; F:binding; F:transferase activity; P:biosynthetic process; P:cellular process; C:membrane; C:Golgi apparatus	EC:2.4.1	IPR004263 (PFAM); IPR004263 (PANTHER); PTHR11062:SF52 (PANTHER)
gALL_c242	4	6	5	13	e3 ubiquitin-protein ligase at3g02290-like	1507	20	2.41307e-110	0.8455	1	F:binding	-	NON_CYTOPLASMIC_DOMAIN (PHOBIUS); CYTOPLASMIC_DOMAIN (PHOBIUS); TRANSMEMBRANE (PHOBIUS); TMhelix (TMHMM)
gALL_c243	4	9	8	6	homeobox protein knotted-1-like 3-like	1940	20	1.53621e-131	0.766	1	F:DNA binding	-	IPR001356 (SMART); IPR005541 (PFAM); IPR005540 (PFAM); IPR008422 (PFAM); IPR009057 (G3DSA:1.10.10.GENE3D); IPR005539 (PFAM); PTHR11850:SF74 (PANTHER); PTHR11850 (PANTHER); IPR001356 (PROSITE_PROFILES); IPR005539 (PROSITE_PROFILES); IPR009057 (SUPERFAMILY)
gALL_c244	1	1	7	5	fgfr1 oncogene partner	976	20	1.57891e-113	0.9105	3	C:cytoskeleton; C:cytoplasm; C:plasma membrane	-	PTHR15431 (PANTHER); PTHR15431:SF3 (PANTHER); IPR006594 (PROSITE_PROFILES)
gALL_c246	1	3	4	8	ribosomal protein s14	869	20	4.38918e-37	0.868	9	P:translation; F:binding; F:RNA binding; P:biosynthetic process; P:nucleobase-containing compound metabolic process; F:structural molecule activity; F:molecular_function; P:generation of precursor metabolites and energy; F:catalytic activity; C:ribosome; C:mitochondrion; P:cellular process; C:plastid; P:biological_process	-	TRANSMEMBRANE (PHOBIUS); CYTOPLASMIC_DOMAIN (PHOBIUS); NON_CYTOPLASMIC_DOMAIN (PHOBIUS); TMhelix (TMHMM)
gALL_c247	6	5	5	4	thylakoid lumenal 29 kda chloroplastic-like	1570	20	8.08823e-141	0.8165	18	P:anatomical structure morphogenesis; P:post-embryonic development; P:generation of precursor metabolites and energy; P:photosynthesis; P:carbohydrate metabolic process; P:nucleobase-containing compound metabolic process; P:catabolic process; P:response to abiotic stimulus; P:cellular process; P:secondary metabolic process; P:biosynthetic process; F:binding; P:lipid metabolic process; F:catalytic…	EC:1.11.1.7	Coil (COILS); IPR002207 (PRINTS); IPR002016 (PFAM); G3DSA:1.10.520.10 (GENE3D); PTHR31356 (PANTHER); PTHR31356:SF6 (PANTHER); IPR010255 (SUPERFAMILY)
gALL_c248	1	3	8	8	{ related	1281	20	1.99769e-67	0.6545	0	-		IPR025486 (PFAM); PTHR21726 (PANTHER)
gALL_c249	2	2	5	1	ras-related protein rab11c-like	1061	20	5.83086e-104	0.9125	6	C:endosome; F:nucleotide binding; C:cytoplasm; C:plasma membrane; F:hydrolase activity; P:signal transduction; P:transport	-	IPR001806 (PRINTS); IPR003578 (SMART); IPR002041 (SMART); IPR020849 (SMART); IPR024156 (SMART); IPR003579 (SMART); IPR005225 (TIGRFAM); IPR001806 (PFAM); IPR027417 (G3DSA:3.40.50.GENE3D); PTHR24073:SF443 (PANTHER); PTHR24073 (PANTHER); PS51419 (PROSITE_PROFILES); IPR027417 (SUPERFAMILY)
gALL_c250	1	4	4	1	leucine-rich repeat disease resistance protein	851	20	4.92434e-70	0.8025	2	P:signal transduction; C:plasma membrane	-	PR00019 (PRINTS); IPR025875 (PFAM); IPR001611 (PFAM); IPR013210 (PFAM); G3DSA:3.80.10.10 (GENE3D); PTHR24420 (PANTHER); SIGNAL_PEPTIDE_N_REGION (PHOBIUS); SIGNAL_PEPTIDE_C_REGION (PHOBIUS); SIGNAL_PEPTIDE (PHOBIUS); NON_CYTOPLASMIC_DOMAIN (PHOBIUS); SIGNAL_PEPTIDE_H_REGION (PHOBIUS); IPR001611 (PROSITE_PROFILES); IPR001611 (PROSITE_PROFILES); IPR001611 (PROSITE_PROFILES); IPR001611 (PROSITE_PROFI…
gALL_c251	7	17	8	12	low quality protein: uncharacterized loc101218032	1278	20	1.38345e-68	0.6615	0	-		no IPS match
gALL_c252	0	0	1	5	lipoxygenase family protein	1718	20	0	0.877	11	P:cellular process; P:lipid metabolic process; P:response to stress; P:biosynthetic process; P:response to external stimulus; P:response to biotic stimulus; P:anatomical structure morphogenesis; P:post-embryonic development; C:plastid; F:catalytic activity; F:binding	EC:1.13.11.12	IPR013819 (PRINTS); IPR001246 (PRINTS); IPR013819 (PFAM); G3DSA:3.10.450.60 (GENE3D); G3DSA:1.20.245.10 (GENE3D); IPR000907 (PANTHER); PTHR11771:SF42 (PANTHER); IPR020834 (PROSITE_PATTERNS); IPR013819 (PROSITE_PROFILES); IPR013819 (SUPERFAMILY)
gALL_c253	3	4	2	5	lactoylglutathione lyase glyoxalase i family protein	1601	20	9.33327e-84	0.793	3	C:chloroplast; P:metabolic process; F:catalytic activity		IPR029068 (G3DSA:3.10.180.GENE3D); IPR025870 (PFAM); PTHR21366 (PANTHER); PTHR21366:SF4 (PANTHER); IPR029068 (SUPERFAMILY)
gALL_c254	3	5	6	11	quinone oxidoreductase-like protein 2 homolog	1335	20	2.72753e-131	0.7585	4	F:catalytic activity; C:peroxisome; F:binding; C:cytosol	-	IPR020843 (SMART); IPR016040 (G3DSA:3.40.50.GENE3D); IPR013154 (PFAM); IPR013149 (PFAM); IPR011032 (G3DSA:3.90.180.GENE3D); IPR002085 (PANTHER); PTHR11695:SF30 (PANTHER); IPR002364 (PROSITE_PATTERNS); SSF51735 (SUPERFAMILY); IPR011032 (SUPERFAMILY)
gALL_c255	2	4	6	9	ccr4-not transcription complex subunit 3-like isoform x1	2389	20	5.31208e-112	0.832	3	P:nucleobase-containing compound metabolic process; P:biosynthetic process; C:nucleus	-	IPR007282 (PFAM); PTHR23326 (PANTHER); PTHR23326:SF1 (PANTHER)
gALL_c256	4	3	4	6	nsp-interacting isoform 3	2720	20	8.0146e-132	0.711	1	F:binding	-	SIGNAL_PEPTIDE_H_REGION (PHOBIUS); NON_CYTOPLASMIC_DOMAIN (PHOBIUS); SIGNAL_PEPTIDE_C_REGION (PHOBIUS); SIGNAL_PEPTIDE (PHOBIUS); SIGNAL_PEPTIDE_N_REGION (PHOBIUS)
gALL_c257	3	6	3	3	cyanate hydratase-like	923	20	1.04096e-71	0.8975	8	F:protein binding; F:DNA binding; C:cytosol; P:cellular process; P:catabolic process; P:response to stress; P:response to abiotic stimulus; F:catalytic activity	EC:4.2.1.104	IPR008076 (PRINTS); IPR008076 (PIRSF); IPR008076 (TIGRFAM); IPR003712 (PFAM); IPR010982 (G3DSA:1.10.260.GENE3D); IPR003712 (G3DSA:3.30.1160.GENE3D); IPR008076 (HAMAP); IPR010982 (SUPERFAMILY); IPR003712 (SUPERFAMILY)
gALL_c258	3	6	3	8	1-aminocyclopropane-1-carboxylate oxidase homolog	1565	20	2.50078e-142	0.788	2	F:catalytic activity; P:metabolic process	EC:1.14.11	IPR005123 (PFAM); IPR027443 (G3DSA:2.60.120.GENE3D); IPR026992 (PFAM); PTHR10209 (PANTHER); IPR005123 (PROSITE_PROFILES); SSF51197 (SUPERFAMILY)
gALL_c259	0	0	0	2	eukaryotic translation initiation factor 3 subunit m-like	998	20	2.36362e-120	0.8745	4	C:cytoplasm; P:translation; P:cellular component organization; F:translation factor activity, nucleic acid binding; C:ribosome	-	PTHR15350:SF2 (PANTHER); PTHR15350 (PANTHER)
gALL_c260	1	4	0	3	heme-binding-like protein chloroplastic-like	1032	20	9.95914e-77	0.792	15	P:biosynthetic process; P:nucleobase-containing compound metabolic process; F:kinase activity; P:reproduction; P:post-embryonic development; P:embryo development; C:vacuole; F:transferase activity; P:metabolic process; P:cellular process; C:Golgi apparatus; P:biological_process; P:cellular component organization; C:cytosol; P:response to abiotic stimulus; P:signal transduction; C:plastid; C:plasm…	-	IPR006917 (PFAM); IPR006917 (PANTHER); PTHR11220:SF27 (PANTHER); IPR011256 (SUPERFAMILY)
gALL_c261	0	9	2	14	nicotiana tabacum orf	1565	20	6.53538e-167	0.781	7	P:multicellular organismal development; P:protein metabolic process; P:cellular process; P:response to abiotic stimulus; P:signal transduction; P:response to stress; C:plastid; C:endoplasmic reticulum	-	SIGNAL_PEPTIDE_N_REGION (PHOBIUS); SIGNAL_PEPTIDE_H_REGION (PHOBIUS); NON_CYTOPLASMIC_DOMAIN (PHOBIUS); SIGNAL_PEPTIDE (PHOBIUS); SIGNAL_PEPTIDE_C_REGION (PHOBIUS); SignalP-noTM (SIGNALP_EUK); TMhelix (TMHMM)
gALL_c262	2	3	1	1	glycine-rich protein	911	15	1.21892e-16	0.4787	3	F:molecular_function; P:biological_process; C:cellular_component		CYTOPLASMIC_DOMAIN (PHOBIUS); NON_CYTOPLASMIC_DOMAIN (PHOBIUS); TRANSMEMBRANE (PHOBIUS); CYTOPLASMIC_DOMAIN (PHOBIUS); TRANSMEMBRANE (PHOBIUS); TMhelix (TMHMM); TMhelix (TMHMM)
gALL_c263	1	5	2	2	2-alkenal reductase (nadp(+)-dependent)-like	1467	20	6.66822e-158	0.8705	3	F:binding; F:catalytic activity; P:metabolic process	-	no IPS match
gALL_c264	0	1	2	1	hypothetical protein VITISV_027108	1526	20	1.43287e-93	0.732	1	P:cellular process	-	Coil (COILS); IPR013083 (G3DSA:3.30.40.GENE3D); IPR012866 (PFAM); PTHR31197:SF4 (PANTHER); PTHR31197 (PANTHER)
gALL_c265	1	4	7	13	gata transcription factor 1-like	1202	20	1.65277e-52	0.57	5	P:regulation of transcription, DNA-templated; F:sequence-specific DNA binding; F:zinc ion binding; F:sequence-specific DNA binding transcription factor activity; F:transcription regulatory region DNA binding		IPR000679 (SMART); IPR000679 (PFAM); IPR013088 (G3DSA:3.30.50.GENE3D); PTHR10071 (PANTHER); PTHR10071:SF161 (PANTHER); IPR000679 (PROSITE_PATTERNS); IPR000679 (PROSITE_PROFILES); SSF57716 (SUPERFAMILY)
gALL_c266	7	10	10	10	acid phosphatase 1-like	1583	20	2.49019e-97	0.749	1	F:hydrolase activity	-	IPR014403 (PIRSF); IPR010028 (TIGRFAM); IPR005519 (PFAM); IPR023214 (G3DSA:3.40.50.GENE3D); PTHR31284 (PANTHER); PTHR31284:SF6 (PANTHER); SIGNAL_PEPTIDE_C_REGION (PHOBIUS); SIGNAL_PEPTIDE_H_REGION (PHOBIUS); SIGNAL_PEPTIDE_N_REGION (PHOBIUS); NON_CYTOPLASMIC_DOMAIN (PHOBIUS); SIGNAL_PEPTIDE (PHOBIUS); SignalP-noTM (SIGNALP_GRAM_NEGATIVE); SignalP-noTM (SIGNALP_EUK); IPR023214 (SUPERFAMILY)
gALL_c267	4	7	4	11	inactive poly	2169	20	5.08864e-155	0.6105	1	F:NAD+ ADP-ribosyltransferase activity		IPR022003 (PFAM); IPR012317 (PFAM); IPR012317 (G3DSA:3.90.228.GENE3D); PTHR32263:SF4 (PANTHER); PTHR32263 (PANTHER); IPR012317 (PROSITE_PROFILES); SSF56399 (SUPERFAMILY)
gALL_c268	2	0	3	6	3-ketodihydrosphingosine reductase-like	1280	20	1.27106e-130	0.8505	4	F:catalytic activity; F:kinase activity; P:cellular protein modification process; F:nucleotide binding; P:metabolic process; P:cellular process; P:lipid metabolic process	EC:1.1.1.102	IPR002347 (PRINTS); IPR002198 (PIRSF); IPR002198 (PFAM); IPR016040 (G3DSA:3.40.50.GENE3D); PTHR24322:SF200 (PANTHER); PTHR24322 (PANTHER); IPR020904 (PROSITE_PATTERNS); CYTOPLASMIC_DOMAIN (PHOBIUS); TRANSMEMBRANE (PHOBIUS); TRANSMEMBRANE (PHOBIUS); NON_CYTOPLASMIC_DOMAIN (PHOBIUS); NON_CYTOPLASMIC_DOMAIN (PHOBIUS); CYTOPLASMIC_DOMAIN (PHOBIUS); TRANSMEMBRANE (PHOBIUS); SSF51735 (SUPERFAMILY); TMh…
gALL_c269	1	7	10	9	cystathionine beta- chloroplastic-like	1847	20	0	0.854	5	P:biosynthetic process; P:cellular process; F:catalytic activity; C:plastid; P:nucleobase-containing compound metabolic process; F:binding; P:metabolic process	EC:4.4.1.1; EC:4.4.1.8	IPR000277 (PFAM); IPR006238 (TIGRFAM); IPR015421 (G3DSA:3.40.640.GENE3D); IPR015422 (G3DSA:3.90.1150.GENE3D); IPR006238 (PTHR11808:PANTHER); IPR000277 (PANTHER); IPR000277 (PROSITE_PATTERNS); IPR015424 (SUPERFAMILY)
gALL_c270	2	5	13	5	dna-directed rna polymerases and iii subunit rpabc2	962	20	9.1664e-50	0.8815	6	F:transferase activity; C:nucleoplasm; F:DNA binding; P:nucleobase-containing compound metabolic process; P:biosynthetic process; C:nucleolus	EC:2.7.7.6	no IPS match
gALL_c272	3	3	5	8	vacuolar protein sorting-associated protein 29-like	1234	20	4.95042e-100	0.9605	9	P:transport; P:protein metabolic process; P:catabolic process; P:cellular process; C:membrane; C:cell; C:endosome; P:response to stress; P:cellular component organization; F:hydrolase activity; P:metabolic process; P:biosynthetic process; P:cellular protein modification process	-	IPR024654 (PFAM); IPR029052 (G3DSA:3.60.21.GENE3D); IPR000979 (TIGRFAM); IPR000979 (PANTHER); IPR029052 (SUPERFAMILY)
gALL_c274	1	5	5	4	hydroxyacyl-acp dehydrase	1224	20	2.06082e-90	0.823	5	C:cytoplasm; P:biosynthetic process; P:cellular process; P:lipid metabolic process; F:catalytic activity	EC:4.2.1.60	IPR010084 (TIGRFAM); IPR013114 (PFAM); IPR029069 (G3DSA:3.10.129.GENE3D); PTHR30272 (PANTHER); PTHR30272:SF1 (PANTHER); SIGNAL_PEPTIDE_N_REGION (PHOBIUS); SIGNAL_PEPTIDE (PHOBIUS); SIGNAL_PEPTIDE_H_REGION (PHOBIUS); NON_CYTOPLASMIC_DOMAIN (PHOBIUS); SIGNAL_PEPTIDE_C_REGION (PHOBIUS); IPR010084 (HAMAP); IPR029069 (SUPERFAMILY)
gALL_c275	6	6	2	4	ethylene receptor	2360	20	0	0.9055	11	P:signal transduction; P:response to endogenous stimulus; F:signal transducer activity; C:membrane; F:binding; P:biosynthetic process; P:nucleobase-containing compound metabolic process; P:metabolic process; F:nucleotide binding; F:protein binding; C:endoplasmic reticulum; F:kinase activity; F:receptor activity; C:cellular_component	EC:2.7.3	SIGNAL_PEPTIDE_N_REGION (PHOBIUS); SIGNAL_PEPTIDE_H_REGION (PHOBIUS); SIGNAL_PEPTIDE_C_REGION (PHOBIUS); SIGNAL_PEPTIDE (PHOBIUS); NON_CYTOPLASMIC_DOMAIN (PHOBIUS)
gALL_c276	4	9	4	3	f-box protein	1396	20	1.07079e-101	0.821	1	F:molecular_function		G3DSA:1.20.1280.50 (GENE3D); IPR001810 (SUPERFAMILY)
gALL_c277	0	6	3	4	protein transport protein sft2-like	1416	20	3.30358e-90	0.7965	2	C:membrane; P:transport	-	IPR007305 (PFAM); IPR011691 (PANTHER); PTHR23137:SF3 (PANTHER); TRANSMEMBRANE (PHOBIUS); NON_CYTOPLASMIC_DOMAIN (PHOBIUS); NON_CYTOPLASMIC_DOMAIN (PHOBIUS); TRANSMEMBRANE (PHOBIUS); CYTOPLASMIC_DOMAIN (PHOBIUS); NON_CYTOPLASMIC_DOMAIN (PHOBIUS); TRANSMEMBRANE (PHOBIUS); CYTOPLASMIC_DOMAIN (PHOBIUS); TRANSMEMBRANE (PHOBIUS); CYTOPLASMIC_DOMAIN (PHOBIUS); TRANSMEMBRANE (PHOBIUS); TMhelix (TMHMM); T…
gALL_c278	2	10	7	12	katanin p60 atpase-containing subunit a-like protein	2388	20	0	0.98	2	F:hydrolase activity; F:nucleotide binding	EC:3.6.1.15	IPR003593 (SMART); IPR003959 (PFAM); IPR027417 (G3DSA:3.40.50.GENE3D); PTHR23074:SF68 (PANTHER); PTHR23074 (PANTHER); IPR027417 (SUPERFAMILY)
gALL_c279	6	4	3	3	dipeptidyl peptidase 8-like	2886	20	0	0.8515	4	C:membrane; C:cytosol; P:protein metabolic process; F:hydrolase activity	-	IPR002469 (G3DSA:2.140.10.GENE3D); IPR002469 (PFAM); PTHR11731:SF110 (PANTHER); PTHR11731 (PANTHER); SSF82171 (SUPERFAMILY)
gALL_c280	1	4	0	5	beta-carotene isomerase chloroplastic-like isoform x1	1399	20	1.69933e-107	0.811	3	C:plastid; C:thylakoid; P:nucleobase-containing compound metabolic process	-	IPR025114 (PFAM)
gALL_c281	3	2	2	0	30s ribosomal protein chloroplastic-like	883	20	6.22029e-63	0.749	9	P:translation; F:RNA binding; P:cellular component organization; P:cellular process; C:ribosome; P:nucleobase-containing compound metabolic process; F:structural molecule activity; P:biosynthetic process; P:lipid metabolic process; C:plastid; P:photosynthesis	-	TMhelix (TMHMM)
gALL_c282	5	9	12	11	dihydrolipoamide dehydrogenase precursor	2689	20	0	0.8995	12	F:binding; C:membrane; C:mitochondrion; P:response to abiotic stimulus; P:cellular homeostasis; F:nucleotide binding; F:catalytic activity; C:plastid; P:biological_process; C:extracellular region; P:biosynthetic process; P:carbohydrate metabolic process; P:generation of precursor metabolites and energy; P:catabolic process; P:metabolic process; P:cellular process	EC:1.8.1.4	PR00411 (PRINTS); IPR013027 (PRINTS); IPR001327 (PFAM); IPR004099 (G3DSA:3.30.390.GENE3D); IPR023753 (PFAM); G3DSA:3.50.50.60 (GENE3D); G3DSA:3.50.50.60 (GENE3D); IPR004099 (PFAM); IPR006258 (TIGRFAM); PTHR22912 (PANTHER); PTHR22912:SF20 (PANTHER); IPR012999 (PROSITE_PATTERNS); IPR016156 (SUPERFAMILY); SSF51905 (SUPERFAMILY)
gALL_c283	9	10	4	14	alpha-xylosidase 1-like	3086	20	0	0.8125	10	P:carbohydrate metabolic process; P:cellular process; P:catabolic process; F:hydrolase activity; C:cellular_component; C:cell wall; P:cellular component organization; C:plastid; P:biological_process; F:carbohydrate binding; C:extracellular region; P:nucleobase-containing compound metabolic process; C:endoplasmic reticulum	EC:3.2.1.37; EC:3.2.1.20; EC:3.2.1.55	IPR000322 (PFAM); IPR013785 (G3DSA:3.20.20.GENE3D); PTHR22762:SF56 (PANTHER); PTHR22762 (PANTHER); IPR000322 (PROSITE_PATTERNS); IPR017853 (SUPERFAMILY); IPR011013 (SUPERFAMILY)
gALL_c284	6	4	11	9	bag family molecular chaperone regulator 1-like	1473	20	1.01872e-97	0.7065	1	F:chaperone binding		IPR003103 (SMART); IPR003103 (PFAM); G3DSA:3.10.20.90 (GENE3D); IPR003103 (G3DSA:1.20.58.GENE3D); PTHR12329 (PANTHER); PTHR12329:SF11 (PANTHER); SIGNAL_PEPTIDE_N_REGION (PHOBIUS); SIGNAL_PEPTIDE_H_REGION (PHOBIUS); NON_CYTOPLASMIC_DOMAIN (PHOBIUS); SIGNAL_PEPTIDE (PHOBIUS); SIGNAL_PEPTIDE_C_REGION (PHOBIUS); IPR003103 (PROSITE_PROFILES); IPR000626 (PROSITE_PROFILES); SignalP-TM (SIGNALP_GRAM_POSI…
gALL_c285	1	3	1	9	peptide transporter ptr2-like	1654	20	4.98658e-178	0.9025	3	C:membrane; P:transport; F:transporter activity	-	IPR000109 (PFAM); G3DSA:1.20.1250.20 (GENE3D); PTHR11654:SF76 (PANTHER); IPR000109 (PANTHER); IPR018456 (PROSITE_PATTERNS); CYTOPLASMIC_DOMAIN (PHOBIUS); TRANSMEMBRANE (PHOBIUS); NON_CYTOPLASMIC_DOMAIN (PHOBIUS); TRANSMEMBRANE (PHOBIUS); NON_CYTOPLASMIC_DOMAIN (PHOBIUS); TRANSMEMBRANE (PHOBIUS); TRANSMEMBRANE (PHOBIUS); CYTOPLASMIC_DOMAIN (PHOBIUS); TRANSMEMBRANE (PHOBIUS); TRANSMEMBRANE (PHOBIUS…
gALL_c286	5	7	4	4	nifu-like protein chloroplastic-like	1429	20	1.56454e-63	0.9195	6	P:cellular component organization; P:biosynthetic process; F:binding; P:cellular process; C:plastid; F:structural molecule activity	-	no IPS match
gALL_c287	5	13	13	9	kynurenine--oxoglutarate transaminase 3-like	1705	20	0	0.8785	5	F:binding; P:biosynthetic process; P:cellular process; F:transferase activity; C:plastid; F:catalytic activity; P:metabolic process; P:biological_process	EC:2.6.1.9; EC:4.4.1.14; EC:2.6.1.57; EC:2.6.1.5; EC:2.6.1.1	IPR015421 (G3DSA:3.40.640.GENE3D); IPR015422 (G3DSA:3.90.1150.GENE3D); IPR004839 (PFAM); PTHR11751:SF317 (PANTHER); PTHR11751 (PANTHER); IPR015424 (SUPERFAMILY)
gALL_c288	3	1	3	3	membrane protein	1354	20	5.38359e-115	0.7345	5	P:response to external stimulus; P:response to biotic stimulus; P:cellular process; P:biological_process; P:response to stress; C:membrane	-	IPR005018 (SMART); IPR017214 (PFAM); PTHR23130 (PANTHER); PTHR23130:SF72 (PANTHER); TRANSMEMBRANE (PHOBIUS); SIGNAL_PEPTIDE (PHOBIUS); TRANSMEMBRANE (PHOBIUS); SIGNAL_PEPTIDE_N_REGION (PHOBIUS); CYTOPLASMIC_DOMAIN (PHOBIUS); SIGNAL_PEPTIDE_H_REGION (PHOBIUS); SIGNAL_PEPTIDE_C_REGION (PHOBIUS); NON_CYTOPLASMIC_DOMAIN (PHOBIUS); NON_CYTOPLASMIC_DOMAIN (PHOBIUS); IPR006593 (PROSITE_PROFILES); IPR005…
gALL_c289	6	4	7	10	aspartate--trna cytoplasmic-like	1953	20	0	0.8715	6	F:nucleic acid binding; P:nucleobase-containing compound metabolic process; P:translation; F:nucleotide binding; F:catalytic activity; C:cytoplasm; P:metabolic process; P:cellular process	EC:6.1.1.12	no IPS match
gALL_c290	0	0	1	4	avirulence-responsive family protein	894	20	4.39442e-64	0.813	4	P:response to stress; P:response to abiotic stimulus; C:plastid; C:plasma membrane	-	no IPS match
gALL_c291	4	7	3	3	replication factor c subunit 1-like	1618	20	3.61815e-162	0.7265	0	-		G3DSA:1.20.272.10 (GENE3D); IPR013725 (PFAM); PTHR23389 (PANTHER); PTHR23389:SF5 (PANTHER); IPR008921 (SUPERFAMILY)
gALL_c292	2	6	2	3	adaptin family protein	2594	20	0	0.845	4	C:plasma membrane; F:transporter activity; P:transport; C:membrane; C:cytoplasm	-	IPR008152 (SMART); IPR015873 (G3DSA:3.30.310.GENE3D); IPR008152 (PFAM); IPR013038 (G3DSA:2.60.40.GENE3D); IPR003164 (PFAM); PTHR22780 (PANTHER); PTHR22780:SF4 (PANTHER); IPR009028 (SUPERFAMILY); IPR013041 (SUPERFAMILY)
gALL_c293	3	8	1	8	uncharacterized loc101219468	1279	20	1.00301e-26	0.5625	0	-		SIGNAL_PEPTIDE_N_REGION (PHOBIUS); SIGNAL_PEPTIDE_H_REGION (PHOBIUS); NON_CYTOPLASMIC_DOMAIN (PHOBIUS); SIGNAL_PEPTIDE_C_REGION (PHOBIUS); SIGNAL_PEPTIDE (PHOBIUS); TMhelix (TMHMM)
gALL_c294	3	8	12	13	eukaryotic translation initiation factor 5-like	2276	20	2.8626e-164	0.755	3	P:metabolic process; P:cellular process; C:intracellular	-	Coil (COILS); IPR003307 (SMART); IPR016021 (G3DSA:1.25.40.GENE3D); IPR003307 (PFAM); IPR002735 (PFAM); PTHR23001 (PANTHER); IPR003307 (PROSITE_PROFILES); IPR016190 (SUPERFAMILY); IPR016024 (SUPERFAMILY)
gALL_c295	3	8	5	6	lysosomal beta glucosidase-like	2056	20	0	0.781	4	F:hydrolase activity; P:carbohydrate metabolic process; C:extracellular region; C:cytosol	-	IPR002772 (G3DSA:3.40.50.GENE3D); IPR002772 (PFAM); IPR001764 (G3DSA:3.20.20.GENE3D); IPR026892 (PANTHER); PTHR30620:SF16 (PANTHER); IPR017853 (SUPERFAMILY); IPR002772 (SUPERFAMILY)
gALL_c296	2	1	13	14	alpha-galactosidase 1	1499	20	9.21389e-179	0.888	8	C:cytoplasm; F:hydrolase activity; C:cell wall; P:cellular process; P:catabolic process; P:lipid metabolic process; C:extracellular region; P:carbohydrate metabolic process	EC:3.2.1.22	IPR002241 (PRINTS); IPR000111 (PFAM); IPR013780 (G3DSA:2.60.40.GENE3D); IPR013785 (G3DSA:3.20.20.GENE3D); PTHR11452:SF18 (PANTHER); PTHR11452 (PANTHER); IPR000111 (PROSITE_PATTERNS); SSF51011 (SUPERFAMILY); IPR017853 (SUPERFAMILY)
gALL_c297	3	7	12	7	magnesium-chelatase subunit chloroplastic-like	1988	20	8.88179e-175	0.8175	8	P:photosynthesis; F:catalytic activity; C:cell wall; P:biosynthetic process; P:cellular process; C:plastid; F:hydrolase activity; P:nucleobase-containing compound metabolic process; P:catabolic process; F:nucleotide binding	EC:3.6.1.3; EC:6.6.1.1	Coil (COILS); IPR003593 (SMART); IPR027417 (G3DSA:3.40.50.GENE3D); G3DSA:1.10.8.80 (GENE3D); IPR011775 (TIGRFAM); IPR000523 (PFAM); IPR027417 (SUPERFAMILY)
gALL_c298	1	7	5	8	acyl- dehydrogenase family member 10-like	2854	20	0	0.8095	10	F:nucleotide binding; P:anatomical structure morphogenesis; P:cell differentiation; P:multicellular organismal development; P:cell growth; P:response to external stimulus; P:response to biotic stimulus; F:catalytic activity; C:cytosol; F:transferase activity; P:metabolic process	EC:1.3.99.3	no IPS match
gALL_c299	1	0	0	0	PREDICTED: uncharacterized protein LOC102594709	720	20	1.95007e-20	0.7755	1	P:anaerobic respiration		NON_CYTOPLASMIC_DOMAIN (PHOBIUS); TRANSMEMBRANE (PHOBIUS); CYTOPLASMIC_DOMAIN (PHOBIUS); TMhelix (TMHMM)
gALL_c300	1	4	5	10	haloacid dehalogenase-like hydrolase domain-containing protein 3-like	1495	20	3.09242e-126	0.9245	3	F:hydrolase activity; P:metabolic process; P:cellular process	EC:3.1.3.18	SignalP-TM (SIGNALP_GRAM_POSITIVE)
gALL_c301	5	4	13	14	nadh dehydrogenase	1922	20	0	0.927	14	P:biosynthetic process; P:cellular protein modification process; P:response to stress; P:cellular process; F:nucleotide binding; F:binding; F:catalytic activity; P:generation of precursor metabolites and energy; P:nucleobase-containing compound metabolic process; P:anatomical structure morphogenesis; P:cellular component organization; P:protein metabolic process; P:catabolic process; C:membrane; …	EC:1.6.5.3	IPR019575 (SMART); IPR011538 (PFAM); IPR011537 (TIGRFAM); IPR019575 (PFAM); IPR019554 (PFAM); PTHR11780 (PANTHER); IPR001949 (PROSITE_PATTERNS); IPR001949 (PROSITE_PATTERNS); SSF142019 (SUPERFAMILY); SSF140490 (SUPERFAMILY); SSF142984 (SUPERFAMILY)
gALL_c302	2	10	13	18	eukaryotic translation initiation factor 3 subunit c-like	2226	20	0	0.7955	5	C:cytoplasm; F:protein binding; P:translation; P:cellular component organization; F:translation factor activity, nucleic acid binding; C:ribosome	-	IPR000717 (SMART); IPR011991 (G3DSA:1.10.10.GENE3D); IPR008905 (PFAM); IPR000717 (PFAM); PTHR13937:SF0 (PANTHER); PTHR13937 (PANTHER); SSF46785 (SUPERFAMILY)
gALL_c303	3	10	9	3	peptide methionine sulfoxide reductase msra	2112	20	2.71002e-145	0.7395	1	C:nucleus	-	no IPS match
gALL_c304	1	4	2	8	npr1-1 protein	1551	20	4.3363e-163	0.8185	0	-		IPR002110 (SMART); IPR024228 (PFAM); PF13637 (PFAM); IPR021094 (PFAM); IPR020683 (G3DSA:1.25.40.GENE3D); PTHR24198:SF20 (PANTHER); PTHR24198 (PANTHER); IPR020683 (PROSITE_PROFILES); IPR002110 (PROSITE_PROFILES); IPR020683 (SUPERFAMILY)
gALL_c305	3	4	1	9	3-ketoacyl- synthase 4-like	1891	20	0	0.867	10	P:response to stress; P:response to abiotic stimulus; P:cellular process; P:lipid metabolic process; P:multicellular organismal development; P:biosynthetic process; F:transferase activity; C:membrane; C:endoplasmic reticulum; P:protein metabolic process	-	IPR016038 (G3DSA:3.40.47.GENE3D); IPR013747 (PFAM); IPR016038 (G3DSA:3.40.47.GENE3D); IPR013601 (PFAM); PTHR31561 (PANTHER); PTHR31561:SF3 (PANTHER); IPR016039 (SUPERFAMILY)
gALL_c306	0	3	3	9	cleavage and polyadenylation specificity factor subunit cg7185-like	1144	20	3.69451e-14	0.912	2	F:nucleic acid binding; F:nucleotide binding	-	no IPS match
gALL_c307	4	1	6	2	telomere repeat-binding protein 5-like	1737	20	2.8519e-158	0.7365	1	F:binding	-	IPR001005 (SMART); G3DSA:3.10.20.90 (GENE3D); IPR009057 (G3DSA:1.10.10.GENE3D); PTHR21717 (PANTHER); PTHR21717:SF12 (PANTHER); IPR000626 (PROSITE_PROFILES); IPR017930 (PROSITE_PROFILES); IPR009057 (SUPERFAMILY); IPR029071 (SUPERFAMILY)
gALL_c308	3	4	12	12	wd-40 repeat-containing protein msi2-like	1525	20	3.12227e-174	0.8225	12	P:cellular component organization; P:cell cycle; P:reproduction; P:DNA metabolic process; F:transferase activity; P:cellular protein modification process; P:biological_process; C:intracellular; C:cytosol; P:cell differentiation; P:multicellular organismal development; P:regulation of gene expression, epigenetic; P:biosynthetic process; C:nucleoplasm; P:protein metabolic process; P:cellular process	EC:2.3.1.48	IPR020472 (PRINTS); IPR001680 (SMART); IPR022052 (PFAM); IPR015943 (G3DSA:2.130.10.GENE3D); IPR001680 (PFAM); PTHR22850:SF82 (PANTHER); PTHR22850 (PANTHER); IPR019775 (PROSITE_PATTERNS); IPR019775 (PROSITE_PATTERNS); IPR001680 (PROSITE_PROFILES); IPR017986 (PROSITE_PROFILES); IPR001680 (PROSITE_PROFILES); IPR001680 (PROSITE_PROFILES); IPR001680 (PROSITE_PROFILES); IPR017986 (SUPERFAMILY)
gALL_c309	4	6	2	5	e3 ubiquitin-protein ligase rnf170-like	1548	20	4.28503e-70	0.647	4	F:binding; P:signal transduction; P:response to endogenous stimulus; P:response to stress	-	IPR001841 (SMART); IPR013083 (G3DSA:3.30.40.GENE3D); IPR018957 (PFAM); PTHR22894 (PANTHER); IPR017907 (PROSITE_PATTERNS); CYTOPLASMIC_DOMAIN (PHOBIUS); CYTOPLASMIC_DOMAIN (PHOBIUS); TRANSMEMBRANE (PHOBIUS); TRANSMEMBRANE (PHOBIUS); NON_CYTOPLASMIC_DOMAIN (PHOBIUS); TRANSMEMBRANE (PHOBIUS); NON_CYTOPLASMIC_DOMAIN (PHOBIUS); IPR001841 (PROSITE_PROFILES); SSF57850 (SUPERFAMILY); TMhelix (TMHMM); TMh…
gALL_c310	1	6	5	16	protein transparent testa 12-like	1637	20	4.81947e-168	0.7665	5	P:biological_process; F:transporter activity; P:transport; P:cellular process; C:cell; C:membrane	-	IPR002528 (PFAM); IPR002528 (TIGRFAM); PTHR11206 (PANTHER); PTHR11206:SF79 (PANTHER); TRANSMEMBRANE (PHOBIUS); CYTOPLASMIC_DOMAIN (PHOBIUS); CYTOPLASMIC_DOMAIN (PHOBIUS); CYTOPLASMIC_DOMAIN (PHOBIUS); TRANSMEMBRANE (PHOBIUS); TRANSMEMBRANE (PHOBIUS); TRANSMEMBRANE (PHOBIUS); NON_CYTOPLASMIC_DOMAIN (PHOBIUS); TRANSMEMBRANE (PHOBIUS); NON_CYTOPLASMIC_DOMAIN (PHOBIUS); CYTOPLASMIC_DOMAIN (PHOBIUS); …
gALL_c311	3	3	6	8	at1g71970 f17m19_12	1290	20	2.75464e-32	0.5805	3	F:molecular_function; P:biological_process; C:nucleus		no IPS match
gALL_c312	4	7	8	12	pyruvate dehydrogenase e1 component subunit alpha- chloroplastic-like	1945	20	0	0.9065	6	P:carbohydrate metabolic process; P:generation of precursor metabolites and energy; P:catabolic process; C:plastid; F:catalytic activity; P:metabolic process; P:biosynthetic process; P:cellular process; C:cytoplasm	EC:1.2.4.1	Coil (COILS); IPR017597 (TIGRFAM); IPR001017 (PFAM); IPR029061 (G3DSA:3.40.50.GENE3D); PTHR11516:SF30 (PANTHER); PTHR11516 (PANTHER); IPR029061 (SUPERFAMILY)
gALL_c313	6	6	7	19	proton pump-interactor 1-like	2384	20	4.41495e-115	0.6535	2	C:endoplasmic reticulum; C:plasma membrane		Coil (COILS); PTHR32219 (PANTHER); IPR029669 (PTHR32219:PANTHER)
gALL_c314	5	3	3	0	vacuolar protein sorting-associated protein 24 homolog 1-like	1097	20	1.33765e-82	0.7955	1	P:transport	-	Coil (COILS); IPR005024 (PFAM); PTHR10476 (PANTHER); PTHR10476:SF1 (PANTHER)
gALL_c315	1	5	1	6	udp-glycosyltransferase 76e2-like	1892	20	5.27426e-137	0.684	1	F:transferase activity	-	G3DSA:3.40.50.2000 (GENE3D); G3DSA:3.40.50.2000 (GENE3D); IPR002213 (PFAM); IPR002213 (PANTHER); PTHR11926:SF102 (PANTHER); SSF53756 (SUPERFAMILY)
gALL_c316	3	6	0	8	#NAME?	1091	20	5.04811e-74	0.883	7	P:carbohydrate metabolic process; P:catabolic process; F:catalytic activity; P:response to endogenous stimulus; P:signal transduction; P:biosynthetic process; P:cellular process; F:transferase activity; C:cell; C:plastid	EC:5.4	no IPS match
gALL_c317	12	28	19	25	cytochrome f	3722	20	4.34668e-170	0.9605	5	C:membrane; C:thylakoid; F:molecular_function; F:binding; P:photosynthesis; C:plastid; P:metabolic process	-	IPR002325 (PRINTS); IPR002325 (PFAM); IPR024094 (G3DSA:2.60.40.GENE3D); G3DSA:2.40.50.100 (GENE3D); IPR002325 (PROSITE_PROFILES); IPR024094 (SUPERFAMILY); IPR011054 (SUPERFAMILY)
gALL_c318	3	4	8	4	pectinesterase 31-like	1427	20	1.42088e-165	0.91	6	C:cell wall; P:cellular component organization; P:cellular process; F:hydrolase activity; P:carbohydrate metabolic process; C:nucleus	EC:3.1.1.11	IPR000070 (PFAM); IPR012334 (G3DSA:2.160.20.GENE3D); PTHR31321:SF12 (PANTHER); PTHR31321 (PANTHER); IPR018040 (PROSITE_PATTERNS); IPR011050 (SUPERFAMILY)
gALL_c319	0	1	2	2	conserved hypothetical protein	878	20	7.40159e-32	0.714	2	F:molecular_function; P:biological_process		IPR008470 (PFAM); CYTOPLASMIC_DOMAIN (PHOBIUS); CYTOPLASMIC_DOMAIN (PHOBIUS); NON_CYTOPLASMIC_DOMAIN (PHOBIUS); TRANSMEMBRANE (PHOBIUS); TRANSMEMBRANE (PHOBIUS); TRANSMEMBRANE (PHOBIUS); NON_CYTOPLASMIC_DOMAIN (PHOBIUS); TMhelix (TMHMM); TMhelix (TMHMM); TMhelix (TMHMM)
gALL_c320	5	6	2	6	mesoderm induction early response protein isoform 1	1460	20	6.98372e-83	0.6185	0	-		TRANSMEMBRANE (PHOBIUS); CYTOPLASMIC_DOMAIN (PHOBIUS); NON_CYTOPLASMIC_DOMAIN (PHOBIUS)
gALL_c321	4	1	3	7	14-3-3 protein	1392	20	2.62524e-116	0.8995	13	C:cell wall; P:biosynthetic process; P:cellular process; C:mitochondrion; F:nucleotide binding; P:response to stress; P:cell cycle; F:protein binding; C:plastid; C:nuclear envelope; F:hydrolase activity; P:biological_process; C:plasma membrane; P:catabolic process; P:lipid metabolic process	EC:3.1.1.4	Coil (COILS); IPR000308 (PRINTS); IPR000308 (PIRSF); IPR023410 (SMART); IPR023410 (G3DSA:1.20.190.GENE3D); IPR023410 (PFAM); PTHR18860:SF15 (PANTHER); IPR000308 (PANTHER); IPR023409 (PROSITE_PATTERNS); IPR023409 (PROSITE_PATTERNS); IPR023410 (SUPERFAMILY)
gALL_c322	1	7	9	8	PREDICTED: uncharacterized protein LOC102582349	903	20	1.96542e-51	0.768	3	C:vacuole; C:membrane; C:intracellular; C:mitochondrion	-	no IPS match
gALL_c323	1	0	0	0	proteasome inhibitor-related	942	20	4.61569e-30	0.655	3	P:autophagy; F:molecular_function; P:response to salt stress		CYTOPLASMIC_DOMAIN (PHOBIUS); TRANSMEMBRANE (PHOBIUS); NON_CYTOPLASMIC_DOMAIN (PHOBIUS); TRANSMEMBRANE (PHOBIUS); CYTOPLASMIC_DOMAIN (PHOBIUS)
gALL_c324	2	5	6	9	glutathione s-transferase t1-like	1166	20	1.22842e-82	0.7325	1	F:transferase activity	-	IPR010987 (G3DSA:1.20.1050.GENE3D); IPR012336 (G3DSA:3.40.30.GENE3D); IPR004045 (PFAM); PTHR11260:SF179 (PANTHER); PTHR11260 (PANTHER); IPR010987 (PROSITE_PROFILES); IPR004045 (PROSITE_PROFILES); IPR012336 (SUPERFAMILY); IPR010987 (SUPERFAMILY)
gALL_c326	0	5	2	5	casein kinase i isoform delta-like	1579	20	9.69863e-118	0.7445	4	P:metabolic process; P:cellular process; F:kinase activity; F:nucleotide binding	-	IPR000719 (PFAM); G3DSA:1.10.510.10 (GENE3D); PTHR11909:SF133 (PANTHER); PTHR11909 (PANTHER); IPR011009 (SUPERFAMILY)
gALL_c327	1	2	0	3	hydrolase family protein	1109	20	1.4386e-124	0.867	5	C:cytoplasm; P:biosynthetic process; P:biological_process; P:post-embryonic development; P:response to abiotic stimulus; F:hydrolase activity	EC:3.1.1.1	SIGNAL_PEPTIDE_N_REGION (PHOBIUS); SIGNAL_PEPTIDE_H_REGION (PHOBIUS); NON_CYTOPLASMIC_DOMAIN (PHOBIUS); SIGNAL_PEPTIDE (PHOBIUS); SIGNAL_PEPTIDE_C_REGION (PHOBIUS)
gALL_c328	1	6	0	3	e3 ubiquitin-protein ligase rha1b-like	766	20	4.41796e-61	0.7505	5	P:transport; P:response to endogenous stimulus; P:cellular homeostasis; C:nucleus; F:binding	-	IPR011016 (SMART); IPR001841 (SMART); IPR013083 (G3DSA:3.30.40.GENE3D); IPR001841 (PFAM); PTHR22764 (PANTHER); PTHR22764:SF56 (PANTHER); TRANSMEMBRANE (PHOBIUS); CYTOPLASMIC_DOMAIN (PHOBIUS); TRANSMEMBRANE (PHOBIUS); NON_CYTOPLASMIC_DOMAIN (PHOBIUS); CYTOPLASMIC_DOMAIN (PHOBIUS); IPR001841 (PROSITE_PROFILES); SSF57850 (SUPERFAMILY); TMhelix (TMHMM); TMhelix (TMHMM)
gALL_c329	5	3	7	11	math domain-containing protein at5g43560-like	2364	20	1.79606e-164	0.6795	0	-		no IPS match
gALL_c330	1	22	3	8	root phototropism protein 2-like	1972	20	0	0.884	12	P:multicellular organismal development; F:signal transducer activity; P:response to stress; P:response to abiotic stimulus; P:tropism; P:abscission; P:flower development; P:transport; P:cellular component organization; P:cellular process; P:anatomical structure morphogenesis; P:signal transduction; P:biosynthetic process; C:nucleus	-	IPR000210 (SMART); IPR027356 (PFAM); IPR011333 (G3DSA:3.30.710.GENE3D); IPR013069 (PFAM); PTHR32370 (PANTHER); PTHR32370:SF17 (PANTHER); IPR000210 (PROSITE_PROFILES); IPR027356 (PROSITE_PROFILES); IPR011333 (SUPERFAMILY)
gALL_c331	4	5	3	3	transcription factor bhlh13-like	2322	20	0	0.7425	1	F:catalytic activity	-	no IPS match
gALL_c332	3	4	4	9	single-stranded dna-binding mitochondrial-like	1104	20	1.31358e-61	0.8115	4	P:DNA metabolic process; P:biosynthetic process; F:DNA binding; C:mitochondrion	-	IPR012340 (G3DSA:2.40.50.GENE3D); IPR000424 (PFAM); PTHR10302:SF3 (PANTHER); IPR011344 (PANTHER); IPR000424 (PROSITE_PROFILES); IPR012340 (SUPERFAMILY)
gALL_c333	1	5	3	0	probable caffeoyl- o-methyltransferase at4g26220-like	1088	20	3.14e-84	0.7865	5	F:transferase activity; P:metabolic process; C:cytosol; P:biosynthetic process; P:cellular process; P:secondary metabolic process	EC:2.1.1.104	IPR029063 (G3DSA:3.40.50.GENE3D); IPR002935 (PFAM); IPR002935 (PANTHER); PTHR10509:SF15 (PANTHER); IPR029063 (SUPERFAMILY)
gALL_c334	1	2	1	4	cytochrome p450	1686	20	2.25125e-135	0.704	2	F:binding; F:catalytic activity	EC:1.14.13	IPR002401 (PRINTS); IPR001128 (PFAM); IPR001128 (G3DSA:1.10.630.GENE3D); PTHR24298 (PANTHER); PTHR24298:SF58 (PANTHER); IPR017972 (PROSITE_PATTERNS); IPR001128 (SUPERFAMILY)
gALL_c335	1	1	1	3	fructose- - cytosolic-like	1365	20	6.0287e-158	0.866	10	P:biosynthetic process; P:carbohydrate metabolic process; P:cellular process; C:cytosol; F:hydrolase activity; P:biological_process; P:catabolic process; P:photosynthesis; P:response to endogenous stimulus; P:metabolic process; C:nucleus; P:generation of precursor metabolites and energy; P:nucleobase-containing compound metabolic process	EC:3.1.3.11	IPR028343 (PRINTS); IPR028343 (PIRSF); IPR000146 (PIRSF); G3DSA:3.30.540.10 (GENE3D); IPR000146 (PFAM); G3DSA:3.40.190.80 (GENE3D); IPR000146 (PANTHER); IPR020548 (PROSITE_PATTERNS); IPR000146 (HAMAP); SSF56655 (SUPERFAMILY)
gALL_c336	2	6	3	2	transcription factor isoform 1	1557	20	0	0.6305	5	P:regulation of transcription, DNA-templated; P:transcription, DNA-templated; C:nucleus; F:sequence-specific DNA binding transcription factor activity; F:DNA binding		IPR001471 (PRINTS); IPR001471 (SMART); IPR001471 (G3DSA:3.30.730.GENE3D); IPR001471 (PFAM); PTHR31190:SF5 (PANTHER); PTHR31190 (PANTHER); IPR001471 (PROSITE_PROFILES); IPR016177 (SUPERFAMILY)
gALL_c337	9	5	4	2	carboxymethylenebutenolidase homolog	1257	20	6.16881e-106	0.777	7	P:anatomical structure morphogenesis; P:post-embryonic development; C:mitochondrion; C:plastid; F:hydrolase activity; P:biosynthetic process; P:cellular process	-	IPR029058 (G3DSA:3.40.50.GENE3D); IPR002925 (PFAM); PTHR17630 (PANTHER); SignalP-noTM (SIGNALP_EUK); SignalP-TM (SIGNALP_GRAM_POSITIVE); IPR029058 (SUPERFAMILY)
gALL_c338	1	2	4	11	wd repeat-containing protein dwa1-like	1412	20	5.20927e-120	0.7295	4	P:metabolic process; P:cellular process; F:nucleotide binding; P:nucleobase-containing compound metabolic process; C:intracellular; F:hydrolase activity; P:biological_process	-	IPR001680 (SMART); IPR001680 (PFAM); IPR015943 (G3DSA:2.130.10.GENE3D); PTHR22847 (PANTHER); IPR019775 (PROSITE_PATTERNS); IPR017986 (PROSITE_PROFILES); IPR001680 (PROSITE_PROFILES); IPR017986 (SUPERFAMILY)
gALL_c339	2	8	3	4	t-complex protein 11	1871	20	1.2446e-133	0.747	1	C:nucleus	-	IPR008862 (PFAM); PTHR12832:SF11 (PANTHER); IPR008862 (PANTHER)
gALL_c340	1	4	4	7	pyridoxal phosphate-dependent transferases superfamily protein isoform 1	1145	20	3.0347e-117	0.8485	7	F:catalytic activity; F:binding; P:catabolic process; P:cellular process; C:cytosol; P:biosynthetic process; P:secondary metabolic process	EC:4.4.1.1; EC:5.1.1.17	SIGNAL_PEPTIDE_N_REGION (PHOBIUS); CYTOPLASMIC_DOMAIN (PHOBIUS); SIGNAL_PEPTIDE_H_REGION (PHOBIUS); SIGNAL_PEPTIDE_C_REGION (PHOBIUS); SIGNAL_PEPTIDE (PHOBIUS); TRANSMEMBRANE (PHOBIUS); NON_CYTOPLASMIC_DOMAIN (PHOBIUS)
gALL_c341	0	2	3	1	probable protein phosphatase ddb_g0282105-like	1129	20	2.76859e-30	0.6305	0	-		no IPS match
gALL_c342	10	13	14	19	ribosomal protein s3	1584	20	6.61302e-137	0.943	6	F:structural molecule activity; C:ribosome; C:plastid; P:translation; F:RNA binding; C:mitochondrion; P:biological_process	-	IPR001063 (PFAM); IPR005727 (TIGRFAM); IPR001063 (G3DSA:3.90.470.GENE3D); IPR005727 (PANTHER); IPR018260 (PROSITE_PATTERNS); IPR005727 (HAMAP); IPR001063 (SUPERFAMILY)
gALL_c343	1	7	7	12	serine decarboxylase family protein	1751	20	0	0.9305	9	F:binding; P:reproduction; P:post-embryonic development; P:embryo development; C:plasma membrane; P:metabolic process; P:cellular process; F:catalytic activity; C:cytosol	EC:4.1.1.22	no IPS match
gALL_c344	1	6	7	7	probable polygalacturonase-like	1401	20	0	0.8545	5	C:extracellular region; C:membrane; F:hydrolase activity; P:carbohydrate metabolic process; P:cellular process	EC:3.2.1.15	IPR012334 (G3DSA:2.160.20.GENE3D); IPR000743 (PFAM); PTHR31339 (PANTHER); PTHR31339:SF7 (PANTHER); CYTOPLASMIC_DOMAIN (PHOBIUS); TRANSMEMBRANE (PHOBIUS); NON_CYTOPLASMIC_DOMAIN (PHOBIUS); IPR011050 (SUPERFAMILY)
gALL_c345	1	6	5	5	peptide methionine sulfoxide reductase a5-like	1256	20	7.44964e-97	0.858	3	F:catalytic activity; P:cellular protein modification process; P:metabolic process; C:plastid	EC:1.8.4.11; EC:1.8.4	no IPS match
gALL_c346	4	4	2	3	myb-like protein h-like	921	20	2.27763e-18	0.788	1	C:plastid	-	TRANSMEMBRANE (PHOBIUS); CYTOPLASMIC_DOMAIN (PHOBIUS); NON_CYTOPLASMIC_DOMAIN (PHOBIUS); SignalP-TM (SIGNALP_GRAM_POSITIVE)
gALL_c347	1	6	11	4	strictosidine synthase 1-like	1519	20	6.28184e-151	0.7985	8	C:cell wall; C:cellular_component; C:plasma membrane; P:biosynthetic process; P:cellular process; C:plastid; C:endoplasmic reticulum; F:catalytic activity; P:lipid metabolic process	EC:4.3.3.2	IPR018119 (PFAM); IPR011042 (G3DSA:2.120.10.GENE3D); IPR004141 (PTHR10426:PANTHER); PTHR10426 (PANTHER); NON_CYTOPLASMIC_DOMAIN (PHOBIUS); SIGNAL_PEPTIDE_H_REGION (PHOBIUS); SIGNAL_PEPTIDE_N_REGION (PHOBIUS); SIGNAL_PEPTIDE_C_REGION (PHOBIUS); SIGNAL_PEPTIDE (PHOBIUS); SignalP-TM (SIGNALP_GRAM_POSITIVE); SignalP-TM (SIGNALP_EUK); SSF63829 (SUPERFAMILY); TMhelix (TMHMM)
gALL_c348	4	3	3	2	glutamate--glyoxylate aminotransferase 2	1717	20	0	0.9555	10	C:cytosol; C:peroxisome; P:biosynthetic process; P:cellular process; F:transferase activity; C:plastid; C:vacuole; F:binding; C:membrane; C:extracellular region; P:metabolic process; P:biological_process	EC:2.6.1.44; EC:2.6.1.2; EC:2.6.1.4	IPR015422 (G3DSA:3.90.1150.GENE3D); IPR015421 (G3DSA:3.40.640.GENE3D); IPR004839 (PFAM); PTHR11751 (PANTHER); PTHR11751:SF310 (PANTHER); IPR015424 (SUPERFAMILY)
gALL_c349	1	2	1	5	hypothetical protein POPTR_0003s09430g	1165	20	9.24375e-61	0.708	1	C:mitochondrion	-	SIGNAL_PEPTIDE (PHOBIUS); SIGNAL_PEPTIDE_N_REGION (PHOBIUS); SIGNAL_PEPTIDE_C_REGION (PHOBIUS); SIGNAL_PEPTIDE_H_REGION (PHOBIUS); NON_CYTOPLASMIC_DOMAIN (PHOBIUS)
gALL_c350	3	3	10	10	50s ribosomal protein chloroplastic-like	973	20	5.10464e-56	0.906	10	P:translation; C:ribosome; P:multicellular organismal development; P:growth; F:RNA binding; P:transport; F:structural molecule activity; C:plastid; P:cellular component organization; P:cellular process; P:anatomical structure morphogenesis; P:biological_process; P:flower development	-	IPR005484 (PFAM); IPR004389 (TIGRFAM); G3DSA:3.30.420.100 (GENE3D); PTHR12899 (PANTHER); IPR004389 (HAMAP); SSF53137 (SUPERFAMILY)
gALL_c352	1	6	8	5	sucrose nonfermenting 4-like	2361	20	0	0.834	9	P:cellular protein modification process; F:nucleotide binding; F:kinase activity; P:response to extracellular stimulus; P:cell communication; P:response to stress; F:protein binding; F:enzyme regulator activity; C:nucleus; P:metabolic process; P:cellular process	EC:2.7.11	IPR000644 (SMART); G3DSA:3.10.580.10 (GENE3D); IPR000644 (PFAM); PTHR13780:SF35 (PANTHER); PTHR13780 (PANTHER); IPR000644 (PROSITE_PROFILES); IPR000644 (PROSITE_PROFILES); IPR000644 (PROSITE_PROFILES); IPR000644 (PROSITE_PROFILES); SSF54631 (SUPERFAMILY); SSF54631 (SUPERFAMILY); IPR014756 (SUPERFAMILY)
gALL_c353	3	5	7	10	ubiquitin-activating enzyme e1 1-like	3234	20	0	0.9355	3	F:catalytic activity; P:cellular protein modification process; F:nucleotide binding	-	IPR018965 (SMART); IPR016040 (G3DSA:3.40.50.GENE3D); IPR018965 (PFAM); IPR023280 (G3DSA:1.10.3240.GENE3D); IPR018075 (TIGRFAM); IPR000594 (PFAM); IPR016040 (G3DSA:3.40.50.GENE3D); IPR000127 (PFAM); IPR019572 (PFAM); PTHR10953:SF4 (PANTHER); PTHR10953 (PANTHER); IPR018074 (PROSITE_PATTERNS); IPR018074 (PROSITE_PATTERNS); IPR009036 (SUPERFAMILY); IPR009036 (SUPERFAMILY)
gALL_c354	3	4	4	6	sap domain-containing protein	1010	20	1.3528e-46	0.7005	3	C:nucleus; F:DNA binding; C:plastid	-	IPR003034 (SMART); IPR018276 (PFAM); IPR003034 (PFAM); IPR003034 (G3DSA:1.10.720.GENE3D); IPR003034 (PROSITE_PROFILES); SSF68906 (SUPERFAMILY)
gALL_c355	3	4	3	4	pre-mrna-splicing factor 18-like	1727	20	9.11002e-142	0.828	2	C:nucleus; P:nucleobase-containing compound metabolic process	-	Coil (COILS); PTHR13007 (PANTHER); PTHR13007:SF19 (PANTHER)
gALL_c356	3	6	4	5	ubiquitin-conjugating enzyme e2 27-like	1018	20	3.45225e-74	0.793	8	C:cytosol; P:cellular component organization; P:protein metabolic process; P:cellular process; P:catabolic process; P:response to stress; F:catalytic activity; F:transferase activity; P:cellular protein modification process; P:lipid metabolic process; C:nucleus	-	no IPS match
gALL_c357	8	7	7	3	miraculin-like protein	939	20	8.89267e-50	0.6635	2	P:negative regulation of endopeptidase activity; F:endopeptidase inhibitor activity		IPR002160 (PRINTS); IPR002160 (SMART); IPR002160 (PFAM); G3DSA:2.80.10.50 (GENE3D); IPR002160 (PROSITE_PATTERNS); SIGNAL_PEPTIDE_H_REGION (PHOBIUS); NON_CYTOPLASMIC_DOMAIN (PHOBIUS); SIGNAL_PEPTIDE_C_REGION (PHOBIUS); SIGNAL_PEPTIDE_N_REGION (PHOBIUS); SIGNAL_PEPTIDE (PHOBIUS); SignalP-TM (SIGNALP_GRAM_NEGATIVE); IPR011065 (SUPERFAMILY)
gALL_c359	2	6	3	7	casein kinase ii subunit beta-4-like	1764	20	7.22297e-133	0.805	4	F:enzyme regulator activity; P:cellular protein modification process; F:kinase activity; C:intracellular	-	IPR000704 (PRINTS); IPR000704 (SMART); IPR000704 (PFAM); IPR016149 (G3DSA:1.10.1820.GENE3D); IPR016150 (G3DSA:2.20.25.GENE3D); PTHR11740:SF1 (PANTHER); IPR000704 (PANTHER); IPR000704 (PROSITE_PATTERNS); IPR000704 (SUPERFAMILY)
gALL_c360	6	4	4	7	PREDICTED: uncharacterized protein LOC102584949	1004	13	1.87648e-32	0.54	0	-		no IPS match
gALL_c361	7	7	9	8	polyketide cyclase dehydrase and lipid transport superfamily protein isoform 2	1720	20	7.20056e-146	0.682	0	-		IPR023393 (G3DSA:3.30.530.GENE3D); PTHR19308:SF9 (PANTHER); PTHR19308 (PANTHER); TRANSMEMBRANE (PHOBIUS); CYTOPLASMIC_DOMAIN (PHOBIUS); NON_CYTOPLASMIC_DOMAIN (PHOBIUS); TRANSMEMBRANE (PHOBIUS); CYTOPLASMIC_DOMAIN (PHOBIUS); IPR002913 (PROSITE_PROFILES); SSF55961 (SUPERFAMILY); TMhelix (TMHMM); TMhelix (TMHMM); TMhelix (TMHMM)
gALL_c363	2	8	9	8	pre-mrna-splicing factor slu7-like	2187	20	0	0.835	3	P:nucleobase-containing compound metabolic process; P:cellular process; F:nucleic acid binding; C:nucleus; F:binding	-	CYTOPLASMIC_DOMAIN (PHOBIUS); CYTOPLASMIC_DOMAIN (PHOBIUS); TRANSMEMBRANE (PHOBIUS); TRANSMEMBRANE (PHOBIUS); NON_CYTOPLASMIC_DOMAIN (PHOBIUS); TRANSMEMBRANE (PHOBIUS); CYTOPLASMIC_DOMAIN (PHOBIUS); NON_CYTOPLASMIC_DOMAIN (PHOBIUS); TRANSMEMBRANE (PHOBIUS); TMhelix (TMHMM)
gALL_c364	1	4	5	8	calcineurin subunit b	817	20	1.51321e-73	0.846	1	F:binding	-	IPR002048 (SMART); IPR011992 (G3DSA:1.10.238.GENE3D); IPR011992 (PFAM); PTHR23056 (PANTHER); PTHR23056:SF36 (PANTHER); IPR018247 (PROSITE_PATTERNS); IPR002048 (PROSITE_PROFILES); IPR002048 (PROSITE_PROFILES); SSF47473 (SUPERFAMILY)
gALL_c365	11	5	11	4	glucomannan 4-beta-mannosyltransferase 2-like	2588	20	0	0.905	1	F:transferase activity	-	IPR029044 (G3DSA:3.90.550.GENE3D); PF13641 (PFAM); PTHR32044 (PANTHER); PTHR32044:SF6 (PANTHER); TRANSMEMBRANE (PHOBIUS); TRANSMEMBRANE (PHOBIUS); TRANSMEMBRANE (PHOBIUS); CYTOPLASMIC_DOMAIN (PHOBIUS); CYTOPLASMIC_DOMAIN (PHOBIUS); NON_CYTOPLASMIC_DOMAIN (PHOBIUS); CYTOPLASMIC_DOMAIN (PHOBIUS); TRANSMEMBRANE (PHOBIUS); TRANSMEMBRANE (PHOBIUS); NON_CYTOPLASMIC_DOMAIN (PHOBIUS); NON_CYTOPLASMIC_DOM…
gALL_c366	1	11	11	8	acyl acyl-carrier-protein thioesterase type b	1881	20	1.50416e-176	0.844	10	F:hydrolase activity; F:transferase activity; P:biosynthetic process; P:cellular process; P:lipid metabolic process; F:binding; C:plastid; C:cytosol; P:protein metabolic process; P:transport	EC:3.1.2.14	no IPS match
gALL_c368	1	3	3	3	fas-associated factor 2-b-like	1718	20	1.06846e-157	0.687	3	P:N-terminal protein myristoylation; P:biological_process; C:plasma membrane		Coil (COILS); IPR006577 (SMART); IPR001012 (SMART); PF14555 (PFAM); IPR001012 (PFAM); G3DSA:3.10.20.90 (GENE3D); G3DSA:1.10.8.10 (GENE3D); PTHR23322:SF23 (PANTHER); PTHR23322 (PANTHER); IPR001012 (PROSITE_PROFILES); IPR029071 (SUPERFAMILY); IPR012336 (SUPERFAMILY)
gALL_c369	2	4	5	6	plastid-lipid associated protein pap fibrillin family protein isoform 1	1340	20	6.38963e-96	0.6495	3	C:plastid; C:thylakoid; F:structural molecule activity	-	IPR006843 (PFAM); PTHR31906 (PANTHER); PTHR31906:SF5 (PANTHER)
gALL_c370	3	1	5	4	bidirectional sugar transporter sweet17-like	1188	20	3.13654e-84	0.7135	2	C:membrane; P:transport	-	PF03083 (PFAM); PTHR10791 (PANTHER); PTHR10791:SF29 (PANTHER); NON_CYTOPLASMIC_DOMAIN (PHOBIUS); CYTOPLASMIC_DOMAIN (PHOBIUS); NON_CYTOPLASMIC_DOMAIN (PHOBIUS); CYTOPLASMIC_DOMAIN (PHOBIUS); TRANSMEMBRANE (PHOBIUS); TRANSMEMBRANE (PHOBIUS); TRANSMEMBRANE (PHOBIUS); TMhelix (TMHMM); TMhelix (TMHMM)
gALL_c371	0	0	0	3	No hits found	1199		No hits found					SIGNAL_PEPTIDE_N_REGION (PHOBIUS); SIGNAL_PEPTIDE_H_REGION (PHOBIUS); NON_CYTOPLASMIC_DOMAIN (PHOBIUS); SIGNAL_PEPTIDE_C_REGION (PHOBIUS); SIGNAL_PEPTIDE (PHOBIUS); SignalP-TM (SIGNALP_GRAM_POSITIVE)
gALL_c373	1	1	3	4	endoplasmic reticulum-golgi intermediate compartment protein 3-like	1005	20	7.87955e-148	0.8945	1	C:endoplasmic reticulum	-	PF13850 (PFAM); IPR012936 (PFAM); PTHR10984:SF25 (PANTHER); PTHR10984 (PANTHER); NON_CYTOPLASMIC_DOMAIN (PHOBIUS); CYTOPLASMIC_DOMAIN (PHOBIUS); TRANSMEMBRANE (PHOBIUS); TMhelix (TMHMM)
gALL_c374	7	10	6	10	gdsl esterase lipase at3g48460-like	1325	20	6.61905e-146	0.776	2	P:lipid metabolic process; F:hydrolase activity	EC:3.1.1.1	IPR001087 (PFAM); IPR013831 (G3DSA:3.40.50.GENE3D); PTHR22835 (PANTHER); SIGNAL_PEPTIDE_N_REGION (PHOBIUS); SIGNAL_PEPTIDE_H_REGION (PHOBIUS); NON_CYTOPLASMIC_DOMAIN (PHOBIUS); SIGNAL_PEPTIDE_C_REGION (PHOBIUS); SIGNAL_PEPTIDE (PHOBIUS); SignalP-noTM (SIGNALP_EUK); SignalP-TM (SIGNALP_GRAM_POSITIVE); SSF52266 (SUPERFAMILY)
gALL_c375	1	2	0	4	limonoid udp-glucosyltransferase	1557	20	0	0.818	2	P:metabolic process; F:transferase activity	EC:2.4.1.210	IPR002213 (PFAM); G3DSA:3.40.50.2000 (GENE3D); G3DSA:3.40.50.2000 (GENE3D); PTHR11926:SF167 (PANTHER); IPR002213 (PANTHER); SSF53756 (SUPERFAMILY)
gALL_c376	1	0	3	3	hypothetical protein L484_001734	683	20	3.9545e-25	0.7085	0	-		no IPS match
gALL_c378	7	7	10	4	mitochondrial-like	1777	20	0	0.9465	18	C:plastid; P:response to stress; P:catabolic process; P:cellular process; C:extracellular region; P:biosynthetic process; P:lipid metabolic process; C:membrane; C:ribosome; C:cytosol; P:multicellular organismal development; P:growth; P:anatomical structure morphogenesis; P:cellular component organization; F:transferase activity; P:transport; P:metabolic process; C:thylakoid; P:flower development;…	EC:2.1.2.10	IPR028896 (PIRSF); IPR006222 (PFAM); IPR006223 (TIGRFAM); G3DSA:3.30.70.1400 (GENE3D); IPR027266 (G3DSA:3.30.1360.GENE3D); IPR013977 (PFAM); IPR013977 (G3DSA:2.40.30.GENE3D); IPR006223 (PTHR13847:PANTHER); PTHR13847 (PANTHER); IPR029043 (SUPERFAMILY); SSF103025 (SUPERFAMILY)
gALL_c379	3	3	4	6	3-hydroxyisobutyryl- hydrolase-like protein	1356	20	1.15333e-84	0.835	5	F:hydrolase activity; F:catalytic activity; P:cellular process; P:catabolic process; P:metabolic process; P:biosynthetic process; P:lipid metabolic process	EC:4.2.1.17	IPR029045 (G3DSA:3.90.226.GENE3D); PF13766 (PFAM); PTHR11941 (PANTHER); PTHR11941:SF47 (PANTHER); IPR029045 (SUPERFAMILY)
gALL_c380	2	3	1	7	axoneme-associated protein mst101 -like	1327	20	4.26292e-52	0.5275	2	F:metal ion binding; P:metal ion transport		IPR006121 (PFAM); G3DSA:3.30.70.100 (GENE3D); PTHR22814 (PANTHER); PTHR22814:SF13 (PANTHER); IPR006121 (PROSITE_PROFILES); IPR006121 (PROSITE_PROFILES); IPR006121 (SUPERFAMILY); IPR006121 (SUPERFAMILY)
gALL_c381	4	5	3	11	pfkb-type carbohydrate kinase family protein	1527	20	1.67488e-135	0.7815	5	F:kinase activity; P:carbohydrate metabolic process; P:metabolic process; P:cellular process; C:plastid; P:nucleobase-containing compound metabolic process; P:catabolic process	EC:2.7.1.15	IPR002139 (PRINTS); IPR011611 (PFAM); IPR029056 (G3DSA:3.40.1190.GENE3D); PTHR10584 (PANTHER); PTHR10584:SF166 (PANTHER); IPR002173 (PROSITE_PATTERNS); IPR029056 (SUPERFAMILY)
gALL_c382	2	5	4	10	rhomboid protein mitochondrial-like	1559	20	1.69174e-90	0.785	4	C:membrane; C:mitochondrion; P:protein metabolic process; F:hydrolase activity	EC:3.4.21	IPR022764 (PFAM); IPR022764 (G3DSA:1.20.1540.GENE3D); PTHR22936:SF17 (PANTHER); IPR002610 (PANTHER); CYTOPLASMIC_DOMAIN (PHOBIUS); NON_CYTOPLASMIC_DOMAIN (PHOBIUS); NON_CYTOPLASMIC_DOMAIN (PHOBIUS); TRANSMEMBRANE (PHOBIUS); CYTOPLASMIC_DOMAIN (PHOBIUS); TRANSMEMBRANE (PHOBIUS); TRANSMEMBRANE (PHOBIUS); CYTOPLASMIC_DOMAIN (PHOBIUS); NON_CYTOPLASMIC_DOMAIN (PHOBIUS); TRANSMEMBRANE (PHOBIUS); TRANSM…
gALL_c383	1	6	6	6	methylmalonate-semialdehyde dehydrogenase	1999	20	0	0.908	7	F:catalytic activity; P:catabolic process; P:cellular process; P:response to stress; F:binding; C:mitochondrion; P:metabolic process; P:carbohydrate metabolic process	EC:1.2.1; EC:1.2.1.27	IPR015590 (PFAM); IPR016162 (G3DSA:3.40.605.GENE3D); IPR010061 (PTHR11699:PANTHER); PTHR11699 (PANTHER); NON_CYTOPLASMIC_DOMAIN (PHOBIUS); SIGNAL_PEPTIDE (PHOBIUS); SIGNAL_PEPTIDE_N_REGION (PHOBIUS); SIGNAL_PEPTIDE_H_REGION (PHOBIUS); SIGNAL_PEPTIDE_C_REGION (PHOBIUS); SignalP-TM (SIGNALP_GRAM_POSITIVE); IPR016161 (SUPERFAMILY)
gALL_c384	2	2	5	6	e3 ubiquitin-protein ligase at1g12760-like	1588	20	4.09785e-124	0.6575	3	F:metal ion binding; C:vacuolar membrane; F:zinc ion binding		no IPS match
gALL_c385	2	7	1	14	auxin response factor 19-like	1543	20	2.81644e-135	0.8145	7	P:signal transduction; P:response to endogenous stimulus; P:biosynthetic process; P:nucleobase-containing compound metabolic process; F:DNA binding; F:protein binding; C:nucleus	-	IPR003311 (PFAM); PTHR31384:SF9 (PANTHER); PTHR31384 (PANTHER); IPR011525 (PROSITE_PROFILES); SSF54277 (SUPERFAMILY)
gALL_c386	1	1	8	4	dead-box atp-dependent rna helicase 37-like	1726	20	4.42591e-133	0.847	3	F:nucleic acid binding; F:nucleotide binding; F:hydrolase activity	-	IPR001650 (SMART); IPR027417 (G3DSA:3.40.50.GENE3D); IPR011545 (PFAM); IPR027417 (G3DSA:3.40.50.GENE3D); IPR001650 (PFAM); IPR023299 (G3DSA:3.40.1110.GENE3D); PTHR24031:SF9 (PANTHER); PTHR24031 (PANTHER); IPR001650 (PROSITE_PROFILES); IPR014001 (PROSITE_PROFILES); IPR027417 (SUPERFAMILY)
gALL_c387	1	1	2	8	a20 an1-like zinc finger family protein	1460	20	5.98103e-42	0.56	1	C:cellular_component	-	no IPS match
gALL_c388	1	7	2	7	u2 small nuclear ribonucleoprotein a	1105	20	2.72602e-91	0.6825	2	C:cytoplasm; C:nucleus	-	SIGNAL_PEPTIDE_N_REGION (PHOBIUS); SIGNAL_PEPTIDE_H_REGION (PHOBIUS); SIGNAL_PEPTIDE (PHOBIUS); SIGNAL_PEPTIDE_C_REGION (PHOBIUS); NON_CYTOPLASMIC_DOMAIN (PHOBIUS)
gALL_c389	2	4	10	9	alpha beta-hydrolases superfamily protein	1654	20	9.90462e-153	0.7675	2	F:hydrolase activity; P:biological_process		IPR029058 (G3DSA:3.40.50.GENE3D); PF12697 (PFAM); PTHR10992 (PANTHER); PTHR10992:SF740 (PANTHER); CYTOPLASMIC_DOMAIN (PHOBIUS); TRANSMEMBRANE (PHOBIUS); NON_CYTOPLASMIC_DOMAIN (PHOBIUS); IPR029058 (SUPERFAMILY); TMhelix (TMHMM)
gALL_c390	0	1	8	3	iron-binding protein	932	20	1.36242e-127	0.7675	10	P:biological_process; F:binding; P:metabolic process; P:response to stress; P:multicellular organismal development; P:cellular homeostasis; F:catalytic activity; C:thylakoid; P:transport; C:membrane; C:plastid	-	IPR012347 (G3DSA:1.20.1260.GENE3D); IPR008331 (PFAM); PTHR11431:SF4 (PANTHER); IPR001519 (PANTHER); IPR014034 (PROSITE_PATTERNS); IPR014034 (PROSITE_PATTERNS); IPR009040 (PROSITE_PROFILES); IPR009078 (SUPERFAMILY)
gALL_c391	4	9	1	4	mif4g domain-containing family protein	2887	20	0	0.7895	4	F:RNA binding; P:nucleobase-containing compound metabolic process; P:biological_process; F:DNA binding; C:intracellular	-	IPR003890 (SMART); IPR003891 (SMART); IPR003891 (PFAM); IPR003890 (PFAM); IPR016021 (G3DSA:1.25.40.GENE3D); IPR016021 (G3DSA:1.25.40.GENE3D); PTHR23253 (PANTHER); IPR003891 (PROSITE_PROFILES); IPR016024 (SUPERFAMILY); IPR016024 (SUPERFAMILY)
gALL_c392	1	7	11	16	interactor of constitutive active rops 1-like isoform x1	1569	20	4.50912e-75	0.5585	0	-		Coil (COILS); Coil (COILS); Coil (COILS); Coil (COILS)
gALL_c393	4	4	10	32	protein transport protein sec23-like	3016	20	0	0.8035	4	C:membrane; C:cytoplasm; P:transport; F:binding	-	no IPS match
gALL_c394	5	10	4	14	pumilio homolog 2-like isoform x1	2476	20	0	0.9525	1	F:RNA binding	-	IPR012940 (PFAM)
gALL_c395	4	7	6	7	probable aspartyl aminopeptidase-like	1837	20	0	0.881	14	C:membrane; C:vacuole; P:catabolic process; P:cellular process; P:lipid metabolic process; F:binding; P:biosynthetic process; P:carbohydrate metabolic process; P:transport; P:cellular component organization; C:plastid; C:cytosol; P:biological_process; F:hydrolase activity; P:protein metabolic process; C:plasma membrane	EC:3.4.11	IPR001948 (PRINTS); IPR001948 (PFAM); IPR023358 (G3DSA:2.30.250.GENE3D); G3DSA:3.40.630.10 (GENE3D); SSF101821 (SUPERFAMILY); SSF53187 (SUPERFAMILY)
gALL_c396	1	4	2	5	mterf-like protein isoform 2	1202	20	2.42284e-128	0.809	2	F:molecular_function; P:biological_process		no IPS match
gALL_c397	0	4	3	4	er lumen protein retaining receptor	1205	20	1.2988e-105	0.916	12	C:membrane; F:binding; P:response to stress; P:response to abiotic stimulus; P:protein metabolic process; P:cellular process; C:plastid; F:receptor activity; C:intracellular; P:biological_process; P:catabolic process; P:transport; C:Golgi apparatus; C:endoplasmic reticulum; P:signal transduction	-	IPR000133 (PRINTS); IPR000133 (PFAM); PTHR10585:SF26 (PANTHER); IPR000133 (PANTHER); IPR000133 (PROSITE_PATTERNS); IPR000133 (PROSITE_PATTERNS); NON_CYTOPLASMIC_DOMAIN (PHOBIUS); CYTOPLASMIC_DOMAIN (PHOBIUS); TRANSMEMBRANE (PHOBIUS); TRANSMEMBRANE (PHOBIUS); CYTOPLASMIC_DOMAIN (PHOBIUS); NON_CYTOPLASMIC_DOMAIN (PHOBIUS); TRANSMEMBRANE (PHOBIUS); CYTOPLASMIC_DOMAIN (PHOBIUS); TRANSMEMBRANE (PHOBIU…
gALL_c398	6	3	4	7	peptidyl-prolyl cis-trans isomerase chloroplastic-like	1109	20	7.23972e-76	0.9255	8	C:membrane; P:metabolic process; P:cellular protein modification process; P:protein metabolic process; P:cellular process; F:catalytic activity; F:transferase activity; C:plastid; C:thylakoid; C:endoplasmic reticulum; P:biosynthetic process; P:carbohydrate metabolic process	EC:2.4.1.119; EC:5.2.1.8	IPR001179 (PFAM); G3DSA:3.10.50.40 (GENE3D); IPR023566 (PANTHER); PTHR10516:SF287 (PANTHER); IPR001179 (PROSITE_PROFILES); SSF54534 (SUPERFAMILY)
gALL_c399	3	7	4	5	transmembrane protein 87a-like	1917	20	0	0.849	4	C:Golgi apparatus; C:membrane; P:cellular component organization; P:cellular process	-	IPR009637 (PFAM); PTHR21229:SF15 (PANTHER); IPR009637 (PANTHER); NON_CYTOPLASMIC_DOMAIN (PHOBIUS); TRANSMEMBRANE (PHOBIUS); SIGNAL_PEPTIDE (PHOBIUS); CYTOPLASMIC_DOMAIN (PHOBIUS); TRANSMEMBRANE (PHOBIUS); TRANSMEMBRANE (PHOBIUS); NON_CYTOPLASMIC_DOMAIN (PHOBIUS); SIGNAL_PEPTIDE_C_REGION (PHOBIUS); SIGNAL_PEPTIDE_N_REGION (PHOBIUS); SIGNAL_PEPTIDE_H_REGION (PHOBIUS); CYTOPLASMIC_DOMAIN (PHOBIUS); …
gALL_c400	1	6	5	6	dna-directed rna polymerase ii subunit rpb3-a-like	1270	20	1.09381e-150	0.9145	8	F:transferase activity; C:nucleoplasm; C:nucleolus; C:nucleus; F:DNA binding; F:protein binding; C:cytoplasm; P:nucleobase-containing compound metabolic process; P:biosynthetic process	EC:2.7.7.6	IPR011263 (SMART); IPR009025 (PFAM); IPR011262 (G3DSA:2.170.120.GENE3D); IPR011262 (PFAM); G3DSA:3.30.1360.10 (GENE3D); PTHR11800 (PANTHER); PTHR11800:SF2 (PANTHER); IPR001514 (PROSITE_PATTERNS); IPR009025 (SUPERFAMILY); IPR011262 (SUPERFAMILY)
gALL_c401	0	3	2	6	eid1-like f-box protein 2-like	1212	20	2.89608e-129	0.9375	0	-		G3DSA:1.20.1280.50 (GENE3D); PTHR31348:SF2 (PANTHER); PTHR31348 (PANTHER); IPR001810 (SUPERFAMILY)
gALL_c402	5	4	2	3	phd finger-like domain-containing protein 5a	1052	20	1.43511e-54	0.99	19	F:nucleotide binding; P:reproduction; P:post-embryonic development; P:embryo development; P:response to stress; P:anatomical structure morphogenesis; P:multicellular organismal development; P:protein metabolic process; P:flower development; P:biosynthetic process; P:cellular process; P:response to abiotic stimulus; P:nucleobase-containing compound metabolic process; P:cellular component organizat…	-	NON_CYTOPLASMIC_DOMAIN (PHOBIUS); TRANSMEMBRANE (PHOBIUS); CYTOPLASMIC_DOMAIN (PHOBIUS); TMhelix (TMHMM)
gALL_c403	2	5	4	3	#NAME?	668	20	1.88006e-24	0.7425	3	F:molecular_function; P:biological_process; C:cellular_component		TRANSMEMBRANE (PHOBIUS); NON_CYTOPLASMIC_DOMAIN (PHOBIUS); NON_CYTOPLASMIC_DOMAIN (PHOBIUS); CYTOPLASMIC_DOMAIN (PHOBIUS); TRANSMEMBRANE (PHOBIUS); TMhelix (TMHMM); TMhelix (TMHMM)
gALL_c404	3	8	9	16	gras family transcription factor	2920	20	9.16693e-150	0.6465	2	P:regulation of transcription, DNA-templated; P:transcription, DNA-templated		IPR005202 (PFAM); PTHR31636 (PANTHER); PTHR31636:SF11 (PANTHER); IPR005202 (PROSITE_PROFILES)
gALL_c405	4	6	4	7	senescence-associated protein dh	1210	20	8.47401e-90	0.6765	4	P:response to external stimulus; C:Golgi apparatus; C:cellular_component; C:plasma membrane; P:response to stress	-	IPR018499 (PFAM); PTHR32191:SF2 (PANTHER); PTHR32191 (PANTHER); SIGNAL_PEPTIDE_C_REGION (PHOBIUS); SIGNAL_PEPTIDE_H_REGION (PHOBIUS); TRANSMEMBRANE (PHOBIUS); SIGNAL_PEPTIDE_N_REGION (PHOBIUS); CYTOPLASMIC_DOMAIN (PHOBIUS); SIGNAL_PEPTIDE (PHOBIUS); NON_CYTOPLASMIC_DOMAIN (PHOBIUS); SignalP-TM (SIGNALP_GRAM_POSITIVE); SignalP-noTM (SIGNALP_EUK); TMhelix (TMHMM); TMhelix (TMHMM)
gALL_c406	0	0	0	1	glyceraldehyde-3-phosphate dehydrogenase b subunit	821	20	3.01607e-122	0.906	20	P:transport; P:carbohydrate metabolic process; P:nucleobase-containing compound metabolic process; P:catabolic process; P:response to abiotic stimulus; C:plastid; P:response to stress; P:cellular process; P:biological_process; C:extracellular region; F:nucleotide binding; P:biosynthetic process; P:lipid metabolic process; P:cellular component organization; P:generation of precursor metabolites an…	EC:1.2.1.12; EC:1.2.1.13	IPR020831 (PRINTS); IPR020828 (SMART); IPR016040 (G3DSA:3.40.50.GENE3D); IPR020828 (PFAM); IPR020831 (PANTHER); PTHR10836:SF39 (PANTHER); IPR020830 (PROSITE_PATTERNS); SSF51735 (SUPERFAMILY)
gALL_c407	5	10	6	3	late blight resistance protein homolog r1b-14-like	3095	20	8.84206e-150	0.5475	2	P:defense response; F:ADP binding		G3DSA:3.80.10.10 (GENE3D); PTHR23155:SF461 (PANTHER); PTHR23155 (PANTHER); SSF52058 (SUPERFAMILY)
gALL_c408	0	5	1	3	at-rich interactive domain-containing protein	1016	20	1.41138e-51	0.6805	3	C:membrane; C:plastid; C:thylakoid	-	TRANSMEMBRANE (PHOBIUS); CYTOPLASMIC_DOMAIN (PHOBIUS); NON_CYTOPLASMIC_DOMAIN (PHOBIUS); TMhelix (TMHMM)
gALL_c409	2	3	8	16	protein tplate-like	1879	20	0	0.862	8	C:cytosol; C:cytoplasm; P:biosynthetic process; P:carbohydrate metabolic process; P:cellular process; C:cellular_component; P:multicellular organismal development; P:transport; C:nucleus; C:plasma membrane	-	no IPS match
gALL_c410	11	14	7	13	agglutinin-like protein isoform 1	2845	20	2.15422e-165	0.6115	0	-		no IPS match
gALL_c411	4	2	3	2	probable mitochondrial import inner membrane translocase subunit tim21-like	952	20	1.69104e-64	0.794	5	P:transport; P:cellular component organization; P:cellular process; C:membrane; C:mitochondrion; C:cytoplasm	-	TRANSMEMBRANE (PHOBIUS); NON_CYTOPLASMIC_DOMAIN (PHOBIUS); CYTOPLASMIC_DOMAIN (PHOBIUS)
gALL_c412	2	7	6	5	PREDICTED: uncharacterized protein LOC102589514 isoform X1	1177	20	9.35432e-77	0.847	2	C:thylakoid; C:plastid	-	IPR019616 (PFAM)
gALL_c413	1	3	3	3	ap-2 complex subunit sigma-like	843	20	1.30904e-75	0.9855	4	C:membrane; C:cytoplasm; F:transporter activity; P:transport; C:mitochondrion	-	IPR016635 (PIRSF); IPR022775 (PFAM); G3DSA:3.30.450.60 (GENE3D); IPR027156 (PTHR11753:PANTHER); IPR016635 (PANTHER); IPR011012 (SUPERFAMILY)
gALL_c414	1	1	4	2	pre-rrna-processing protein tsr2 homolog	916	20	2.15871e-45	0.615	0	-		IPR019398 (PFAM); PTHR21250:SF0 (PANTHER); PTHR21250 (PANTHER)
gALL_c415	5	29	8	37	nadp-dependent glyceraldehyde-3-phosphate dehydrogenase-like	1780	20	0	0.9275	5	P:metabolic process; C:cytoplasm; F:catalytic activity; P:carbohydrate metabolic process; P:generation of precursor metabolites and energy; P:catabolic process	EC:1.2.1.9	IPR016162 (G3DSA:3.40.605.GENE3D); IPR016163 (G3DSA:3.40.309.GENE3D); IPR015590 (PFAM); PTHR11699 (PANTHER); PTHR11699:SF29 (PANTHER); IPR029510 (PROSITE_PATTERNS); IPR016160 (PROSITE_PATTERNS); IPR016161 (SUPERFAMILY)
gALL_c416	0	6	1	7	ras-related protein rabc1-like isoform 1	1010	20	5.05783e-102	0.9425	5	F:nucleotide binding; C:plasma membrane; F:hydrolase activity; P:signal transduction; P:transport	-	IPR001806 (PRINTS); IPR002041 (SMART); IPR020849 (SMART); IPR003578 (SMART); IPR024156 (SMART); IPR003579 (SMART); IPR005225 (TIGRFAM); IPR027417 (G3DSA:3.40.50.GENE3D); IPR001806 (PFAM); PTHR24073:SF285 (PANTHER); PTHR24073 (PANTHER); PS51419 (PROSITE_PROFILES); IPR027417 (SUPERFAMILY)
gALL_c417	0	9	9	10	calcium-transporting atpase endoplasmic reticulum-type-like	2662	20	0	0.885	11	C:membrane; C:vacuole; P:biological_process; P:cellular homeostasis; P:transport; F:binding; P:nucleobase-containing compound metabolic process; P:biosynthetic process; F:hydrolase activity; F:transporter activity; C:endoplasmic reticulum; C:plasma membrane; C:nucleus; F:nucleotide binding	EC:3.6.3.8	IPR001757 (PRINTS); PF13246 (PFAM); IPR023214 (PFAM); IPR023214 (G3DSA:3.40.50.GENE3D); IPR023299 (G3DSA:3.40.1110.GENE3D); PTHR24093 (PANTHER); PTHR24093:SF216 (PANTHER); IPR023299 (SUPERFAMILY); IPR023214 (SUPERFAMILY)
gALL_c418	8	4	10	7	tonoplast dicarboxylate transporter-like	1343	20	3.44524e-166	0.804	18	F:transporter activity; F:hydrolase activity; F:binding; P:catabolic process; P:cellular process; P:lipid metabolic process; P:transport; C:vacuole; P:cellular homeostasis; P:cellular component organization; P:nucleobase-containing compound metabolic process; P:regulation of gene expression, epigenetic; C:membrane; C:cytoplasm; F:protein binding; C:nucleus; P:reproduction; P:anatomical structure …	EC:3.6.1.30	IPR001898 (PFAM); PTHR10283:SF82 (PANTHER); PTHR10283 (PANTHER); NON_CYTOPLASMIC_DOMAIN (PHOBIUS); NON_CYTOPLASMIC_DOMAIN (PHOBIUS); TRANSMEMBRANE (PHOBIUS); CYTOPLASMIC_DOMAIN (PHOBIUS); TRANSMEMBRANE (PHOBIUS); NON_CYTOPLASMIC_DOMAIN (PHOBIUS); NON_CYTOPLASMIC_DOMAIN (PHOBIUS); TRANSMEMBRANE (PHOBIUS); CYTOPLASMIC_DOMAIN (PHOBIUS); NON_CYTOPLASMIC_DOMAIN (PHOBIUS); TRANSMEMBRANE (PHOBIUS); TRAN…
gALL_c419	4	4	10	10	dna repair atpase-related family protein	1889	20	3.00252e-116	0.635	2	C:endoplasmic reticulum; C:plasma membrane		Coil (COILS); Coil (COILS); SIGNAL_PEPTIDE_N_REGION (PHOBIUS); SIGNAL_PEPTIDE (PHOBIUS); SIGNAL_PEPTIDE_H_REGION (PHOBIUS); NON_CYTOPLASMIC_DOMAIN (PHOBIUS); SIGNAL_PEPTIDE_C_REGION (PHOBIUS); TRANSMEMBRANE (PHOBIUS); CYTOPLASMIC_DOMAIN (PHOBIUS); SignalP-noTM (SIGNALP_GRAM_NEGATIVE); SignalP-noTM (SIGNALP_EUK); SSF58113 (SUPERFAMILY); TMhelix (TMHMM)
gALL_c420	1	8	6	21	kinase family protein	2325	20	0	0.927	3	P:cellular protein modification process; F:nucleotide binding; F:kinase activity; P:metabolic process; P:cellular process	EC:2.7.11	PTHR11909:SF73 (PANTHER); PTHR11909 (PANTHER)
gALL_c421	1	2	5	9	multiple myeloma tumor-associated protein 2 homolog	897	20	2.5932e-64	0.768	2	F:molecular_function; P:biological_process		Coil (COILS); IPR019315 (PFAM); PTHR14580 (PANTHER); PTHR14580:SF0 (PANTHER)
gALL_c422	5	11	6	17	atp-dependent zinc metalloprotease chloroplastic-like	4092	20	0	0.858	15	P:carbohydrate metabolic process; P:nucleobase-containing compound metabolic process; P:catabolic process; F:hydrolase activity; C:thylakoid; P:cellular process; P:generation of precursor metabolites and energy; P:photosynthesis; F:binding; P:protein metabolic process; C:membrane; P:biosynthetic process; P:secondary metabolic process; C:plastid; F:nucleotide binding; P:cell cycle; P:response to a…	EC:3.4.24	IPR003593 (SMART); G3DSA:1.10.8.60 (GENE3D); IPR000642 (PFAM); IPR003959 (PFAM); IPR005936 (TIGRFAM); IPR027417 (G3DSA:3.40.50.GENE3D); PTHR23076:SF33 (PANTHER); PTHR23076 (PANTHER); IPR003960 (PROSITE_PATTERNS); CYTOPLASMIC_DOMAIN (PHOBIUS); TRANSMEMBRANE (PHOBIUS); NON_CYTOPLASMIC_DOMAIN (PHOBIUS); IPR005936 (HAMAP); SSF140990 (SUPERFAMILY); IPR027417 (SUPERFAMILY); TMhelix (TMHMM)
gALL_c423	2	3	2	4	gdsl esterase lipase	1547	20	6.77799e-100	0.6365	1	F:hydrolase activity	-	IPR013831 (G3DSA:3.40.50.GENE3D); IPR001087 (PFAM); PTHR22835 (PANTHER); IPR008265 (PROSITE_PATTERNS); NON_CYTOPLASMIC_DOMAIN (PHOBIUS); SIGNAL_PEPTIDE (PHOBIUS); SIGNAL_PEPTIDE_C_REGION (PHOBIUS); SIGNAL_PEPTIDE_N_REGION (PHOBIUS); SIGNAL_PEPTIDE_H_REGION (PHOBIUS); SignalP-noTM (SIGNALP_EUK); SignalP-TM (SIGNALP_GRAM_POSITIVE); SSF52266 (SUPERFAMILY)
gALL_c425	4	4	5	2	50s ribosomal protein chloroplastic-like	1057	20	2.62826e-56	0.728	6	P:translation; F:RNA binding; C:ribosome; C:plastid; F:structural molecule activity; P:biosynthetic process; P:cellular process; P:lipid metabolic process; P:biological_process	-	Coil (COILS); IPR020594 (TIGRFAM); IPR020070 (G3DSA:3.40.5.GENE3D); IPR020069 (PFAM); IPR020069 (G3DSA:3.10.430.GENE3D); IPR020070 (PFAM); IPR000244 (PANTHER); IPR020070 (PROSITE_PATTERNS); NON_CYTOPLASMIC_DOMAIN (PHOBIUS); SIGNAL_PEPTIDE (PHOBIUS); SIGNAL_PEPTIDE_H_REGION (PHOBIUS); SIGNAL_PEPTIDE_C_REGION (PHOBIUS); SIGNAL_PEPTIDE_N_REGION (PHOBIUS); IPR020594 (HAMAP); IPR020069 (SUPERFAMILY); …
gALL_c426	4	8	1	7	rna-binding protein luc7-like 2-like	1751	20	3.66698e-137	0.813	0	-		Coil (COILS); Coil (COILS); IPR004882 (PFAM); PTHR12375:SF30 (PANTHER); IPR004882 (PANTHER)
gALL_c428	2	6	10	6	cyclophilin-like peptidyl-prolyl cis-trans isomerase family isoform 3	1564	20	3.47395e-35	0.426	4	F:peptidyl-prolyl cis-trans isomerase activity; P:protein folding; P:protein peptidyl-prolyl isomerization; F:isomerase activity		SignalP-noTM (SIGNALP_EUK)
gALL_c429	4	4	2	6	abc transporter d family member 1-like isoform x1	1835	20	0	0.789	6	P:transport; P:cellular process; F:hydrolase activity; F:transporter activity; F:nucleotide binding; C:membrane	-	no IPS match
gALL_c430	7	10	7	19	actin-binding lim protein	1409	20	1.88594e-45	0.524	3	F:molecular_function; P:biological_process; C:nucleus		TRANSMEMBRANE (PHOBIUS); NON_CYTOPLASMIC_DOMAIN (PHOBIUS); CYTOPLASMIC_DOMAIN (PHOBIUS); TMhelix (TMHMM)
gALL_c431	2	3	11	3	50s ribosomal protein chloroplastic-like	946	20	8.48118e-24	0.499	1	C:intracellular	-	IPR000271 (TIGRFAM); IPR000271 (PFAM); PTHR14503:SF0 (PANTHER); IPR000271 (PANTHER); IPR000271 (HAMAP); SignalP-TM (SIGNALP_GRAM_POSITIVE)
gALL_c432	6	8	3	3	3-ketoacyl- synthase 21-like	1745	20	0	0.815	7	F:transferase activity; P:biosynthetic process; P:cellular process; P:lipid metabolic process; P:response to stress; P:response to abiotic stimulus; C:membrane	-	IPR012392 (PIRSF); IPR013601 (PFAM); IPR013747 (PFAM); IPR016038 (G3DSA:3.40.47.GENE3D); IPR016038 (G3DSA:3.40.47.GENE3D); PTHR31561 (PANTHER); PTHR31561:SF4 (PANTHER); TRANSMEMBRANE (PHOBIUS); CYTOPLASMIC_DOMAIN (PHOBIUS); TRANSMEMBRANE (PHOBIUS); TRANSMEMBRANE (PHOBIUS); NON_CYTOPLASMIC_DOMAIN (PHOBIUS); CYTOPLASMIC_DOMAIN (PHOBIUS); NON_CYTOPLASMIC_DOMAIN (PHOBIUS); IPR016039 (SUPERFAMILY); IP…
gALL_c433	3	2	7	5	cleavage and polyadenylation specificity factor subunit 5-like	1376	20	8.89156e-101	0.898	4	P:nucleobase-containing compound metabolic process; F:RNA binding; C:nucleoplasm; F:hydrolase activity	-	IPR016706 (PIRSF); IPR016706 (PFAM); IPR015797 (G3DSA:3.90.79.GENE3D); IPR016706 (PANTHER)
gALL_c434	4	5	3	13	citrate synthase	1843	20	0	0.9485	7	C:cell wall; F:binding; F:transferase activity; P:generation of precursor metabolites and energy; P:carbohydrate metabolic process; P:cellular process; F:nucleotide binding; C:mitochondrion; C:plastid; P:biological_process; P:metabolic process	EC:2.3.3.1	no IPS match
gALL_c435	3	2	4	8	probable e3 ubiquitin-protein ligase ari7-like	1280	20	1.72188e-119	0.83	1	F:nucleic acid binding; F:binding	-	IPR002867 (PFAM); IPR013083 (G3DSA:3.30.40.GENE3D); PTHR11685 (PANTHER); PTHR11685:SF10 (PANTHER); SSF57850 (SUPERFAMILY)
gALL_c436	3	4	9	4	atp-dependent clp protease proteolytic subunit-related protein chloroplastic-like	1075	20	5.19579e-124	0.8645	9	P:biosynthetic process; P:nucleobase-containing compound metabolic process; C:plastid; P:cellular protein modification process; F:hydrolase activity; P:cellular component organization; P:generation of precursor metabolites and energy; P:photosynthesis; P:cellular process; P:protein metabolic process; C:thylakoid	EC:3.4.21	IPR001907 (PRINTS); IPR029045 (G3DSA:3.90.226.GENE3D); IPR023562 (PFAM); PTHR10381:SF13 (PANTHER); IPR023562 (PANTHER); SIGNAL_PEPTIDE_C_REGION (PHOBIUS); SIGNAL_PEPTIDE (PHOBIUS); SIGNAL_PEPTIDE_N_REGION (PHOBIUS); SIGNAL_PEPTIDE_H_REGION (PHOBIUS); NON_CYTOPLASMIC_DOMAIN (PHOBIUS); IPR001907 (HAMAP); IPR029045 (SUPERFAMILY)
gALL_c437	0	3	2	4	xylem cysteine proteinase 2-like	1316	20	2.24114e-162	0.8765	9	P:multicellular organismal development; P:growth; C:vacuole; C:cell wall; P:protein metabolic process; C:nucleus; P:cell differentiation; P:cell death; F:hydrolase activity	EC:3.4	IPR000668 (PRINTS); IPR000668 (SMART); IPR013201 (SMART); IPR000668 (PFAM); G3DSA:3.90.70.10 (GENE3D); IPR013201 (PFAM); IPR013128 (PANTHER); PTHR12411:SF305 (PANTHER); IPR025661 (PROSITE_PATTERNS); IPR000169 (PROSITE_PATTERNS); IPR025660 (PROSITE_PATTERNS); NON_CYTOPLASMIC_DOMAIN (PHOBIUS); SIGNAL_PEPTIDE (PHOBIUS); SIGNAL_PEPTIDE_N_REGION (PHOBIUS); SIGNAL_PEPTIDE_H_REGION (PHOBIUS); SIGNAL_PEP…
gALL_c438	9	7	12	13	glycosyltransferase 2-like	2035	20	0	0.8945	8	C:membrane; P:anatomical structure morphogenesis; P:cell differentiation; P:multicellular organismal development; P:cell growth; F:transferase activity; P:biosynthetic process; P:carbohydrate metabolic process; P:cellular process	EC:2.4.2.39	CYTOPLASMIC_DOMAIN (PHOBIUS); TRANSMEMBRANE (PHOBIUS); NON_CYTOPLASMIC_DOMAIN (PHOBIUS); TMhelix (TMHMM)
gALL_c439	4	7	4	6	mitochondrial import inner membrane translocase subunit tim17 tim22 tim23 family protein	891	20	4.50713e-69	0.7775	2	C:intracellular; C:cytoplasm; C:membrane	-	IPR003397 (PFAM); PTHR14110 (PANTHER); PTHR14110:SF1 (PANTHER)
gALL_c440	5	9	3	5	protein phosphatase 2a regulatory subunit b	2472	20	0	0.876	9	F:enzyme regulator activity; C:cytosol; P:cellular protein modification process; C:peroxisome; F:kinase activity; C:mitochondrion; C:nucleolus; F:nucleotide binding; P:signal transduction; C:intracellular	-	IPR002554 (PFAM); IPR002554 (PANTHER); IPR016024 (SUPERFAMILY)
gALL_c441	2	6	2	4	protein bem46-like	1362	20	1.06068e-154	0.918	7	C:membrane; C:intracellular; C:plasma membrane; P:reproduction; P:response to abiotic stimulus; P:post-embryonic development; P:multicellular organismal development; F:hydrolase activity; P:protein metabolic process; C:endoplasmic reticulum	-	IPR029058 (G3DSA:3.40.50.GENE3D); IPR029059 (PFAM); PTHR12277 (PANTHER); CYTOPLASMIC_DOMAIN (PHOBIUS); TRANSMEMBRANE (PHOBIUS); NON_CYTOPLASMIC_DOMAIN (PHOBIUS); IPR029058 (SUPERFAMILY); TMhelix (TMHMM)
gALL_c442	1	9	8	15	signal recognition particle receptor alpha subunit family protein	2203	20	0	0.9815	8	F:binding; C:cytoplasm; P:transport; F:nucleotide binding; P:nucleobase-containing compound metabolic process; P:catabolic process; C:membrane; C:endoplasmic reticulum; P:cellular component organization; F:hydrolase activity	-	IPR013822 (SMART); IPR007222 (PFAM); IPR013822 (PFAM); G3DSA:1.20.120.140 (GENE3D); PTHR11564:SF16 (PANTHER); PTHR11564 (PANTHER); IPR013822 (SUPERFAMILY)
gALL_c443	2	6	4	7	protein strawberry notch-like	2053	20	0	0.9225	8	P:biosynthetic process; P:nucleobase-containing compound metabolic process; F:DNA binding; P:reproduction; P:post-embryonic development; P:embryo development; C:nucleus; F:binding; C:cytosol	-	IPR026937 (PFAM); PTHR12706:SF13 (PANTHER); IPR026741 (PANTHER)
gALL_c444	1	1	6	1	udp-glucuronate 4-epimerase 1-like	1471	20	0	0.871	4	F:catalytic activity; F:binding; P:nucleobase-containing compound metabolic process; P:carbohydrate metabolic process; P:cellular process	EC:5.1.3.12; EC:5.1.3.6	IPR008089 (PRINTS); G3DSA:3.90.25.10 (GENE3D); IPR001509 (PFAM); IPR016040 (G3DSA:3.40.50.GENE3D); PTHR10366:SF319 (PANTHER); PTHR10366 (PANTHER); TRANSMEMBRANE (PHOBIUS); CYTOPLASMIC_DOMAIN (PHOBIUS); NON_CYTOPLASMIC_DOMAIN (PHOBIUS); SSF51735 (SUPERFAMILY); TMhelix (TMHMM); TMhelix (TMHMM)
gALL_c445	1	6	6	10	spfh band 7 phb domain-containing membrane-associated protein family isoform 1	1204	20	5.38501e-136	0.9015	11	C:cytosol; F:kinase activity; P:multicellular organismal development; P:growth; C:cellular_component; C:membrane; C:vacuole; F:protein binding; P:biosynthetic process; P:cellular process; C:Golgi apparatus; C:nucleus; C:plasma membrane	-	Coil (COILS); Coil (COILS); IPR001107 (SMART); IPR001107 (PFAM); IPR028512 (PTHR10264:PANTHER); IPR001972 (PANTHER); SSF117892 (SUPERFAMILY)
gALL_c446	1	4	6	2	3-oxo-5-alpha-steroid 4-dehydrogenase family protein	1349	20	1.61346e-153	0.898	11	P:biosynthetic process; P:cellular process; P:lipid metabolic process; C:membrane; P:metabolic process; P:response to stress; P:response to abiotic stimulus; F:catalytic activity; F:transferase activity; P:transport; P:cellular component organization; C:endoplasmic reticulum; C:plasma membrane; P:protein metabolic process	EC:1.3.1.38; EC:1.3.99.5	no IPS match
gALL_c447	2	6	3	2	cop9 signalosome complex subunit 3-like	1732	20	7.20185e-178	0.8205	15	P:cell cycle; P:biosynthetic process; P:nucleobase-containing compound metabolic process; P:DNA metabolic process; P:response to stress; P:response to abiotic stimulus; P:reproduction; P:post-embryonic development; P:embryo development; P:cellular protein modification process; C:nucleus; P:protein metabolic process; P:cellular component organization; C:cytosol; P:cell differentiation; P:multicell…	-	no IPS match
gALL_c449	3	0	9	5	PREDICTED: uncharacterized protein LOC102590287 isoform X1	1142	20	1.08725e-74	0.851	1	C:mitochondrion	-	NON_CYTOPLASMIC_DOMAIN (PHOBIUS); TRANSMEMBRANE (PHOBIUS); CYTOPLASMIC_DOMAIN (PHOBIUS); TRANSMEMBRANE (PHOBIUS); CYTOPLASMIC_DOMAIN (PHOBIUS); NON_CYTOPLASMIC_DOMAIN (PHOBIUS); TRANSMEMBRANE (PHOBIUS); TMhelix (TMHMM); TMhelix (TMHMM)
gALL_c450	0	3	4	3	alcohol dehydrogenase	1400	20	1.87126e-174	0.7745	2	F:binding; F:catalytic activity	-	no IPS match
gALL_c451	1	4	4	7	pith domain-containing protein 1-like	931	20	1.41973e-100	0.9315	1	C:nucleus	-	no IPS match
gALL_c452	1	8	5	3	progesterone 5-beta-reductase	1354	20	0	0.894	5	F:catalytic activity; F:binding; P:metabolic process; P:cellular process; P:lipid metabolic process; P:biosynthetic process	EC:1.1.1.145; EC:1.3.1.3	IPR001509 (PFAM); IPR016040 (G3DSA:3.40.50.GENE3D); PTHR32487:SF0 (PANTHER); PTHR32487 (PANTHER); SSF51735 (SUPERFAMILY)
gALL_c453	4	14	6	6	hypothetical protein L484_008307	830	20	3.28386e-23	0.7605	2	C:cytoplasm; F:binding; C:plastid	-	CYTOPLASMIC_DOMAIN (PHOBIUS); SIGNAL_PEPTIDE_N_REGION (PHOBIUS); SIGNAL_PEPTIDE_H_REGION (PHOBIUS); TRANSMEMBRANE (PHOBIUS); NON_CYTOPLASMIC_DOMAIN (PHOBIUS); SIGNAL_PEPTIDE (PHOBIUS); SIGNAL_PEPTIDE_C_REGION (PHOBIUS)
gALL_c454	7	13	8	14	protein argonaute 4-like	3251	20	0	0.9055	3	F:translation factor activity, nucleic acid binding; C:ribosome; P:translation	-	IPR003165 (SMART); IPR003100 (PFAM); G3DSA:3.40.50.2300 (GENE3D); IPR014811 (PFAM); IPR003165 (PFAM); G3DSA:2.170.260.10 (GENE3D); IPR012337 (G3DSA:3.30.420.GENE3D); PTHR22891 (PANTHER); PTHR22891:SF20 (PANTHER); IPR003165 (PROSITE_PROFILES); IPR003100 (PROSITE_PROFILES); IPR012337 (SUPERFAMILY); IPR003100 (SUPERFAMILY)
gALL_c455	1	7	9	8	2-isopropylmalate synthase	2325	20	0	0.873	4	C:plastid; F:transferase activity; P:biosynthetic process; P:cellular process; P:metabolic process	EC:2.3.3.13	IPR013709 (SMART); IPR005671 (TIGRFAM); IPR000891 (PFAM); IPR013709 (PFAM); IPR013785 (G3DSA:3.20.20.GENE3D); PTHR10277:SF9 (PANTHER); PTHR10277 (PANTHER); IPR002034 (PROSITE_PATTERNS); IPR005671 (HAMAP); IPR000891 (PROSITE_PROFILES); IPR013709 (SUPERFAMILY); SSF51569 (SUPERFAMILY)
gALL_c456	5	2	4	5	PREDICTED: uncharacterized protein LOC102589140	1202	20	2.18241e-28	0.639	0	-		no IPS match
gALL_c457	5	6	13	10	bel1-like homeodomain protein 1-like isoform x2	1591	20	8.18065e-157	0.7675	12	P:multicellular organismal development; P:response to endogenous stimulus; P:cellular process; F:protein binding; P:biosynthetic process; P:nucleobase-containing compound metabolic process; P:biological_process; F:DNA binding; P:signal transduction; P:response to abiotic stimulus; P:cellular component organization; F:sequence-specific DNA binding transcription factor activity; P:response to stres…	-	IPR001356 (SMART); IPR006563 (PFAM); IPR008422 (PFAM); IPR009057 (G3DSA:1.10.10.GENE3D); PTHR11850:SF65 (PANTHER); PTHR11850 (PANTHER); IPR001356 (PROSITE_PROFILES); IPR009057 (SUPERFAMILY)
gALL_c458	2	5	7	5	surfeit locus protein isoform 1	985	20	9.54348e-66	0.6365	0	-		no IPS match
gALL_c459	4	4	4	20	Cc03_g08150 - Hypothetical protein [Coffea sp]	2368		8e-09					no IPS match
gALL_c460	0	1	5	0	aux iaa transcriptional regulator family protein	874	20	8.33362e-60	0.6525	1	P:cellular process	-	no IPS match
gALL_c461	2	7	5	8	core-2 i-branching beta- -n-acetylglucosaminyltransferase family protein isoform 1	2241	20	3.21016e-160	0.8135	4	C:membrane; F:transferase activity; P:biological_process; C:mitochondrion	EC:2.4.1	no IPS match
gALL_c462	2	4	5	2	PREDICTED: uncharacterized protein LOC101247605 isoform 1	831	20	5.35044e-66	0.7335	2	C:mitochondrion; C:plastid	-	Coil (COILS)
gALL_c463	1	3	2	1	potassium transporter 11-like	1271	20	0	0.867	5	P:multicellular organismal development; F:transporter activity; C:plasma membrane; P:transport; P:cellular process	-	no IPS match
gALL_c465	2	3	10	9	probable long-chain-alcohol o-fatty-acyltransferase 3-like	1644	20	1.29708e-82	0.658	1	F:transferase activity	-	PF13813 (PFAM); PTHR31595:SF1 (PANTHER); PTHR31595 (PANTHER); NON_CYTOPLASMIC_DOMAIN (PHOBIUS); CYTOPLASMIC_DOMAIN (PHOBIUS); NON_CYTOPLASMIC_DOMAIN (PHOBIUS); TRANSMEMBRANE (PHOBIUS); TRANSMEMBRANE (PHOBIUS); TRANSMEMBRANE (PHOBIUS); TRANSMEMBRANE (PHOBIUS); CYTOPLASMIC_DOMAIN (PHOBIUS); NON_CYTOPLASMIC_DOMAIN (PHOBIUS); CYTOPLASMIC_DOMAIN (PHOBIUS); TRANSMEMBRANE (PHOBIUS); TMhelix (TMHMM); TMh…
gALL_c466	0	6	9	14	ubiquitin thioesterase peptidase otubain isoform 1	1450	20	7.52405e-130	0.8315	2	F:hydrolase activity; P:protein metabolic process	EC:3.4.19	IPR016615 (PIRSF); IPR019400 (PFAM); PTHR12931 (PANTHER); IPR003323 (PROSITE_PROFILES); SSF54001 (SUPERFAMILY)
gALL_c467	4	3	7	15	1-acyl-sn-glycerol-3-phosphate acyltransferase 2-like	1858	20	1.59851e-162	0.8085	6	F:transferase activity; C:endoplasmic reticulum; P:biosynthetic process; P:cellular process; P:lipid metabolic process; P:protein metabolic process	EC:2.3.1.51	IPR002123 (SMART); IPR002123 (PFAM); PTHR10983:SF16 (PANTHER); PTHR10983 (PANTHER); TRANSMEMBRANE (PHOBIUS); CYTOPLASMIC_DOMAIN (PHOBIUS); NON_CYTOPLASMIC_DOMAIN (PHOBIUS); TRANSMEMBRANE (PHOBIUS); TRANSMEMBRANE (PHOBIUS); CYTOPLASMIC_DOMAIN (PHOBIUS); NON_CYTOPLASMIC_DOMAIN (PHOBIUS); SSF69593 (SUPERFAMILY); TMhelix (TMHMM); TMhelix (TMHMM); TMhelix (TMHMM)
gALL_c469	4	4	1	8	peroxisome biogenesis protein 5-like	1804	20	0	0.86	6	P:response to endogenous stimulus; P:transport; P:cellular component organization; P:cellular process; P:catabolic process; P:lipid metabolic process	-	IPR019734 (SMART); IPR011990 (G3DSA:1.25.40.GENE3D); PF13414 (PFAM); PTHR10130:SF0 (PANTHER); IPR024111 (PANTHER); IPR019734 (PROSITE_PROFILES); IPR019734 (PROSITE_PROFILES); IPR019734 (PROSITE_PROFILES); IPR013026 (PROSITE_PROFILES); IPR019734 (PROSITE_PROFILES); IPR019734 (PROSITE_PROFILES); SSF48452 (SUPERFAMILY)
gALL_c470	2	0	0	2	mediator of rna polymerase ii transcription subunit 31-like	900	20	5.61905e-67	0.7055	3	P:regulation of transcription, DNA-templated; F:RNA polymerase II transcription cofactor activity; C:mediator complex		IPR008831 (PFAM); IPR008831 (PANTHER); PTHR13186:SF0 (PANTHER)
gALL_c471	8	6	14	11	beta-galactosidase 3-like	2270	20	0	0.912	12	P:catabolic process; P:cellular process; F:binding; P:multicellular organismal development; P:growth; F:hydrolase activity; P:secondary metabolic process; P:biosynthetic process; P:cellular component organization; F:carbohydrate binding; P:carbohydrate metabolic process; P:lipid metabolic process; C:cellular_component	EC:3.2.1.23	IPR001944 (PRINTS); IPR008979 (G3DSA:2.60.120.GENE3D); IPR001944 (PFAM); IPR000922 (PFAM); IPR013781 (G3DSA:3.20.20.GENE3D); IPR008979 (G3DSA:2.60.120.GENE3D); PTHR23421:SF51 (PANTHER); IPR001944 (PANTHER); IPR000922 (PROSITE_PROFILES); IPR017853 (SUPERFAMILY); IPR008979 (SUPERFAMILY); IPR008979 (SUPERFAMILY)
gALL_c472	4	4	11	2	d-isomer specific 2-hydroxyacid dehydrogenase family protein isoform 3	1386	20	7.04814e-130	0.783	3	F:nucleotide binding; P:metabolic process; F:catalytic activity	-	IPR016040 (G3DSA:3.40.50.GENE3D); IPR006140 (PFAM); IPR016040 (G3DSA:3.40.50.GENE3D); IPR006139 (PFAM); PTHR10996 (PANTHER); PTHR10996:SF108 (PANTHER); IPR029753 (PROSITE_PATTERNS); SSF51735 (SUPERFAMILY); SSF52283 (SUPERFAMILY)
gALL_c473	0	5	2	4	protein dehydration-induced 19-like	853	20	1.79988e-88	0.7525	0	-		IPR008598 (PFAM); IPR027935 (PFAM); PTHR31875 (PANTHER); PTHR31875:SF2 (PANTHER); NON_CYTOPLASMIC_DOMAIN (PHOBIUS); CYTOPLASMIC_DOMAIN (PHOBIUS); TRANSMEMBRANE (PHOBIUS)
gALL_c474	0	3	1	0	galactinol synthase	1272	20	0	0.873	8	C:cytoplasm; P:response to stress; P:response to abiotic stimulus; F:binding; F:transferase activity; P:carbohydrate metabolic process; P:cellular process; P:nucleobase-containing compound metabolic process; P:biosynthetic process	EC:2.4.1.12; EC:2.4.1.123	IPR029044 (G3DSA:3.90.550.GENE3D); IPR002495 (PFAM); PTHR11183:SF33 (PANTHER); PTHR11183 (PANTHER); IPR029044 (SUPERFAMILY)
gALL_c475	1	4	5	6	rer1 family protein isoform 2	1147	20	1.80758e-77	0.84	2	P:biological_process; C:membrane; P:transport	-	IPR004932 (PIRSF); IPR004932 (PFAM); IPR004932 (PANTHER); CYTOPLASMIC_DOMAIN (PHOBIUS); TRANSMEMBRANE (PHOBIUS); NON_CYTOPLASMIC_DOMAIN (PHOBIUS); TRANSMEMBRANE (PHOBIUS); NON_CYTOPLASMIC_DOMAIN (PHOBIUS); TRANSMEMBRANE (PHOBIUS); CYTOPLASMIC_DOMAIN (PHOBIUS); CYTOPLASMIC_DOMAIN (PHOBIUS); TRANSMEMBRANE (PHOBIUS); TMhelix (TMHMM); TMhelix (TMHMM); TMhelix (TMHMM); TMhelix (TMHMM)
gALL_c477	5	4	2	6	e3 ubiquitin-protein ligase rha1b-like isoform 1	1038	20	1.03328e-65	0.7805	1	F:binding	-	IPR001841 (SMART); IPR013083 (G3DSA:3.30.40.GENE3D); IPR001841 (PFAM); PTHR22764 (PANTHER); PTHR22764:SF56 (PANTHER); CYTOPLASMIC_DOMAIN (PHOBIUS); TRANSMEMBRANE (PHOBIUS); NON_CYTOPLASMIC_DOMAIN (PHOBIUS); IPR001841 (PROSITE_PROFILES); SSF57850 (SUPERFAMILY); TMhelix (TMHMM)
gALL_c478	1	9	6	9	protein iq-domain 31-like	2244	20	3.20862e-143	0.584	0	-		IPR025064 (PFAM)
gALL_c479	3	6	7	6	PREDICTED: uncharacterized protein At3g49720-like	1231	20	2.29423e-105	0.8205	4	C:membrane; C:plastid; C:thylakoid; C:Golgi apparatus; C:plasma membrane	-	IPR029063 (G3DSA:3.40.50.GENE3D); TRANSMEMBRANE (PHOBIUS); NON_CYTOPLASMIC_DOMAIN (PHOBIUS); CYTOPLASMIC_DOMAIN (PHOBIUS); TRANSMEMBRANE (PHOBIUS); CYTOPLASMIC_DOMAIN (PHOBIUS); SignalP-noTM (SIGNALP_EUK); IPR029063 (SUPERFAMILY); TMhelix (TMHMM)
gALL_c480	3	7	1	4	malate dehydrogenase	1841	20	0	0.8705	13	C:mitochondrion; P:nucleobase-containing compound metabolic process; C:plastid; P:metabolic process; P:cellular process; F:catalytic activity; C:thylakoid; P:carbohydrate metabolic process; P:biosynthetic process; P:cellular component organization; F:nucleotide binding; P:generation of precursor metabolites and energy; P:photosynthesis; P:secondary metabolic process; C:extracellular region; P:bio…	EC:1.1.1.82	NON_CYTOPLASMIC_DOMAIN (PHOBIUS); SIGNAL_PEPTIDE_C_REGION (PHOBIUS); SIGNAL_PEPTIDE_H_REGION (PHOBIUS); SIGNAL_PEPTIDE (PHOBIUS); SIGNAL_PEPTIDE_N_REGION (PHOBIUS)
gALL_c481	5	2	1	5	replication factor c subunit 3-like	1376	20	1.752e-138	0.926	15	P:response to stress; P:regulation of gene expression, epigenetic; P:cellular component organization; P:nucleobase-containing compound metabolic process; P:biosynthetic process; P:cellular process; P:DNA metabolic process; P:cellular protein modification process; P:anatomical structure morphogenesis; P:flower development; P:reproduction; P:cell differentiation; P:multicellular organismal developm…	EC:3.6.1.3	IPR027417 (G3DSA:3.40.50.GENE3D); IPR013748 (PFAM); G3DSA:1.10.8.60 (GENE3D); G3DSA:1.20.272.10 (GENE3D); PTHR11669 (PANTHER); PTHR11669:SF9 (PANTHER); IPR008921 (SUPERFAMILY); IPR027417 (SUPERFAMILY)
gALL_c482	6	8	9	11	vacuolar cation proton exchanger 3-like	1908	20	4.19357e-158	0.7435	5	P:transport; P:cellular homeostasis; C:membrane; C:vacuole; F:transporter activity	-	NON_CYTOPLASMIC_DOMAIN (PHOBIUS); CYTOPLASMIC_DOMAIN (PHOBIUS); NON_CYTOPLASMIC_DOMAIN (PHOBIUS); TRANSMEMBRANE (PHOBIUS); TRANSMEMBRANE (PHOBIUS)
gALL_c483	2	0	2	3	geranyl diphosphate synthase large subunit	1477	20	1.55088e-154	0.7925	6	F:binding; F:transferase activity; P:biosynthetic process; P:cellular process; P:lipid metabolic process; F:catalytic activity; C:plastid	EC:2.5.1.1; EC:2.5.1.29; EC:2.5.1.10	no IPS match
gALL_c484	4	3	6	3	biotin synthase	1405	20	8.72833e-160	0.866	9	P:flower development; P:biosynthetic process; P:lipid metabolic process; F:binding; P:multicellular organismal development; P:growth; P:cellular component organization; P:cellular process; P:metabolic process; F:transferase activity; C:mitochondrion	EC:2.8.1.6	no IPS match
gALL_c485	1	9	1	8	pathogenesis-related protein pr-1-like	843	20	1.96593e-79	0.7915	1	C:extracellular region	-	IPR001283 (PRINTS); IPR002413 (PRINTS); IPR014044 (SMART); IPR014044 (G3DSA:3.40.33.GENE3D); IPR014044 (PFAM); PTHR10334:SF170 (PANTHER); IPR001283 (PANTHER); IPR018244 (PROSITE_PATTERNS); IPR018244 (PROSITE_PATTERNS); IPR014044 (SUPERFAMILY)
gALL_c486	8	3	11	9	bark storage protein a-like	1104	20	1.85332e-140	0.8285	2	F:catalytic activity; P:nucleobase-containing compound metabolic process	-	IPR000845 (G3DSA:3.40.50.GENE3D); IPR000845 (PFAM); PTHR21234:SF19 (PANTHER); IPR018017 (PANTHER); SIGNAL_PEPTIDE_H_REGION (PHOBIUS); SIGNAL_PEPTIDE (PHOBIUS); NON_CYTOPLASMIC_DOMAIN (PHOBIUS); SIGNAL_PEPTIDE_N_REGION (PHOBIUS); SIGNAL_PEPTIDE_C_REGION (PHOBIUS); SignalP-noTM (SIGNALP_GRAM_NEGATIVE); SignalP-noTM (SIGNALP_EUK); SignalP-TM (SIGNALP_GRAM_POSITIVE); IPR000845 (SUPERFAMILY)
gALL_c487	2	3	5	3	nadh-cytochrome b5 reductase-like	1754	20	9.05304e-136	0.8165	12	F:binding; P:metabolic process; P:response to stress; P:response to abiotic stimulus; C:cell wall; C:mitochondrion; P:transport; P:cellular component organization; P:cellular process; F:catalytic activity; P:biological_process; P:carbohydrate metabolic process; P:generation of precursor metabolites and energy; P:catabolic process; C:Golgi apparatus	EC:1.6.2.2	IPR001834 (PRINTS); IPR001709 (PRINTS); G3DSA:2.40.30.10 (GENE3D); IPR001433 (PFAM); G3DSA:3.40.50.80 (GENE3D); IPR008333 (PFAM); PTHR19370 (PANTHER); TRANSMEMBRANE (PHOBIUS); NON_CYTOPLASMIC_DOMAIN (PHOBIUS); SIGNAL_PEPTIDE (PHOBIUS); CYTOPLASMIC_DOMAIN (PHOBIUS); SIGNAL_PEPTIDE_C_REGION (PHOBIUS); SIGNAL_PEPTIDE_H_REGION (PHOBIUS); SIGNAL_PEPTIDE_N_REGION (PHOBIUS); IPR017927 (PROSITE_PROFILES)…
gALL_c488	4	3	4	7	histone deacetylase	2002	20	0	0.846	11	P:response to external stimulus; P:response to stress; P:response to biotic stimulus; F:hydrolase activity; P:cellular component organization; P:cellular protein modification process; F:protein binding; P:multicellular organismal development; P:cellular process; P:nucleobase-containing compound metabolic process; P:biosynthetic process; P:biological_process; C:nucleoplasm	EC:3.5.1.98	IPR003084 (PRINTS); IPR000286 (PRINTS); IPR003084 (PIRSF); IPR023801 (PFAM); IPR023801 (G3DSA:3.40.800.GENE3D); PTHR10625:SF115 (PANTHER); IPR000286 (PANTHER); SSF52768 (SUPERFAMILY)
gALL_c489	0	2	7	1	hypothetical protein CICLE_v10032166mg	1161	20	2.00684e-51	0.632	1	C:plastid	-	Coil (COILS)
gALL_c490	8	4	9	7	probable cyclic nucleotide-gated ion channel 5-like isoform x1	2617	20	0	0.82	7	P:transport; P:cellular process; F:protein binding; F:transporter activity; P:cellular protein modification process; P:biosynthetic process; P:carbohydrate metabolic process; C:plasma membrane	-	IPR000595 (SMART); IPR005821 (PFAM); G3DSA:1.10.287.70 (GENE3D); IPR000595 (PFAM); IPR014710 (G3DSA:2.60.120.GENE3D); G3DSA:1.10.287.630 (GENE3D); PTHR10217 (PANTHER); PTHR10217:SF489 (PANTHER); TRANSMEMBRANE (PHOBIUS); NON_CYTOPLASMIC_DOMAIN (PHOBIUS); CYTOPLASMIC_DOMAIN (PHOBIUS); IPR000048 (PROSITE_PROFILES); IPR000595 (PROSITE_PROFILES); IPR018490 (SUPERFAMILY); SSF81324 (SUPERFAMILY); TMheli…
gALL_c491	4	5	2	5	hsp70-binding protein 1-like	1676	20	2.4708e-167	0.839	7	C:cytoplasm; P:protein metabolic process; P:cellular process; P:response to abiotic stimulus; F:protein binding; P:response to stress; C:nucleus	-	Coil (COILS); IPR000225 (SMART); IPR011989 (G3DSA:1.25.10.GENE3D); PTHR19316:SF17 (PANTHER); PTHR19316 (PANTHER); IPR016024 (SUPERFAMILY)
gALL_c492	4	3	5	9	cinnamyl alcohol dehydrogenase	1627	20	2.83319e-153	0.7555	4	P:cellular process; P:biological_process; F:catalytic activity; F:binding; P:metabolic process	-	SIGNAL_PEPTIDE_H_REGION (PHOBIUS); SIGNAL_PEPTIDE_N_REGION (PHOBIUS); SIGNAL_PEPTIDE (PHOBIUS); NON_CYTOPLASMIC_DOMAIN (PHOBIUS); SIGNAL_PEPTIDE_C_REGION (PHOBIUS)
gALL_c493	0	0	0	3	cysteine synthase-like	834	20	7.05717e-58	0.834	4	F:catalytic activity; P:biosynthetic process; P:cellular process; F:transferase activity; C:cytoplasm	EC:2.5.1.47	IPR001926 (PFAM); G3DSA:3.40.50.1100 (GENE3D); G3DSA:3.40.50.1100 (GENE3D); PTHR10314:SF97 (PANTHER); PTHR10314 (PANTHER); IPR001216 (PROSITE_PATTERNS); IPR001926 (SUPERFAMILY)
gALL_c494	7	8	5	10	oxysterol-binding protein 3c-like	1977	20	0	0.8935	10	C:cytosol; P:response to stress; P:response to external stimulus; P:response to biotic stimulus; F:lipid binding; P:signal transduction; P:metabolic process; P:cellular process; P:lipid metabolic process; P:response to abiotic stimulus; C:nucleus; P:biosynthetic process	-	IPR000648 (PFAM); PTHR10972:SF82 (PANTHER); IPR000648 (PANTHER); IPR018494 (PROSITE_PATTERNS); SSF144000 (SUPERFAMILY)
gALL_c495	3	0	3	1	sugar phosphatase -like	2181	20	9.66435e-154	0.792	3	P:catabolic process; P:cellular process; F:hydrolase activity	-	NON_CYTOPLASMIC_DOMAIN (PHOBIUS); TRANSMEMBRANE (PHOBIUS); NON_CYTOPLASMIC_DOMAIN (PHOBIUS); TRANSMEMBRANE (PHOBIUS); CYTOPLASMIC_DOMAIN (PHOBIUS); TMhelix (TMHMM); TMhelix (TMHMM)
gALL_c496	2	2	0	3	udp-n-acetylglucosamine pyrophosphorylase family protein	1223	20	8.47791e-145	0.8495	5	P:nucleobase-containing compound metabolic process; C:plasma membrane; F:transferase activity; C:cytosol; P:carbohydrate metabolic process; P:cellular process	EC:2.7.7.23; EC:2.7.7; EC:2.7.7.9	IPR029044 (G3DSA:3.90.550.GENE3D); IPR002618 (PFAM); IPR002618 (PANTHER); PTHR11952:SF2 (PANTHER); IPR029044 (SUPERFAMILY)
gALL_c497	3	9	7	4	nucleotide-sugar transporter family protein isoform 1	1490	20	1.74687e-129	0.8425	4	C:membrane; C:Golgi apparatus; P:transport; C:plasma membrane; F:transporter activity	-	IPR004853 (PFAM); PTHR11132:SF26 (PANTHER); PTHR11132 (PANTHER); NON_CYTOPLASMIC_DOMAIN (PHOBIUS); CYTOPLASMIC_DOMAIN (PHOBIUS); TRANSMEMBRANE (PHOBIUS); CYTOPLASMIC_DOMAIN (PHOBIUS); NON_CYTOPLASMIC_DOMAIN (PHOBIUS); TRANSMEMBRANE (PHOBIUS); NON_CYTOPLASMIC_DOMAIN (PHOBIUS); NON_CYTOPLASMIC_DOMAIN (PHOBIUS); CYTOPLASMIC_DOMAIN (PHOBIUS); TRANSMEMBRANE (PHOBIUS); TRANSMEMBRANE (PHOBIUS); TRANSMEM…
gALL_c498	2	6	3	7	tonoplast monosaccharide transporter2 isoform 1	1961	20	0	0.79	7	F:transporter activity; C:vacuole; P:transport; P:cellular process; F:catalytic activity; C:membrane; P:metabolic process	EC:1.3.1.74	CYTOPLASMIC_DOMAIN (PHOBIUS); TRANSMEMBRANE (PHOBIUS); SIGNAL_PEPTIDE (PHOBIUS); SIGNAL_PEPTIDE_C_REGION (PHOBIUS); SIGNAL_PEPTIDE_N_REGION (PHOBIUS); NON_CYTOPLASMIC_DOMAIN (PHOBIUS); SIGNAL_PEPTIDE_H_REGION (PHOBIUS)
gALL_c499	2	3	2	4	nam-like protein	1417	20	5.98353e-124	0.757	3	P:biosynthetic process; P:nucleobase-containing compound metabolic process; F:DNA binding	-	IPR003441 (PFAM); PTHR31719:SF4 (PANTHER); PTHR31719 (PANTHER); IPR003441 (PROSITE_PROFILES); IPR003441 (SUPERFAMILY)
gALL_c500	4	9	0	7	abc transporter g family member 11-like	2144	20	0	0.787	5	P:nucleobase-containing compound metabolic process; P:catabolic process; F:nucleotide binding; F:hydrolase activity; C:membrane	EC:3.6.1.3	IPR003593 (SMART); IPR003439 (PFAM); IPR027417 (G3DSA:3.40.50.GENE3D); IPR013525 (PFAM); PTHR19241 (PANTHER); PTHR19241:SF166 (PANTHER); IPR017871 (PROSITE_PATTERNS); TRANSMEMBRANE (PHOBIUS); NON_CYTOPLASMIC_DOMAIN (PHOBIUS); TRANSMEMBRANE (PHOBIUS); CYTOPLASMIC_DOMAIN (PHOBIUS); TRANSMEMBRANE (PHOBIUS); TRANSMEMBRANE (PHOBIUS); CYTOPLASMIC_DOMAIN (PHOBIUS); TRANSMEMBRANE (PHOBIUS); CYTOPLASMIC_D…
gALL_c501	2	4	3	8	er associated membrane protein kms1	1759	20	3.16411e-147	0.7985	2	C:plastid; C:endoplasmic reticulum	-	IPR015414 (PFAM); PTHR10281 (PANTHER); PTHR10281:SF1 (PANTHER); CYTOPLASMIC_DOMAIN (PHOBIUS); TRANSMEMBRANE (PHOBIUS); TRANSMEMBRANE (PHOBIUS); TRANSMEMBRANE (PHOBIUS); TRANSMEMBRANE (PHOBIUS); NON_CYTOPLASMIC_DOMAIN (PHOBIUS); CYTOPLASMIC_DOMAIN (PHOBIUS); CYTOPLASMIC_DOMAIN (PHOBIUS); NON_CYTOPLASMIC_DOMAIN (PHOBIUS); TMhelix (TMHMM); TMhelix (TMHMM); TMhelix (TMHMM); TMhelix (TMHMM)
gALL_c502	0	1	0	2	methyltransferase ddb_g0268948-like	1289	20	8.9391e-116	0.824	3	P:biological_process; P:metabolic process; C:mitochondrion; F:transferase activity	-	IPR029063 (G3DSA:3.40.50.GENE3D); IPR013216 (PFAM); PTHR10108 (PANTHER); PTHR10108:SF725 (PANTHER); IPR029063 (SUPERFAMILY)
gALL_c503	2	1	3	1	vacuolar protein-sorting-associated protein 37 homolog 2-like	1010	20	5.64421e-69	0.703	2	F:protein binding; C:intracellular	-	Coil (COILS); IPR009851 (PFAM); PTHR13678 (PANTHER); IPR009851 (PROSITE_PROFILES); SSF140111 (SUPERFAMILY)
gALL_c504	5	6	1	6	vq motif-containing	929	14	1.10838e-12	0.6614	0	-		IPR008889 (PFAM); SIGNAL_PEPTIDE_N_REGION (PHOBIUS); SIGNAL_PEPTIDE_H_REGION (PHOBIUS); SIGNAL_PEPTIDE_C_REGION (PHOBIUS); NON_CYTOPLASMIC_DOMAIN (PHOBIUS); SIGNAL_PEPTIDE (PHOBIUS); SignalP-noTM (SIGNALP_EUK)
gALL_c505	1	6	1	10	mitogen-activated protein kinase 2	1485	20	0	0.9395	7	F:kinase activity; F:signal transducer activity; P:cellular protein modification process; P:cellular component organization; P:cell cycle; F:nucleotide binding; P:cellular process; P:signal transduction; P:metabolic process	EC:2.7.11.24	IPR002290 (SMART); IPR000719 (PFAM); G3DSA:1.10.510.10 (GENE3D); G3DSA:3.30.200.20 (GENE3D); PTHR24055 (PANTHER); PTHR24055:SF180 (PANTHER); IPR003527 (PROSITE_PATTERNS); IPR017441 (PROSITE_PATTERNS); IPR008271 (PROSITE_PATTERNS); IPR000719 (PROSITE_PROFILES); IPR011009 (SUPERFAMILY)
gALL_c506	6	2	3	9	at5g13970 mac12_6	1794	20	7.78963e-66	0.4795	3	F:molecular_function; P:biological_process; C:nucleus		IPR029338 (PFAM); PTHR13445 (PANTHER); PTHR13445:SF3 (PANTHER)
gALL_c507	5	4	4	1	blue copper protein	995	20	2.7529e-36	0.734	2	P:cellular process; P:carbohydrate metabolic process	-	IPR003245 (PFAM); IPR008972 (G3DSA:2.60.40.GENE3D); SIGNAL_PEPTIDE_C_REGION (PHOBIUS); SIGNAL_PEPTIDE (PHOBIUS); SIGNAL_PEPTIDE_H_REGION (PHOBIUS); NON_CYTOPLASMIC_DOMAIN (PHOBIUS); SIGNAL_PEPTIDE_N_REGION (PHOBIUS); IPR003245 (PROSITE_PROFILES); SignalP-noTM (SIGNALP_EUK); SignalP-TM (SIGNALP_GRAM_POSITIVE); IPR008972 (SUPERFAMILY); TMhelix (TMHMM)
gALL_c508	4	4	8	10	nadph--cytochrome p450 reductase-like	2608	20	0	0.777	5	P:metabolic process; F:catalytic activity; C:membrane; C:endoplasmic reticulum; F:nucleotide binding; F:binding	EC:1.6.2.4	IPR001709 (PRINTS); IPR001094 (PRINTS); G3DSA:2.40.30.10 (GENE3D); IPR003097 (PFAM); IPR008254 (PFAM); G3DSA:3.40.50.80 (GENE3D); IPR001433 (PFAM); IPR029039 (G3DSA:3.40.50.GENE3D); IPR023173 (G3DSA:1.20.990.GENE3D); PTHR19384 (PANTHER); PTHR19384:SF59 (PANTHER); TRANSMEMBRANE (PHOBIUS); CYTOPLASMIC_DOMAIN (PHOBIUS); NON_CYTOPLASMIC_DOMAIN (PHOBIUS); IPR008254 (PROSITE_PROFILES); IPR017927 (PROSI…
gALL_c509	1	4	1	7	probable exocyst complex component 4-like	1711	20	0	0.861	13	P:carbohydrate metabolic process; P:catabolic process; C:cytosol; C:cytoplasm; C:cellular_component; P:pollination; P:cellular component organization; P:anatomical structure morphogenesis; P:cell differentiation; P:cell growth; P:reproduction; P:post-embryonic development; P:biosynthetic process; P:cellular process; P:transport; C:plasma membrane	-	no IPS match
gALL_c510	3	8	4	6	probable protein phosphatase 2c 60-like	1597	20	8.47367e-178	0.908	13	P:cellular protein modification process; F:binding; P:response to external stimulus; P:response to biotic stimulus; C:cell; P:biosynthetic process; P:cellular process; P:lipid metabolic process; F:hydrolase activity; P:response to extracellular stimulus; P:cell communication; P:response to stress; P:response to abiotic stimulus; P:response to endogenous stimulus; C:nucleus; C:plasma membrane	-	IPR001932 (SMART); IPR001932 (SMART); IPR001932 (G3DSA:3.60.40.GENE3D); IPR001932 (PFAM); IPR015655 (PANTHER); IPR000222 (PROSITE_PATTERNS); IPR001932 (SUPERFAMILY)
gALL_c511	4	3	2	4	signal recognition particle receptor subunit beta-like	1444	20	8.35167e-105	0.827	16	F:binding; P:DNA metabolic process; P:biosynthetic process; P:lipid metabolic process; P:reproduction; P:cellular component organization; P:cell cycle; P:multicellular organismal development; P:cellular protein modification process; P:cellular process; P:growth; F:nucleotide binding; P:nucleobase-containing compound metabolic process; P:anatomical structure morphogenesis; P:flower development; P:…	-	no IPS match
gALL_c513	2	0	5	7	uncharacterized loc101202853	1118	20	2.0075e-57	0.6945	2	C:Golgi apparatus; P:biological_process		Coil (COILS); IPR010471 (PFAM); PTHR32254 (PANTHER)
gALL_c515	4	10	15	7	rna polymerase-associated protein rtf1 homolog	2377	20	0	0.753	6	P:nucleobase-containing compound metabolic process; P:regulation of gene expression, epigenetic; P:cellular process; P:cellular component organization; P:biosynthetic process; P:response to abiotic stimulus; P:cellular protein modification process	-	Coil (COILS); IPR018144 (SMART); IPR004343 (PFAM); PTHR13115 (PANTHER); PTHR13115:SF8 (PANTHER); IPR004343 (PROSITE_PROFILES); SSF159042 (SUPERFAMILY)
gALL_c516	2	2	3	4	cleavage and polyadenylation specificity factor subunit 2-like	1424	20	7.11666e-179	0.832	17	P:cell cycle; P:cell-cell signaling; P:reproduction; P:post-embryonic development; P:embryo development; P:nucleobase-containing compound metabolic process; P:biosynthetic process; C:nucleoplasm; P:cellular component organization; P:cellular process; F:hydrolase activity; P:regulation of gene expression, epigenetic; P:cellular protein modification process; P:response to abiotic stimulus; P:DNA me…	-	no IPS match
gALL_c517	2	3	6	7	probable sodium-coupled neutral amino acid transporter 6-like	1670	20	4.8095e-155	0.7435	1	C:membrane	-	IPR013057 (PFAM); PTHR22950:SF195 (PANTHER); PTHR22950 (PANTHER); TRANSMEMBRANE (PHOBIUS); TRANSMEMBRANE (PHOBIUS); CYTOPLASMIC_DOMAIN (PHOBIUS); TRANSMEMBRANE (PHOBIUS); TRANSMEMBRANE (PHOBIUS); CYTOPLASMIC_DOMAIN (PHOBIUS); NON_CYTOPLASMIC_DOMAIN (PHOBIUS); NON_CYTOPLASMIC_DOMAIN (PHOBIUS); TRANSMEMBRANE (PHOBIUS); TRANSMEMBRANE (PHOBIUS); NON_CYTOPLASMIC_DOMAIN (PHOBIUS); CYTOPLASMIC_DOMAIN (P…
gALL_c518	3	5	3	9	cox19-like chch family protein	876	20	1.44451e-27	0.738	0	-		IPR010625 (PFAM); PTHR13523 (PANTHER); IPR009069 (SUPERFAMILY)
gALL_c519	3	5	3	4	u2 small nuclear ribonucleoprotein b -like	1217	20	5.74947e-93	0.7365	2	F:RNA binding; C:nucleus	-	no IPS match
gALL_c520	1	7	5	10	n-alpha-acetyltransferase 11-like	1220	20	1.86105e-83	0.8845	6	P:protein metabolic process; F:transferase activity; P:reproduction; P:post-embryonic development; P:biosynthetic process; P:cellular process	EC:2.3.1.88	IPR000182 (PFAM); IPR016181 (G3DSA:3.40.630.GENE3D); PTHR23091:SF4 (PANTHER); PTHR23091 (PANTHER); IPR000182 (PROSITE_PROFILES); IPR016181 (SUPERFAMILY)
gALL_c521	3	2	3	11	squamosa promoter-binding	1110	20	9.49933e-60	0.858	2	C:nucleus; F:DNA binding	-	IPR017238 (PIRSF); IPR004333 (G3DSA:4.10.1100.GENE3D); IPR004333 (PFAM); PTHR31251:SF3 (PANTHER); PTHR31251 (PANTHER); IPR004333 (PROSITE_PROFILES); IPR004333 (SUPERFAMILY)
gALL_c522	3	4	5	7	atp synthase subunit delta mitochondrial-like	946	20	1.08984e-79	0.798	15	P:response to stress; F:hydrolase activity; F:transporter activity; P:carbohydrate metabolic process; P:nucleobase-containing compound metabolic process; P:catabolic process; P:biosynthetic process; P:cellular process; F:binding; P:transport; P:cellular component organization; P:response to abiotic stimulus; P:protein metabolic process; P:generation of precursor metabolites and energy; P:biologic…	-	Coil (COILS); G3DSA:1.20.5.440 (GENE3D); IPR020546 (PFAM); IPR001469 (TIGRFAM); IPR020546 (G3DSA:2.60.15.GENE3D); PTHR13822:SF7 (PANTHER); IPR001469 (PANTHER); IPR001469 (HAMAP); IPR020546 (SUPERFAMILY)
gALL_c524	0	4	2	1	1-aminocyclopropane-1-carboxylate oxidase 1-like	1344	20	8.04351e-131	0.824	3	F:catalytic activity; P:metabolic process; P:cellular process; P:biological_process; P:biosynthetic process	EC:1.14.17.4; EC:1.14.11	IPR027443 (G3DSA:2.60.120.GENE3D); IPR005123 (PFAM); IPR026992 (PFAM); PTHR10209 (PANTHER); IPR005123 (PROSITE_PROFILES); SSF51197 (SUPERFAMILY)
gALL_c525	2	3	7	17	probable receptor-like protein kinase at5g15080-like	1413	20	0	0.9515	5	F:nucleotide binding; P:signal transduction; P:cellular protein modification process; F:kinase activity; F:signal transducer activity; P:metabolic process; P:cellular process	EC:2.7.11.25; EC:2.7.11	G3DSA:1.10.510.10 (GENE3D); IPR013320 (G3DSA:2.60.120.GENE3D); G3DSA:3.30.200.20 (GENE3D); IPR000719 (PFAM); PTHR24420 (PANTHER); PTHR24420:SF625 (PANTHER); IPR017441 (PROSITE_PATTERNS); IPR008271 (PROSITE_PATTERNS); IPR000719 (PROSITE_PROFILES); IPR011009 (SUPERFAMILY)
gALL_c526	4	3	9	14	eukaryotic peptide chain release factor subunit 1	1761	20	0	0.9015	5	F:translation factor activity, nucleic acid binding; C:plasma membrane; C:ribosome; P:cellular component organization; P:translation; C:cytoplasm	-	IPR005140 (PFAM); IPR004403 (TIGRFAM); IPR024049 (G3DSA:3.30.960.GENE3D); G3DSA:3.30.420.60 (GENE3D); IPR005141 (PFAM); PTHR10113:SF7 (PANTHER); IPR004403 (PANTHER); IPR024049 (SUPERFAMILY); SSF53137 (SUPERFAMILY)
gALL_c527	2	1	3	3	bifunctional polymyxin resistance	912	20	4.62937e-133	0.963	6	F:catalytic activity; F:nucleotide binding; P:nucleobase-containing compound metabolic process; P:biosynthetic process; C:extracellular region; P:carbohydrate metabolic process; P:cellular process	EC:4.1.1.35	IPR001509 (PFAM); IPR016040 (G3DSA:3.40.50.GENE3D); PTHR10366:SF216 (PANTHER); PTHR10366 (PANTHER); SSF51735 (SUPERFAMILY)
gALL_c528	9	5	5	5	reticulon family protein	1157	20	1.10298e-98	0.806	8	P:response to stress; P:cell death; C:membrane; C:endoplasmic reticulum; P:biosynthetic process; C:mitochondrion; P:transport; P:cellular component organization	-	IPR003388 (PFAM); PTHR10994:SF62 (PANTHER); IPR003388 (PANTHER); NON_CYTOPLASMIC_DOMAIN (PHOBIUS); TRANSMEMBRANE (PHOBIUS); TRANSMEMBRANE (PHOBIUS); NON_CYTOPLASMIC_DOMAIN (PHOBIUS); CYTOPLASMIC_DOMAIN (PHOBIUS); TRANSMEMBRANE (PHOBIUS); CYTOPLASMIC_DOMAIN (PHOBIUS); IPR003388 (PROSITE_PROFILES); TMhelix (TMHMM); TMhelix (TMHMM)
gALL_c530	4	5	1	3	prefoldin subunit 6-like	1153	20	3.70752e-46	0.818	11	C:cytosol; P:protein metabolic process; P:cellular process; P:response to stress; P:response to abiotic stimulus; P:cellular component organization; P:biosynthetic process; P:carbohydrate metabolic process; F:protein binding; C:cellular_component; P:biological_process; P:generation of precursor metabolites and energy; P:catabolic process; C:plasma membrane	-	no IPS match
gALL_c531	1	2	2	1	3-hydroxybutyryl- dehydrogenase	1357	20	1.81588e-130	0.864	8	F:catalytic activity; P:transport; C:peroxisome; P:biosynthetic process; P:cellular process; F:nucleotide binding; P:biological_process; P:metabolic process; P:catabolic process; P:lipid metabolic process	EC:1.1.1.35; EC:1.1.1.157	SIGNAL_PEPTIDE_N_REGION (PHOBIUS); SIGNAL_PEPTIDE_H_REGION (PHOBIUS); SIGNAL_PEPTIDE (PHOBIUS); NON_CYTOPLASMIC_DOMAIN (PHOBIUS); SIGNAL_PEPTIDE_C_REGION (PHOBIUS); SignalP-TM (SIGNALP_EUK); TMhelix (TMHMM)
gALL_c532	6	3	0	5	dcd domain protein isoform 1	1494	20	1.14084e-112	0.6605	0	-		TRANSMEMBRANE (PHOBIUS); NON_CYTOPLASMIC_DOMAIN (PHOBIUS); CYTOPLASMIC_DOMAIN (PHOBIUS); TMhelix (TMHMM)
gALL_c533	3	8	10	7	peptidyl-prolyl cis-trans isomerase cyp40-like	1582	20	1.48298e-158	0.805	4	P:protein metabolic process; P:cellular process; P:flower development; P:cellular protein modification process; C:cytosol; P:post-embryonic development; F:catalytic activity	EC:5.2.1.8	IPR002130 (PRINTS); IPR019734 (SMART); IPR011990 (G3DSA:1.25.40.GENE3D); IPR029000 (G3DSA:2.40.100.GENE3D); IPR001440 (PFAM); PF13414 (PFAM); IPR002130 (PFAM); PTHR11071:SF78 (PANTHER); PTHR11071 (PANTHER); IPR020892 (PROSITE_PATTERNS); IPR002130 (PROSITE_PROFILES); IPR013026 (PROSITE_PROFILES); IPR019734 (PROSITE_PROFILES); IPR019734 (PROSITE_PROFILES); IPR013026 (PROSITE_PROFILES); IPR029000 (S…
gALL_c534	1	7	10	12	afadin- and alpha-actinin-binding	1859	20	1.94918e-176	0.8525	0	-		no IPS match
gALL_c535	4	3	6	4	transducin family protein wd-40 repeat family protein isoform 5	1525	20	1.15933e-128	0.7645	0	-		no IPS match
gALL_c536	2	1	1	5	PREDICTED: uncharacterized protein LOC100250010	1418	20	2.65492e-164	0.8025	2	C:Golgi apparatus; C:endosome	-	PTHR31485:SF3 (PANTHER); PTHR31485 (PANTHER)
gALL_c538	3	3	2	10	dihydrolipoyllysine-residue acetyltransferase component 3 of pyruvate dehydrogenase mitochondrial-like	1679	20	0	0.858	9	C:plastid; C:cytoplasm; F:binding; F:transferase activity; C:mitochondrion; P:biosynthetic process; P:carbohydrate metabolic process; P:generation of precursor metabolites and energy; P:catabolic process; P:protein metabolic process; P:cellular process	EC:2.3.1.168; EC:2.3.1.12	Coil (COILS); IPR004167 (G3DSA:4.10.320.GENE3D); IPR023213 (G3DSA:3.30.559.GENE3D); IPR004167 (PFAM); IPR001078 (PFAM); PTHR23151:SF9 (PANTHER); PTHR23151 (PANTHER); IPR004167 (SUPERFAMILY); SSF52777 (SUPERFAMILY)
gALL_c540	4	3	4	3	galactokinase family protein	1187	20	3.63833e-153	0.913	5	C:cytoplasm; P:carbohydrate metabolic process; P:cellular process; F:nucleotide binding; F:kinase activity	EC:2.7.1.6; EC:2.7.1.157	IPR006206 (PRINTS); IPR000705 (PIRSF); IPR014721 (G3DSA:3.30.230.GENE3D); IPR013750 (PFAM); IPR013750 (G3DSA:3.30.70.GENE3D); PTHR10457:SF7 (PANTHER); PTHR10457 (PANTHER); IPR013750 (SUPERFAMILY); IPR020568 (SUPERFAMILY)
gALL_c542	2	4	3	0	heavy metal transport detoxification superfamily protein	1034	20	8.61241e-20	0.849	2	P:transport; F:binding	-	IPR006121 (PFAM); PTHR22814:SF5 (PANTHER); PTHR22814 (PANTHER)
gALL_c543	0	1	5	4	rna polymerase rpb7- n-terminal domain	986	20	9.52137e-74	0.8595	5	F:transferase activity; P:nucleobase-containing compound metabolic process; P:biosynthetic process; C:nucleoplasm; C:nucleolus	EC:2.7.7.6	no IPS match
gALL_c544	0	4	4	2	ribosomal rna-processing protein 8-like	1220	20	1.1576e-109	0.802	2	P:metabolic process; F:transferase activity	-	IPR029063 (G3DSA:3.40.50.GENE3D); IPR007823 (PFAM); IPR007823 (PANTHER); PTHR12787:SF0 (PANTHER); IPR029063 (SUPERFAMILY)
gALL_c545	4	5	11	10	peptidase s24 s26a s26b s26c family isoform 1	1857	20	2.954e-116	0.651	1	F:hydrolase activity	-	IPR000223 (PRINTS); IPR028360 (G3DSA:2.10.109.GENE3D); IPR019533 (PFAM); IPR000223 (TIGRFAM); PTHR12383:SF15 (PANTHER); IPR000223 (PANTHER); IPR019756 (PROSITE_PATTERNS); IPR019758 (PROSITE_PATTERNS); SignalP-TM (SIGNALP_GRAM_POSITIVE); IPR015927 (SUPERFAMILY)
gALL_c546	5	9	2	4	heme binding	1467	20	3.9068e-150	0.769	3	C:Golgi apparatus; F:binding; C:endosome	-	IPR019020 (SMART); IPR019020 (PFAM); CYTOPLASMIC_DOMAIN (PHOBIUS); NON_CYTOPLASMIC_DOMAIN (PHOBIUS); TRANSMEMBRANE (PHOBIUS); TMhelix (TMHMM)
gALL_c547	3	4	8	1	fumarylacetoacetase family protein	1665	20	0	0.892	4	C:cytosol; P:cell death; F:hydrolase activity; P:catabolic process; P:cellular process	EC:3.7.1.2	IPR015377 (PFAM); IPR011234 (G3DSA:3.90.850.GENE3D); IPR015377 (G3DSA:2.30.30.GENE3D); IPR005959 (TIGRFAM); IPR002529 (PFAM); PTHR11820 (PANTHER); IPR005959 (PTHR11820:PANTHER); IPR011234 (SUPERFAMILY); IPR015377 (SUPERFAMILY)
gALL_c548	2	6	3	4	nad -binding rossmann-fold superfamily protein	1085	20	6.88239e-124	0.9245	7	C:vacuole; P:anatomical structure morphogenesis; P:post-embryonic development; C:plastid; P:nucleobase-containing compound metabolic process; C:mitochondrion; F:nucleotide binding	-	no IPS match
gALL_c549	6	6	5	7	glucose-6-phosphate isomerase	2284	20	0	0.921	15	P:biosynthetic process; P:carbohydrate metabolic process; C:plastid; F:catalytic activity; P:metabolic process; P:cellular process; P:cellular component organization; P:flower development; P:biological_process; C:cytosol; P:lipid metabolic process; P:generation of precursor metabolites and energy; P:catabolic process; P:response to abiotic stimulus; P:response to external stimulus; P:response to …	EC:5.3.1.9	no IPS match
gALL_c550	1	6	10	11	aquaporin protein 7	1231	20	5.5728e-152	0.9535	12	P:biosynthetic process; P:lipid metabolic process; P:transport; P:cellular process; C:membrane; P:response to stress; P:response to abiotic stimulus; C:mitochondrion; P:metabolic process; C:plasma membrane; F:transporter activity; C:plastid; P:response to extracellular stimulus; P:cell communication; C:vacuole	-	IPR000425 (PRINTS); IPR023271 (G3DSA:1.20.1080.GENE3D); IPR000425 (PFAM); IPR000425 (TIGRFAM); PTHR19139:SF90 (PANTHER); IPR000425 (PANTHER); IPR022357 (PROSITE_PATTERNS); TRANSMEMBRANE (PHOBIUS); NON_CYTOPLASMIC_DOMAIN (PHOBIUS); CYTOPLASMIC_DOMAIN (PHOBIUS); TRANSMEMBRANE (PHOBIUS); CYTOPLASMIC_DOMAIN (PHOBIUS); CYTOPLASMIC_DOMAIN (PHOBIUS); TRANSMEMBRANE (PHOBIUS); CYTOPLASMIC_DOMAIN (PHOBIUS)…
gALL_c551	4	4	4	1	proteophosphoglycan-related family protein	1291	20	1.27366e-45	0.525	0	-		no IPS match
gALL_c552	2	8	2	4	clathrin assembly protein at2g25430-like	1428	20	2.08206e-124	0.7345	4	F:catalytic activity; F:lipid binding; C:cytoplasm; C:membrane	-	IPR011417 (PFAM); IPR014712 (G3DSA:1.20.58.GENE3D); PTHR22951 (PANTHER); PTHR22951:SF13 (PANTHER); SSF89009 (SUPERFAMILY)
gALL_c553	3	2	4	9	acyl-	1766	20	0	0.8935	6	P:biosynthetic process; P:cellular process; P:lipid metabolic process; F:binding; F:catalytic activity; C:plastid; P:metabolic process	EC:1.14.19.2	IPR005067 (PIRSF); IPR012348 (G3DSA:1.10.620.GENE3D); IPR005067 (PFAM); PTHR31155 (PANTHER); PTHR31155:SF2 (PANTHER); IPR005803 (PROSITE_PATTERNS); SignalP-TM (SIGNALP_GRAM_POSITIVE); IPR009078 (SUPERFAMILY)
gALL_c554	4	8	2	6	probable receptor protein kinase tmk1-like	1676	20	0	0.8775	11	C:membrane; P:cellular protein modification process; C:mitochondrion; C:cell wall; F:nucleotide binding; P:multicellular organismal development; C:extracellular region; P:signal transduction; F:kinase activity; F:receptor activity; F:signal transducer activity; C:plasma membrane; P:metabolic process; P:cellular process	EC:2.7.11	SIGNAL_PEPTIDE_C_REGION (PHOBIUS); SIGNAL_PEPTIDE_H_REGION (PHOBIUS); NON_CYTOPLASMIC_DOMAIN (PHOBIUS); SIGNAL_PEPTIDE_N_REGION (PHOBIUS); SIGNAL_PEPTIDE (PHOBIUS); TMhelix (TMHMM)
gALL_c555	3	3	4	8	triacylglycerol lipase 1-like	1651	20	4.73825e-155	0.803	5	C:extracellular space; F:hydrolase activity; P:catabolic process; P:lipid metabolic process; P:cellular process	EC:3.1.1.3	CYTOPLASMIC_DOMAIN (PHOBIUS); NON_CYTOPLASMIC_DOMAIN (PHOBIUS); TRANSMEMBRANE (PHOBIUS)
gALL_c556	0	2	0	2	basic 7s globulin-like	1505	20	5.27416e-166	0.761	2	F:hydrolase activity; P:protein metabolic process	EC:3.4.23	no IPS match
gALL_c557	3	3	3	5	acyl-acp thioesterase	1780	20	1.38918e-146	0.8435	8	P:biosynthetic process; P:cellular process; P:lipid metabolic process; F:hydrolase activity; F:transferase activity; C:plastid; C:cytosol; P:protein metabolic process	EC:3.1.2.14	no IPS match
gALL_c558	1	0	2	1	gpi-anchored protein lorelei	1109	20	1.16661e-41	0.7965	1	C:cell; C:membrane; C:plasma membrane	-	PTHR31533 (PANTHER); PTHR31533:SF2 (PANTHER); SIGNAL_PEPTIDE_N_REGION (PHOBIUS); NON_CYTOPLASMIC_DOMAIN (PHOBIUS); SIGNAL_PEPTIDE_C_REGION (PHOBIUS); SIGNAL_PEPTIDE (PHOBIUS); SIGNAL_PEPTIDE_H_REGION (PHOBIUS); SignalP-noTM (SIGNALP_EUK); SignalP-noTM (SIGNALP_GRAM_NEGATIVE); TMhelix (TMHMM)
gALL_c559	2	6	2	14	dehydration responsive element binding protein	1768	20	3.57818e-39	0.6215	5	P:regulation of transcription, DNA-templated; P:transcription, DNA-templated; C:nucleus; F:sequence-specific DNA binding transcription factor activity; F:DNA binding		IPR001471 (PRINTS); IPR001471 (SMART); IPR001471 (PFAM); IPR001471 (G3DSA:3.30.730.GENE3D); PTHR31241:SF2 (PANTHER); PTHR31241 (PANTHER); IPR001471 (PROSITE_PROFILES); IPR016177 (SUPERFAMILY)
gALL_c560	1	4	3	3	dihydrolipoyllysine-residue acetyltransferase component of pyruvate dehydrogenase mitochondrial-like	1771	20	2.88711e-121	0.9015	14	P:biosynthetic process; P:lipid metabolic process; F:transferase activity; P:metabolic process; P:cellular process; C:plastid; C:ribosome; C:cytosol; C:plasma membrane; P:reproduction; P:post-embryonic development; P:embryo development; P:carbohydrate metabolic process; P:generation of precursor metabolites and energy; P:catabolic process; P:protein metabolic process	EC:2.3.1.168; EC:2.3.1.12	G3DSA:2.40.50.100 (GENE3D); IPR000089 (PFAM); IPR004167 (PFAM); IPR004167 (G3DSA:4.10.320.GENE3D); PTHR23151:SF53 (PANTHER); PTHR23151 (PANTHER); IPR003016 (PROSITE_PATTERNS); IPR000089 (PROSITE_PROFILES); IPR011053 (SUPERFAMILY); IPR004167 (SUPERFAMILY)
gALL_c561	2	5	3	5	keratin-associated protein 10-6 isoform 1	1017	20	2.47405e-72	0.765	2	C:extracellular region; C:plasma membrane	-	IPR009606 (PFAM); PTHR31769 (PANTHER); PTHR31769:SF9 (PANTHER); NON_CYTOPLASMIC_DOMAIN (PHOBIUS); SIGNAL_PEPTIDE_C_REGION (PHOBIUS); CYTOPLASMIC_DOMAIN (PHOBIUS); SIGNAL_PEPTIDE_H_REGION (PHOBIUS); SIGNAL_PEPTIDE (PHOBIUS); TRANSMEMBRANE (PHOBIUS); NON_CYTOPLASMIC_DOMAIN (PHOBIUS); TRANSMEMBRANE (PHOBIUS); SIGNAL_PEPTIDE_N_REGION (PHOBIUS); TRANSMEMBRANE (PHOBIUS); CYTOPLASMIC_DOMAIN (PHOBIUS); S…
gALL_c562	3	6	7	5	glutamate dehydrogenase 1 isoform 1	1812	20	0	0.955	7	P:response to abiotic stimulus; F:binding; P:metabolic process; C:mitochondrion; P:response to stress; F:catalytic activity; F:nucleotide binding; P:biological_process; P:cellular process	EC:1.4.1.3	no IPS match
gALL_c563	2	7	5	5	translation elongation factor ef1a initiation factor if2gamma family protein isoform 4	1253	20	1.07983e-118	0.875	9	F:translation factor activity, nucleic acid binding; F:transferase activity; P:nucleobase-containing compound metabolic process; P:catabolic process; F:hydrolase activity; F:nucleotide binding; C:ribosome; P:cellular component organization; P:translation; C:cytoplasm; P:metabolic process; P:cellular process	EC:2.7.7.4	IPR004161 (PFAM); IPR004160 (PFAM); G3DSA:2.40.30.10 (GENE3D); G3DSA:2.40.30.10 (GENE3D); PTHR23115:SF36 (PANTHER); PTHR23115 (PANTHER); IPR009000 (SUPERFAMILY); IPR009001 (SUPERFAMILY)
gALL_c564	1	3	6	12	No hits found	741		No hits found					TRANSMEMBRANE (PHOBIUS); CYTOPLASMIC_DOMAIN (PHOBIUS); NON_CYTOPLASMIC_DOMAIN (PHOBIUS); CYTOPLASMIC_DOMAIN (PHOBIUS); TRANSMEMBRANE (PHOBIUS); TMhelix (TMHMM); TMhelix (TMHMM)
gALL_c565	1	9	4	9	Uncharacterized protein TCM_000343	864	20	3.22511e-16	0.582	0	-		no IPS match
gALL_c566	2	5	6	6	methylthioribose-1-phosphate isomerase	1661	20	4.61317e-158	0.857	11	F:catalytic activity; P:nucleobase-containing compound metabolic process; P:response to endogenous stimulus; P:cellular process; P:response to stress; P:metabolic process; P:biosynthetic process; P:carbohydrate metabolic process; F:nucleotide binding; F:translation factor activity, nucleic acid binding; C:extracellular region; C:cellular_component; C:nucleus; C:cytoplasm; C:ribosome; P:translation	EC:5.3.1.23	IPR005251 (TIGRFAM); G3DSA:3.40.50.10470 (GENE3D); IPR000649 (PFAM); IPR011559 (TIGRFAM); IPR027363 (G3DSA:1.20.120.GENE3D); PTHR10233 (PANTHER); PTHR10233:SF6 (PANTHER); IPR005251 (HAMAP); SSF100950 (SUPERFAMILY)
gALL_c567	2	9	2	6	uncharacterized loc101203655	1250	20	1.52572e-64	0.77	3	P:response to stress; P:DNA metabolic process; C:plastid	-	no IPS match
gALL_c568	3	8	7	2	swap surp domain-containing protein d111 g-patch domain-containing protein isoform 1	1620	20	3.76927e-157	0.721	1	F:nucleic acid binding	-	IPR000061 (SMART); IPR000467 (SMART); IPR000467 (PFAM); IPR000061 (PFAM); PTHR23340 (PANTHER); IPR000061 (PROSITE_PROFILES); IPR000467 (PROSITE_PROFILES); IPR000061 (SUPERFAMILY)
gALL_c569	3	2	1	6	protein fam133-like	1983	20	4.40326e-49	0.611	2	C:chloroplast; P:biological_process		Coil (COILS)
gALL_c570	0	3	1	0	trichome birefringence-like 37 isoform 1	1203	20	0	0.7795	2	P:metabolic process; F:hydrolase activity	EC:3.2.1.22	IPR026057 (PFAM); IPR025846 (PFAM); PTHR32285:SF15 (PANTHER); PTHR32285 (PANTHER); SIGNAL_PEPTIDE (PHOBIUS); SIGNAL_PEPTIDE_C_REGION (PHOBIUS); SIGNAL_PEPTIDE_H_REGION (PHOBIUS); NON_CYTOPLASMIC_DOMAIN (PHOBIUS); SIGNAL_PEPTIDE_N_REGION (PHOBIUS); SignalP-noTM (SIGNALP_GRAM_NEGATIVE); SignalP-noTM (SIGNALP_EUK); SignalP-TM (SIGNALP_GRAM_POSITIVE)
gALL_c571	1	4	7	7	signal peptide peptidase isoform 1	1433	20	2.98094e-163	0.9135	7	C:membrane; P:biosynthetic process; P:cellular protein modification process; P:multicellular organismal development; F:hydrolase activity; P:pollination; C:endoplasmic reticulum	EC:3.4.23	IPR006639 (SMART); IPR007369 (PFAM); PTHR12174:SF37 (PANTHER); IPR007369 (PANTHER); TRANSMEMBRANE (PHOBIUS); NON_CYTOPLASMIC_DOMAIN (PHOBIUS); TRANSMEMBRANE (PHOBIUS); TRANSMEMBRANE (PHOBIUS); NON_CYTOPLASMIC_DOMAIN (PHOBIUS); CYTOPLASMIC_DOMAIN (PHOBIUS); CYTOPLASMIC_DOMAIN (PHOBIUS); NON_CYTOPLASMIC_DOMAIN (PHOBIUS); NON_CYTOPLASMIC_DOMAIN (PHOBIUS); CYTOPLASMIC_DOMAIN (PHOBIUS); TRANSMEMBRANE …
gALL_c572	3	7	5	9	solute carrier family 35 member f1-like	1442	20	1.05657e-104	0.8005	2	C:membrane; P:transport	-	IPR009262 (PFAM); PTHR14233:SF4 (PANTHER); PTHR14233 (PANTHER); CYTOPLASMIC_DOMAIN (PHOBIUS); NON_CYTOPLASMIC_DOMAIN (PHOBIUS); TRANSMEMBRANE (PHOBIUS); SIGNAL_PEPTIDE_N_REGION (PHOBIUS); TRANSMEMBRANE (PHOBIUS); NON_CYTOPLASMIC_DOMAIN (PHOBIUS); SIGNAL_PEPTIDE_C_REGION (PHOBIUS); CYTOPLASMIC_DOMAIN (PHOBIUS); SIGNAL_PEPTIDE_H_REGION (PHOBIUS); TRANSMEMBRANE (PHOBIUS); TRANSMEMBRANE (PHOBIUS); CY…
gALL_c573	2	5	8	7	endonuclease exonuclease phosphatase family protein	2527	20	0	0.85	5	F:nuclease activity; C:cytosol; P:reproduction; P:post-embryonic development; P:nucleobase-containing compound metabolic process	EC:3.1.13.4	no IPS match
gALL_c574	1	5	1	4	lem3 (ligand-effect modulator 3) family protein cdc50 family protein isoform 1	1297	20	9.37181e-155	0.881	7	P:response to external stimulus; P:response to stress; P:response to biotic stimulus; P:transport; P:biosynthetic process; P:cellular process; C:membrane	-	IPR005045 (PFAM); IPR005045 (PANTHER); PTHR10926:SF24 (PANTHER); CYTOPLASMIC_DOMAIN (PHOBIUS); TRANSMEMBRANE (PHOBIUS); NON_CYTOPLASMIC_DOMAIN (PHOBIUS); TMhelix (TMHMM)
gALL_c575	1	0	1	3	dcd domain protein isoform 1	2172	20	3.45916e-111	0.6545	0	-		CYTOPLASMIC_DOMAIN (PHOBIUS); SIGNAL_PEPTIDE (PHOBIUS); TRANSMEMBRANE (PHOBIUS); SIGNAL_PEPTIDE_N_REGION (PHOBIUS); SIGNAL_PEPTIDE_C_REGION (PHOBIUS); NON_CYTOPLASMIC_DOMAIN (PHOBIUS); SIGNAL_PEPTIDE_H_REGION (PHOBIUS); TMhelix (TMHMM)
gALL_c576	2	3	3	3	uncharacterized loc101222625	894	20	2.27703e-52	0.862	1	C:plastid	-	no IPS match
gALL_c577	1	0	4	0	4-coumarate-- ligase-like 9-like	1230	20	5.41022e-139	0.8235	2	F:catalytic activity; P:metabolic process	EC:1.13.12.7	IPR000873 (PFAM); G3DSA:3.40.50.980 (GENE3D); IPR025110 (PFAM); G3DSA:3.30.300.30 (GENE3D); G3DSA:2.30.38.10 (GENE3D); PTHR24096 (PANTHER); PTHR24096:SF160 (PANTHER); NON_CYTOPLASMIC_DOMAIN (PHOBIUS); TRANSMEMBRANE (PHOBIUS); CYTOPLASMIC_DOMAIN (PHOBIUS); SSF56801 (SUPERFAMILY)
gALL_c578	4	10	7	16	glucose-6-phosphate isomerase chloroplastic-like	2123	20	0	0.939	17	P:biosynthetic process; P:carbohydrate metabolic process; C:plastid; F:catalytic activity; P:metabolic process; P:cellular process; P:cellular component organization; P:flower development; F:transferase activity; P:biological_process; C:cytosol; P:lipid metabolic process; P:generation of precursor metabolites and energy; P:catabolic process; P:response to abiotic stimulus; P:response to external …	EC:5.3.1.9	IPR001672 (PRINTS); G3DSA:3.40.50.10490 (GENE3D); G3DSA:3.40.50.10490 (GENE3D); IPR001672 (PFAM); PTHR11469:SF8 (PANTHER); IPR001672 (PANTHER); IPR018189 (PROSITE_PATTERNS); IPR001672 (HAMAP); IPR001672 (PROSITE_PROFILES); SSF53697 (SUPERFAMILY)
gALL_c579	5	4	6	8	annexin d5-like	1540	20	8.42876e-135	0.862	6	P:cellular component organization; P:cellular process; F:binding; P:pollination; P:anatomical structure morphogenesis; P:cell differentiation; P:cell growth; F:lipid binding	-	IPR001464 (PRINTS); IPR018502 (SMART); IPR018502 (G3DSA:1.10.220.GENE3D); IPR018502 (G3DSA:1.10.220.GENE3D); IPR018502 (G3DSA:1.10.220.GENE3D); IPR018502 (PFAM); PTHR10502 (PANTHER); IPR018252 (PROSITE_PATTERNS); IPR018252 (PROSITE_PATTERNS); SSF47874 (SUPERFAMILY)
gALL_c580	3	7	2	6	spx domain-containing membrane protein at4g22990-like	1883	20	0	0.8345	5	C:membrane; C:vacuole; C:Golgi apparatus; P:transport; P:cellular process	-	IPR011701 (PFAM); G3DSA:1.20.1250.20 (GENE3D); PTHR24003 (PANTHER); PTHR24003:SF394 (PANTHER); NON_CYTOPLASMIC_DOMAIN (PHOBIUS); TRANSMEMBRANE (PHOBIUS); TRANSMEMBRANE (PHOBIUS); NON_CYTOPLASMIC_DOMAIN (PHOBIUS); TRANSMEMBRANE (PHOBIUS); TRANSMEMBRANE (PHOBIUS); CYTOPLASMIC_DOMAIN (PHOBIUS); TRANSMEMBRANE (PHOBIUS); TRANSMEMBRANE (PHOBIUS); CYTOPLASMIC_DOMAIN (PHOBIUS); NON_CYTOPLASMIC_DOMAIN (PH…
gALL_c581	3	2	1	5	tbc1 domain family member 15-like	1485	20	0	0.854	5	F:enzyme regulator activity; P:signal transduction; P:nucleobase-containing compound metabolic process; P:catabolic process; C:cytosol	-	IPR000195 (SMART); IPR000195 (PFAM); G3DSA:1.10.8.270 (GENE3D); PTHR22957 (PANTHER); PTHR22957:SF34 (PANTHER); IPR000195 (PROSITE_PROFILES); IPR000195 (SUPERFAMILY); IPR000195 (SUPERFAMILY)
gALL_c582	3	5	3	6	aldehyde dehydrogenase family 2 member mitochondrial-like	1995	20	0	0.929	8	F:catalytic activity; F:nucleotide binding; C:mitochondrion; P:metabolic process; P:biosynthetic process; P:carbohydrate metabolic process; P:generation of precursor metabolites and energy; P:catabolic process; P:cellular process; P:lipid metabolic process	EC:1.2.1; EC:1.2.1.3; EC:1.2.1.36	IPR016163 (G3DSA:3.40.309.GENE3D); IPR015590 (PFAM); IPR016162 (G3DSA:3.40.605.GENE3D); IPR015657 (PTHR11699:PANTHER); PTHR11699 (PANTHER); IPR016160 (PROSITE_PATTERNS); IPR029510 (PROSITE_PATTERNS); SIGNAL_PEPTIDE (PHOBIUS); SIGNAL_PEPTIDE_N_REGION (PHOBIUS); SIGNAL_PEPTIDE_H_REGION (PHOBIUS); NON_CYTOPLASMIC_DOMAIN (PHOBIUS); SIGNAL_PEPTIDE_C_REGION (PHOBIUS); SignalP-TM (SIGNALP_GRAM_POSITIVE)…
gALL_c583	1	5	8	9	non-lysosomal glucosylceramidase-like	2135	20	0	0.8265	7	C:Golgi apparatus; P:cellular process; P:catabolic process; P:lipid metabolic process; C:plasma membrane; F:hydrolase activity; C:membrane; P:carbohydrate metabolic process	EC:3.2.1.45	IPR012341 (G3DSA:1.50.10.GENE3D); IPR006775 (PFAM); PTHR12654 (PANTHER); PTHR12654:SF3 (PANTHER); IPR008928 (SUPERFAMILY)
gALL_c584	8	3	4	9	fatty acid hydroperoxide lyase	1246	20	1.43309e-139	0.8155	7	P:biosynthetic process; P:cellular process; P:lipid metabolic process; P:metabolic process; F:catalytic activity; C:plastid; F:molecular_function; P:catabolic process; F:binding	-	IPR002403 (PRINTS); IPR001128 (PFAM); IPR001128 (G3DSA:1.10.630.GENE3D); PTHR24286:SF38 (PANTHER); PTHR24286 (PANTHER); CYTOPLASMIC_DOMAIN (PHOBIUS); TRANSMEMBRANE (PHOBIUS); NON_CYTOPLASMIC_DOMAIN (PHOBIUS); IPR001128 (SUPERFAMILY); TMhelix (TMHMM)
gALL_c585	2	7	5	3	calcium-transporting atpase plasma membrane-type-like	1205	20	3.40209e-122	0.85	14	F:hydrolase activity; F:transporter activity; C:membrane; F:protein binding; P:transport; P:cellular process; P:biological_process; P:response to stress; P:response to abiotic stimulus; P:response to external stimulus; P:response to biotic stimulus; F:binding; C:vacuole; F:nucleotide binding; P:cell death; C:plastid; C:plasma membrane; C:endoplasmic reticulum	EC:3.6.3.8	IPR023298 (G3DSA:1.20.1110.GENE3D); IPR006068 (PFAM); PTHR24093:SF221 (PANTHER); PTHR24093 (PANTHER); CYTOPLASMIC_DOMAIN (PHOBIUS); CYTOPLASMIC_DOMAIN (PHOBIUS); NON_CYTOPLASMIC_DOMAIN (PHOBIUS); NON_CYTOPLASMIC_DOMAIN (PHOBIUS); NON_CYTOPLASMIC_DOMAIN (PHOBIUS); CYTOPLASMIC_DOMAIN (PHOBIUS); TRANSMEMBRANE (PHOBIUS); TRANSMEMBRANE (PHOBIUS); TRANSMEMBRANE (PHOBIUS); TRANSMEMBRANE (PHOBIUS); TRANS…
gALL_c587	0	1	1	6	probable n-acetyl-gamma-glutamyl-phosphate chloroplastic-like	1678	20	6.50298e-176	0.8815	9	F:nucleotide binding; F:binding; P:metabolic process; P:biosynthetic process; P:cellular process; C:nucleolus; P:flower development; F:catalytic activity; F:protein binding; C:plastid; P:biological_process; C:membrane	EC:1.2.1.38	IPR000534 (SMART); IPR016040 (G3DSA:3.40.50.GENE3D); IPR000534 (PFAM); IPR012280 (PFAM); IPR000706 (TIGRFAM); G3DSA:3.30.360.10 (GENE3D); PTHR32338 (PANTHER); PTHR32338:SF8 (PANTHER); IPR023013 (PROSITE_PATTERNS); IPR000706 (HAMAP); SignalP-TM (SIGNALP_GRAM_POSITIVE); SSF51735 (SUPERFAMILY); SSF55347 (SUPERFAMILY)
gALL_c588	1	2	2	7	ankyrin repeat family protein	1330	20	1.00748e-101	0.824	12	P:cellular component organization; P:response to stress; P:DNA metabolic process; P:response to abiotic stimulus; P:reproduction; C:cell wall; P:anatomical structure morphogenesis; P:cell growth; P:protein metabolic process; P:cellular process; P:catabolic process; P:cell cycle; P:nucleobase-containing compound metabolic process; P:biosynthetic process	-	no IPS match
gALL_c589	3	12	3	14	serine threonine-protein phosphatase 2a 65 kda regulatory subunit a beta isoform-like	2099	20	0	0.97	11	F:enzyme regulator activity; C:cytosol; C:cell wall; P:cell growth; P:metabolic process; P:cellular process; P:response to endogenous stimulus; P:transport; P:anatomical structure morphogenesis; P:cellular component organization; P:signal transduction; P:biological_process; C:plasma membrane	-	PF13513 (PFAM); PF13646 (PFAM); IPR011989 (G3DSA:1.25.10.GENE3D); PTHR10648 (PANTHER); IPR021133 (PROSITE_PROFILES); IPR021133 (PROSITE_PROFILES); IPR021133 (PROSITE_PROFILES); IPR021133 (PROSITE_PROFILES); IPR021133 (PROSITE_PROFILES); IPR021133 (PROSITE_PROFILES); IPR021133 (PROSITE_PROFILES); IPR021133 (PROSITE_PROFILES); IPR021133 (PROSITE_PROFILES); IPR021133 (PROSITE_PROFILES); IPR021133 (P…
gALL_c590	3	5	3	6	protein grpe	1396	20	1.72696e-75	0.805	14	F:binding; F:enzyme regulator activity; F:nucleotide binding; P:protein metabolic process; P:cellular process; P:cellular component organization; P:biosynthetic process; F:protein binding; P:reproduction; P:post-embryonic development; P:flower development; C:thylakoid; C:plastid; F:catalytic activity; C:mitochondrion; P:embryo development	-	Coil (COILS); IPR000740 (PRINTS); IPR013805 (G3DSA:3.90.20.GENE3D); IPR009012 (G3DSA:2.30.22.GENE3D); IPR000740 (PFAM); PTHR21237:SF4 (PANTHER); IPR000740 (PANTHER); IPR000740 (PROSITE_PATTERNS); IPR000740 (HAMAP); SignalP-TM (SIGNALP_GRAM_POSITIVE); SSF58014 (SUPERFAMILY); IPR009012 (SUPERFAMILY)
gALL_c591	16	37	28	41	hypothetical chloroplast rf1	3380	20	0	0.7435	2	C:membrane; C:plastid	-	Coil (COILS); IPR008896 (PFAM)
gALL_c592	0	7	4	9	abscisic insensitive 1b	2050	20	3.93086e-133	0.837	4	P:cellular protein modification process; F:binding; F:hydrolase activity; C:cell	-	no IPS match
gALL_c593	1	1	2	8	probable adp-ribosylation factor gtpase-activating protein agd11-like	925	20	1.98447e-54	0.7635	2	F:molecular_function; P:biological_process		IPR000008 (SMART); IPR000008 (G3DSA:2.60.40.GENE3D); IPR000008 (PFAM); PTHR23180:SF16 (PANTHER); PTHR23180 (PANTHER); IPR000008 (PROSITE_PROFILES); IPR000008 (SUPERFAMILY)
gALL_c594	1	2	9	1	serine threonine protein phosphatase 2a 55 kda regulatory subunit b beta isoform-like	1572	20	3.27737e-158	0.9075	3	C:intracellular; P:signal transduction; F:enzyme regulator activity	-	IPR000009 (PRINTS); IPR000009 (PIRSF); IPR001680 (SMART); IPR015943 (G3DSA:2.130.10.GENE3D); PTHR11871:SF0 (PANTHER); IPR000009 (PANTHER); IPR018067 (PROSITE_PATTERNS); IPR019775 (PROSITE_PATTERNS); IPR017986 (SUPERFAMILY)
gALL_c595	2	5	1	4	rna-binding family protein isoform 1	2108	20	4.26237e-163	0.69	4	F:nucleic acid binding; C:viral nucleocapsid; F:nucleotide binding; C:ribonucleoprotein complex		IPR000504 (SMART); IPR000504 (PFAM); IPR012677 (G3DSA:3.30.70.GENE3D); PTHR24012 (PANTHER); PTHR24012:SF332 (PANTHER); IPR000504 (PROSITE_PROFILES); IPR000504 (PROSITE_PROFILES); SSF54928 (SUPERFAMILY); SSF54928 (SUPERFAMILY)
gALL_c596	2	6	5	5	serine threonine-protein phosphatase 5	1476	20	6.08082e-151	0.811	12	C:cytosol; P:signal transduction; P:cellular protein modification process; F:binding; C:membrane; C:endoplasmic reticulum; C:nuclear envelope; C:cellular_component; C:nucleoplasm; P:transport; F:hydrolase activity; P:biosynthetic process; P:cellular process; F:protein binding; P:biological_process; P:response to abiotic stimulus; C:cell	-	IPR006186 (PRINTS); IPR013235 (PFAM); IPR004843 (PFAM); IPR029052 (G3DSA:3.60.21.GENE3D); IPR011236 (PTHR11668:PANTHER); PTHR11668 (PANTHER); IPR029052 (SUPERFAMILY)
gALL_c597	2	10	6	10	annexin-like protein rj4	1437	20	1e-142	0.8755	19	C:membrane; C:vacuole; C:extracellular region; P:biosynthetic process; P:lipid metabolic process; F:binding; P:cellular homeostasis; P:cellular component organization; P:cellular process; C:cell wall; C:cytosol; F:catalytic activity; C:plastid; P:transport; F:lipid binding; C:thylakoid; C:cellular_component; F:protein binding; C:plasma membrane; F:nucleotide binding; P:response to stress; P:respo…	EC:1.11.1.7	Coil (COILS); IPR001464 (PRINTS); IPR009118 (PRINTS); IPR018502 (SMART); IPR018502 (G3DSA:1.10.220.GENE3D); IPR018502 (G3DSA:1.10.220.GENE3D); IPR018502 (PFAM); IPR018502 (G3DSA:1.10.220.GENE3D); PTHR10502:SF98 (PANTHER); PTHR10502 (PANTHER); IPR018252 (PROSITE_PATTERNS); SSF47874 (SUPERFAMILY)
gALL_c598	7	17	7	7	farnesyl diphosphate synthase	1708	20	1.05339e-173	0.919	4	F:transferase activity; P:biosynthetic process; P:lipid metabolic process; P:cellular process	EC:2.5.1.1; EC:2.5.1.10	no IPS match
gALL_c599	6	7	3	9	dead-box atp-dependent rna helicase 8-like	2246	20	0	0.959	4	F:hydrolase activity; F:nucleic acid binding; P:cellular process; F:nucleotide binding	-	CYTOPLASMIC_DOMAIN (PHOBIUS); TRANSMEMBRANE (PHOBIUS); NON_CYTOPLASMIC_DOMAIN (PHOBIUS); CYTOPLASMIC_DOMAIN (PHOBIUS); TRANSMEMBRANE (PHOBIUS); TMhelix (TMHMM)
gALL_c600	1	2	5	1	phosphoenolpyruvate carboxykinase	2282	20	0	0.863	5	P:biosynthetic process; P:carbohydrate metabolic process; F:kinase activity; P:metabolic process; P:cellular process; F:catalytic activity; F:nucleotide binding; P:generation of precursor metabolites and energy; P:biological_process	EC:4.1.1.49	IPR001272 (PIRSF); IPR013035 (G3DSA:3.90.228.GENE3D); IPR008210 (G3DSA:3.40.449.GENE3D); IPR001272 (TIGRFAM); IPR001272 (PFAM); PTHR30031 (PANTHER); PTHR30031:SF0 (PANTHER); IPR015994 (PROSITE_PATTERNS); IPR001272 (HAMAP); SSF53795 (SUPERFAMILY); IPR008210 (SUPERFAMILY)
gALL_c601	5	8	4	8	probable aldo-keto reductase 2-like	1192	20	4.05522e-152	0.8695	3	P:biological_process; C:plastid; C:plasma membrane	-	no IPS match
gALL_c602	1	8	2	6	snf1-related protein kinase regulatory subunit gamma-1-like	943	20	7.3438e-96	0.8515	5	F:kinase activity; F:nucleotide binding; C:cell wall; P:metabolic process; P:cellular process	-	PTHR13780 (PANTHER); PTHR13780:SF36 (PANTHER); SSF54631 (SUPERFAMILY)
gALL_c603	0	5	3	8	glutamyl-trna cytoplasmic	1640	20	0	0.8875	5	P:nucleobase-containing compound metabolic process; P:translation; C:plastid; F:nucleotide binding; F:catalytic activity; C:cytoplasm; P:metabolic process; P:cellular process	EC:6.1.1.17	IPR020056 (G3DSA:2.40.240.GENE3D); G3DSA:3.90.800.10 (GENE3D); IPR020061 (G3DSA:1.10.1160.GENE3D); IPR020059 (PFAM); IPR014729 (G3DSA:3.40.50.GENE3D); IPR020056 (G3DSA:2.40.240.GENE3D); IPR020058 (PFAM); IPR000924 (PANTHER); PTHR10119:SF15 (PANTHER); IPR011035 (SUPERFAMILY); SSF52374 (SUPERFAMILY)
gALL_c604	6	6	5	4	sterile alpha motif domain-containing isoform 1	1528	20	1.50169e-51	0.5375	1	F:ATP binding		IPR001660 (SMART); IPR021129 (PFAM); IPR013761 (G3DSA:1.10.150.GENE3D); PTHR15457:SF22 (PANTHER); PTHR15457 (PANTHER); IPR001660 (PROSITE_PROFILES); IPR013761 (SUPERFAMILY)
gALL_c605	3	4	5	4	bifunctional 3-dehydroquinate dehydratase shikimate chloroplastic-like	1479	20	3.35421e-141	0.786	4	P:metabolic process; P:cellular process; F:catalytic activity; F:nucleotide binding; P:biosynthetic process	EC:4.2.1.10; EC:1.1.1.25; EC:1.1.1.282	G3DSA:3.40.192.10 (GENE3D); IPR016040 (G3DSA:3.40.50.GENE3D); IPR006151 (PFAM); IPR013708 (PFAM); PTHR21089:SF1 (PANTHER); PTHR21089 (PANTHER); IPR022893 (HAMAP); SSF53223 (SUPERFAMILY); SSF51735 (SUPERFAMILY)
gALL_c606	1	9	2	3	protein pir-like	1839	20	0	0.8965	12	P:cellular component organization; P:cellular protein modification process; P:cellular process; C:cytoplasm; P:cell cycle; P:regulation of gene expression, epigenetic; P:nucleobase-containing compound metabolic process; P:biosynthetic process; P:anatomical structure morphogenesis; P:multicellular organismal development; P:cell differentiation; P:pollination; P:cell growth	-	Coil (COILS); Coil (COILS); IPR008081 (PRINTS); IPR008081 (PFAM); IPR008081 (PANTHER); PTHR12195:SF0 (PANTHER)
gALL_c607	1	0	1	0	xyloglucan endotransglucosylase hydrolase	957	20	1.36587e-130	0.856	6	P:carbohydrate metabolic process; P:cellular process; C:extracellular region; F:hydrolase activity; C:cell wall; F:transferase activity	EC:3.2.1.151; EC:2.4.1.207	IPR008264 (PRINTS); IPR016455 (PIRSF); IPR013320 (G3DSA:2.60.120.GENE3D); IPR000757 (PFAM); IPR010713 (PFAM); PTHR31062:SF12 (PANTHER); PTHR31062 (PANTHER); IPR008263 (PROSITE_PATTERNS); NON_CYTOPLASMIC_DOMAIN (PHOBIUS); TRANSMEMBRANE (PHOBIUS); CYTOPLASMIC_DOMAIN (PHOBIUS); IPR008985 (SUPERFAMILY); TMhelix (TMHMM)
gALL_c608	3	7	9	9	pyruvate kinase	2112	20	0	0.948	7	P:carbohydrate metabolic process; P:generation of precursor metabolites and energy; P:catabolic process; F:kinase activity; P:metabolic process; P:cellular process; F:binding; P:biosynthetic process; P:nucleobase-containing compound metabolic process; P:biological_process	EC:2.7.1.40	no IPS match
gALL_c609	2	3	6	1	phospholipase c 3-like	1197	20	1.44475e-157	0.8565	7	P:transport; P:cellular process; F:hydrolase activity; F:protein binding; C:plasma membrane; P:cellular component organization; C:membrane; F:transporter activity	-	no IPS match
gALL_c610	4	10	3	6	chd3-type chromatin-remodeling factor pickle-like	1583	20	1.68981e-53	0.5455	1	F:binding	-	no IPS match
gALL_c611	3	4	5	6	phd finger protein ing2-like	1176	20	1.80456e-112	0.8305	2	F:protein binding; C:nucleus; F:binding	-	Coil (COILS); IPR001965 (SMART); IPR019787 (PFAM); IPR024610 (PFAM); IPR013083 (G3DSA:3.30.40.GENE3D); IPR028652 (PTHR10333:PANTHER); IPR028651 (PANTHER); IPR019787 (PROSITE_PROFILES); IPR011011 (SUPERFAMILY)
gALL_c612	7	3	4	5	werner syndrome-like exonuclease-like	953	20	8.11002e-67	0.711	1	F:nuclease activity	-	IPR002562 (SMART); IPR002562 (PFAM); IPR012337 (G3DSA:3.30.420.GENE3D); PTHR13620 (PANTHER); IPR012337 (SUPERFAMILY)
gALL_c613	0	2	0	5	pyridoxal biosynthesis protein pdx2-like	1164	20	1.71921e-107	0.831	9	C:cytosol; P:biosynthetic process; P:cellular process; P:metabolic process; F:hydrolase activity; F:transferase activity; F:protein binding; P:reproduction; P:post-embryonic development; P:embryo development	EC:3.5.1.2	IPR002161 (PIRSF); IPR002161 (PFAM); IPR002161 (TIGRFAM); IPR029062 (G3DSA:3.40.50.GENE3D); PTHR31559 (PANTHER); IPR021196 (PROSITE_PATTERNS); IPR002161 (HAMAP); IPR002161 (PROSITE_PROFILES); IPR029062 (SUPERFAMILY)
gALL_c614	0	0	3	4	ankyrin repeat domain-containing protein 50 isoform 3	1100	20	1.14552e-57	0.7365	1	C:nucleus	-	Coil (COILS)
gALL_c615	0	7	4	8	cytochrome p450 82c4-like	1524	20	7.46234e-153	0.735	2	F:binding; F:catalytic activity	-	IPR002401 (PRINTS); IPR001128 (G3DSA:1.10.630.GENE3D); IPR001128 (PFAM); PTHR24298 (PANTHER); PTHR24298:SF61 (PANTHER); TRANSMEMBRANE (PHOBIUS); NON_CYTOPLASMIC_DOMAIN (PHOBIUS); TRANSMEMBRANE (PHOBIUS); NON_CYTOPLASMIC_DOMAIN (PHOBIUS); CYTOPLASMIC_DOMAIN (PHOBIUS); IPR001128 (SUPERFAMILY); TMhelix (TMHMM); TMhelix (TMHMM)
gALL_c616	10	5	3	6	prolyl 4-hydroxylase subunit alpha-1-like	1168	20	7.66366e-132	0.893	5	C:cytoplasm; F:carbohydrate binding; F:binding; F:catalytic activity; C:nucleus; P:metabolic process; P:cellular process; P:cellular protein modification process	EC:1.14.11.2	IPR003582 (SMART); IPR006620 (SMART); IPR003582 (PFAM); IPR005123 (PFAM); PTHR10869 (PANTHER); PTHR10869:SF45 (PANTHER); SIGNAL_PEPTIDE_N_REGION (PHOBIUS); SIGNAL_PEPTIDE_H_REGION (PHOBIUS); SIGNAL_PEPTIDE_C_REGION (PHOBIUS); NON_CYTOPLASMIC_DOMAIN (PHOBIUS); SIGNAL_PEPTIDE (PHOBIUS); IPR005123 (PROSITE_PROFILES); IPR003582 (PROSITE_PROFILES)
gALL_c617	3	8	9	10	albino3-like protein chloroplastic-like	1408	20	1.02292e-83	0.7685	3	C:membrane; P:cellular component organization; P:cellular process	-	Coil (COILS); IPR001708 (PFAM); IPR001708 (PANTHER); PTHR12428:SF18 (PANTHER); NON_CYTOPLASMIC_DOMAIN (PHOBIUS); TRANSMEMBRANE (PHOBIUS); CYTOPLASMIC_DOMAIN (PHOBIUS); NON_CYTOPLASMIC_DOMAIN (PHOBIUS); TRANSMEMBRANE (PHOBIUS); TMhelix (TMHMM); TMhelix (TMHMM)
gALL_c618	1	3	3	4	ubiquitin carboxyl-terminal hydrolase 15-like	1043	20	3.60388e-50	0.59	3	F:metal ion binding; F:ubiquitin thiolesterase activity; P:ubiquitin-dependent protein catabolic process		no IPS match
gALL_c619	1	5	3	7	peptidyl-prolyl cis-trans isomerase g isoform 4	1023	20	3.35687e-109	0.8085	0	-		no IPS match
gALL_c620	2	1	4	4	PREDICTED: uncharacterized protein LOC101267188	1076	20	9.19734e-53	0.9485	2	P:response to stress; C:plastid	-	TRANSMEMBRANE (PHOBIUS); CYTOPLASMIC_DOMAIN (PHOBIUS); NON_CYTOPLASMIC_DOMAIN (PHOBIUS); TMhelix (TMHMM)
gALL_c621	2	7	2	7	sensory transduction histidine isoform 1	2117	20	1.77209e-81	0.5555	6	F:kinase activity; P:regulation of transcription, DNA-templated; P:phosphorelay signal transduction system; P:intracellular signal transduction; P:phosphorylation; F:phosphorelay response regulator activity		IPR010402 (PFAM); PTHR31319 (PANTHER); IPR010402 (PROSITE_PROFILES)
gALL_c623	4	4	7	5	small gtp-binding protein	1127	20	3.42198e-105	0.9655	7	P:signal transduction; C:membrane; C:Golgi apparatus; P:transport; C:vacuole; F:hydrolase activity; F:nucleotide binding; C:plasma membrane	-	no IPS match
gALL_c624	1	4	4	11	cbs domain-containing protein cbsx5-like	1492	20	2.61789e-125	0.667	2	F:adenyl nucleotide binding; P:response to wounding		no IPS match
gALL_c625	0	7	5	3	chalcone-flavanone isomerase family isoform 1	960	20	2.4965e-46	0.644	0	-		no IPS match
gALL_c626	12	5	6	13	polyadenylate-binding protein 1-b-binding protein	1358	20	7.44253e-109	0.7625	13	P:carbohydrate metabolic process; P:catabolic process; P:anatomical structure morphogenesis; P:cell differentiation; P:multicellular organismal development; P:cell growth; C:endosome; C:Golgi apparatus; C:plastid; P:response to external stimulus; P:response to stress; P:response to biotic stimulus; P:signal transduction; P:metabolic process	-	CYTOPLASMIC_DOMAIN (PHOBIUS); TRANSMEMBRANE (PHOBIUS); TRANSMEMBRANE (PHOBIUS); TRANSMEMBRANE (PHOBIUS); NON_CYTOPLASMIC_DOMAIN (PHOBIUS); TRANSMEMBRANE (PHOBIUS); NON_CYTOPLASMIC_DOMAIN (PHOBIUS); CYTOPLASMIC_DOMAIN (PHOBIUS); NON_CYTOPLASMIC_DOMAIN (PHOBIUS); TMhelix (TMHMM); TMhelix (TMHMM); TMhelix (TMHMM); TMhelix (TMHMM)
gALL_c627	3	3	7	7	protein lurp-one-related 15-like	1248	20	1.46204e-83	0.901	0	-		IPR007612 (PFAM); PTHR31087:SF1 (PANTHER); PTHR31087 (PANTHER); IPR025659 (SUPERFAMILY)
gALL_c628	5	2	6	6	hypoxia-responsive family protein	651	20	1.05469e-29	0.7275	2	P:biological_process; C:membrane	-	no IPS match
gALL_c629	1	4	5	8	mitogen-activated protein kinase kinase 4	945	20	6.88125e-34	0.5745	12	P:metabolic process; P:post-embryonic development; P:reproduction; P:abscission; P:flower development; F:kinase activity; P:response to external stimulus; P:response to stress; P:response to biotic stimulus; P:cellular process; P:signal transduction; C:cytoplasm; P:multicellular organismal development; C:nucleus; P:response to endogenous stimulus	EC:2.7.11	IPR002290 (SMART); IPR000719 (PFAM); G3DSA:1.10.510.10 (GENE3D); G3DSA:3.30.200.20 (GENE3D); PTHR24362 (PANTHER); IPR000719 (PROSITE_PROFILES); IPR011009 (SUPERFAMILY)
gALL_c630	6	5	1	13	PREDICTED: uncharacterized protein LOC101260180	1513	20	9.68656e-144	0.8285	0	-		IPR008507 (PFAM); PTHR31343:SF3 (PANTHER); PTHR31343 (PANTHER)
gALL_c631	3	0	7	5	prenylated rab acceptor	968	20	5.82095e-44	0.6385	2	P:vesicle-mediated transport; C:endoplasmic reticulum		IPR004895 (PFAM); PTHR19317 (PANTHER); NON_CYTOPLASMIC_DOMAIN (PHOBIUS); CYTOPLASMIC_DOMAIN (PHOBIUS); NON_CYTOPLASMIC_DOMAIN (PHOBIUS); TRANSMEMBRANE (PHOBIUS); CYTOPLASMIC_DOMAIN (PHOBIUS); CYTOPLASMIC_DOMAIN (PHOBIUS); TRANSMEMBRANE (PHOBIUS); TRANSMEMBRANE (PHOBIUS); TRANSMEMBRANE (PHOBIUS); TMhelix (TMHMM); TMhelix (TMHMM); TMhelix (TMHMM); TMhelix (TMHMM)
gALL_c632	3	2	4	7	aldo-keto reductase family 4 member c9-like	1137	20	7.12795e-135	0.822	8	F:nucleotide binding; P:response to stress; P:response to abiotic stimulus; F:catalytic activity; C:plastid; P:metabolic process; P:carbohydrate metabolic process; P:cellular process; P:lipid metabolic process	EC:1.1.1; EC:1.1.1.21	IPR020471 (PRINTS); IPR020471 (PIRSF); IPR023210 (G3DSA:3.20.20.GENE3D); IPR023210 (PFAM); IPR001395 (PANTHER); PTHR11732:SF129 (PANTHER); IPR018170 (PROSITE_PATTERNS); IPR018170 (PROSITE_PATTERNS); IPR018170 (PROSITE_PATTERNS); IPR023210 (SUPERFAMILY)
gALL_c633	1	2	4	5	amino acid binding	1320	20	1.29936e-109	0.7955	4	P:cellular process; C:plastid; P:transport; P:response to stress	-	NON_CYTOPLASMIC_DOMAIN (PHOBIUS); SIGNAL_PEPTIDE_N_REGION (PHOBIUS); SIGNAL_PEPTIDE_C_REGION (PHOBIUS); SIGNAL_PEPTIDE (PHOBIUS); SIGNAL_PEPTIDE_H_REGION (PHOBIUS); SignalP-noTM (SIGNALP_EUK)
gALL_c634	3	5	1	7	atp-dependent clp protease proteolytic subunit chloroplastic-like	1421	20	4.30141e-122	0.869	4	C:plastid; F:hydrolase activity; C:thylakoid; P:protein metabolic process	EC:3.4.21	no IPS match
gALL_c635	8	2	8	5	magnesium transporter mrs2-3-like	1725	20	9.88124e-176	0.741	3	F:transporter activity; P:biological_process; C:membrane; P:transport	-	Coil (COILS); Coil (COILS); G3DSA:1.20.58.340 (GENE3D); PTHR13890:SF4 (PANTHER); IPR026573 (PANTHER); NON_CYTOPLASMIC_DOMAIN (PHOBIUS); CYTOPLASMIC_DOMAIN (PHOBIUS); TRANSMEMBRANE (PHOBIUS); TMhelix (TMHMM)
gALL_c636	3	2	2	5	anthranilate synthase component ii-like	1587	20	1.78934e-95	0.849	12	P:biosynthetic process; P:cellular process; C:mitochondrion; P:response to stress; P:response to abiotic stimulus; P:response to endogenous stimulus; F:catalytic activity; P:response to external stimulus; P:response to biotic stimulus; P:anatomical structure morphogenesis; P:post-embryonic development; C:plastid; C:cytoplasm	EC:4.1.3.27	PR00099 (PRINTS); PR00097 (PRINTS); PR00096 (PRINTS); IPR017926 (PFAM); IPR006221 (TIGRFAM); IPR029062 (G3DSA:3.40.50.GENE3D); PTHR11922 (PANTHER); PTHR11922:SF7 (PANTHER); IPR017926 (PROSITE_PROFILES); IPR029062 (SUPERFAMILY)
gALL_c637	4	6	11	16	zinc ion binding	3116	20	0	0.588	1	F:zinc ion binding		Coil (COILS); IPR000433 (SMART); IPR000270 (SMART); IPR000270 (PFAM); G3DSA:1.10.8.10 (GENE3D); G3DSA:3.10.20.240 (GENE3D); IPR000433 (PFAM); PTHR20930 (PANTHER); PTHR20930:SF0 (PANTHER); IPR000433 (PROSITE_PROFILES); SSF57850 (SUPERFAMILY); SSF54277 (SUPERFAMILY); IPR009060 (SUPERFAMILY)
gALL_c639	7	8	4	5	uncharacterized loc101207877	772	20	1.41419e-22	0.6375	3	F:molecular_function; P:biological_process; C:cellular_component		no IPS match
gALL_c640	2	1	4	5	auxin-induced protein pcnt115 isoform 1	1592	20	1.63903e-138	0.841	4	C:plastid; F:catalytic activity; P:biological_process; C:plasma membrane; P:metabolic process	-	IPR020471 (PRINTS); IPR023210 (G3DSA:3.20.20.GENE3D); IPR023210 (PFAM); IPR001395 (PANTHER); PTHR11732:SF162 (PANTHER); IPR023210 (SUPERFAMILY)
gALL_c641	2	6	6	1	uncharacterized loc101215337	831	20	1.48178e-31	0.7825	0	-		IPR019083 (PFAM)
gALL_c642	1	3	2	4	dynein light chain cytoplasmic-like	830	20	8.8808e-45	0.813	5	F:motor activity; P:biosynthetic process; P:cellular process; C:cytoskeleton; P:nucleobase-containing compound metabolic process; C:cytoplasm	-	no IPS match
gALL_c643	1	3	4	12	phosphatase 2c family protein	1455	20	1.20288e-143	0.9305	4	P:cellular protein modification process; F:binding; F:hydrolase activity; C:cell	-	IPR001932 (SMART); IPR001932 (G3DSA:3.60.40.GENE3D); IPR001932 (PFAM); PTHR13832:SF237 (PANTHER); IPR015655 (PANTHER); SIGNAL_PEPTIDE_C_REGION (PHOBIUS); SIGNAL_PEPTIDE_N_REGION (PHOBIUS); SIGNAL_PEPTIDE_H_REGION (PHOBIUS); SIGNAL_PEPTIDE (PHOBIUS); NON_CYTOPLASMIC_DOMAIN (PHOBIUS); IPR001932 (SUPERFAMILY); TMhelix (TMHMM)
gALL_c645	2	4	2	5	heavy metal-associated isoprenylated plant protein 26-like	714	20	1.83325e-63	0.8315	6	F:binding; C:cellular_component; C:plasma membrane; F:protein binding; P:response to stress; P:response to abiotic stimulus; C:nucleus; P:transport	-	TRANSMEMBRANE (PHOBIUS); CYTOPLASMIC_DOMAIN (PHOBIUS); NON_CYTOPLASMIC_DOMAIN (PHOBIUS); TMhelix (TMHMM)
gALL_c646	8	7	9	12	subtilisin-like protease-like	1968	20	0	0.779	5	P:biosynthetic process; P:cellular process; P:biological_process; P:metabolic process; F:hydrolase activity; P:cellular component organization; P:carbohydrate metabolic process	-	IPR000209 (G3DSA:3.40.50.GENE3D); IPR000209 (PFAM); IPR015500 (PANTHER); PTHR10795:SF337 (PANTHER); IPR023828 (PROSITE_PATTERNS); IPR000209 (SUPERFAMILY)
gALL_c647	1	2	5	4	wuschel-related homeobox 4	895	20	4.8454e-95	0.7675	8	P:biosynthetic process; P:nucleobase-containing compound metabolic process; F:sequence-specific DNA binding transcription factor activity; F:DNA binding; P:reproduction; P:post-embryonic development; P:embryo development; C:nucleus; C:intracellular	-	SIGNAL_PEPTIDE (PHOBIUS); SIGNAL_PEPTIDE_N_REGION (PHOBIUS); SIGNAL_PEPTIDE_H_REGION (PHOBIUS); SIGNAL_PEPTIDE_C_REGION (PHOBIUS); NON_CYTOPLASMIC_DOMAIN (PHOBIUS)
gALL_c648	4	3	6	10	aspartic proteinase a2-like	1827	20	1.07847e-168	0.7395	2	P:metabolic process; F:hydrolase activity	-	IPR001461 (PRINTS); IPR001461 (PFAM); IPR007856 (PFAM); IPR021109 (G3DSA:2.40.70.GENE3D); IPR011001 (G3DSA:1.10.225.GENE3D); IPR011001 (G3DSA:1.10.225.GENE3D); IPR008138 (PFAM); IPR021109 (G3DSA:2.40.70.GENE3D); IPR001461 (PANTHER); PTHR13683:SF253 (PANTHER); IPR001969 (PROSITE_PATTERNS); IPR001969 (PROSITE_PATTERNS); NON_CYTOPLASMIC_DOMAIN (PHOBIUS); SIGNAL_PEPTIDE_N_REGION (PHOBIUS); SIGNAL_PEP…
gALL_c649	9	8	9	7	serine carboxypeptidase-like 20-like	1733	20	0	0.8395	3	C:vacuole; F:hydrolase activity; P:protein metabolic process	EC:3.4.16	no IPS match
gALL_c650	2	0	4	1	thylakoid membrane protein slr0575-like	1178	20	3.63366e-86	0.9225	11	C:plastid; P:anatomical structure morphogenesis; P:multicellular organismal development; P:carbohydrate metabolic process; P:cellular process; P:cell differentiation; P:biosynthetic process; C:membrane; C:thylakoid; P:cellular component organization; P:generation of precursor metabolites and energy; P:photosynthesis	-	no IPS match
gALL_c651	3	4	4	5	probable ribose-5-phosphate isomerase-like	1463	20	1.31338e-106	0.888	7	F:catalytic activity; P:biosynthetic process; P:carbohydrate metabolic process; P:cellular process; P:nucleobase-containing compound metabolic process; P:catabolic process; C:cytoplasm; P:response to abiotic stimulus; P:biological_process	EC:5.3.1.6	G3DSA:3.40.50.1360 (GENE3D); IPR004788 (PFAM); IPR004788 (PANTHER); PTHR11934:SF7 (PANTHER); SSF100950 (SUPERFAMILY)
gALL_c652	2	5	6	8	serine threonine-protein kinase at5g01020-like	1872	20	1.07951e-144	0.7595	3	P:cellular protein modification process; F:nucleotide binding; F:kinase activity; P:metabolic process; P:cellular process	EC:2.7.11	SIGNAL_PEPTIDE_H_REGION (PHOBIUS); TRANSMEMBRANE (PHOBIUS); SIGNAL_PEPTIDE_N_REGION (PHOBIUS); SIGNAL_PEPTIDE (PHOBIUS); CYTOPLASMIC_DOMAIN (PHOBIUS); NON_CYTOPLASMIC_DOMAIN (PHOBIUS); SIGNAL_PEPTIDE_C_REGION (PHOBIUS); TMhelix (TMHMM)
gALL_c653	1	4	4	2	vesicle-associated membrane protein 713	1115	20	6.56123e-101	0.872	8	C:Golgi apparatus; P:cellular process; C:plasma membrane; C:membrane; C:vacuole; P:transport; P:response to stress; P:response to abiotic stimulus; P:response to endogenous stimulus	-	IPR001388 (PRINTS); IPR001388 (PFAM); IPR010908 (PFAM); IPR010908 (G3DSA:3.30.450.GENE3D); G3DSA:1.10.3840.10 (GENE3D); PTHR21136 (PANTHER); PTHR21136:SF80 (PANTHER); IPR001388 (PROSITE_PATTERNS); SIGNAL_PEPTIDE (PHOBIUS); SIGNAL_PEPTIDE_C_REGION (PHOBIUS); SIGNAL_PEPTIDE_H_REGION (PHOBIUS); TRANSMEMBRANE (PHOBIUS); NON_CYTOPLASMIC_DOMAIN (PHOBIUS); CYTOPLASMIC_DOMAIN (PHOBIUS); SIGNAL_PEPTIDE_N_…
gALL_c654	1	1	4	1	aldehyde dehydrogenase family 2 member c4-like	1599	20	0	0.842	3	F:catalytic activity; P:metabolic process; P:cellular process; P:lipid metabolic process	EC:1.2.1.36	IPR016162 (G3DSA:3.40.605.GENE3D); IPR015590 (PFAM); IPR016163 (G3DSA:3.40.309.GENE3D); PTHR11699 (PANTHER); PTHR11699:SF138 (PANTHER); IPR029510 (PROSITE_PATTERNS); IPR016160 (PROSITE_PATTERNS); IPR016161 (SUPERFAMILY)
gALL_c655	3	3	3	3	abc transporter g family member 15-like	1051	20	6.15327e-98	0.7345	3	F:hydrolase activity; F:nucleotide binding; P:metabolic process	EC:3.6.1.3	IPR013525 (PFAM); PTHR19241 (PANTHER); PTHR19241:SF186 (PANTHER); TRANSMEMBRANE (PHOBIUS); CYTOPLASMIC_DOMAIN (PHOBIUS); NON_CYTOPLASMIC_DOMAIN (PHOBIUS); NON_CYTOPLASMIC_DOMAIN (PHOBIUS); TRANSMEMBRANE (PHOBIUS); TRANSMEMBRANE (PHOBIUS); NON_CYTOPLASMIC_DOMAIN (PHOBIUS); CYTOPLASMIC_DOMAIN (PHOBIUS); TRANSMEMBRANE (PHOBIUS); CYTOPLASMIC_DOMAIN (PHOBIUS); TRANSMEMBRANE (PHOBIUS); TMhelix (TMHMM);…
gALL_c656	1	1	0	1	protein dj-1 homolog b-like	895	20	6.11525e-98	0.8055	2	P:biological_process; C:plastid	-	IPR029062 (G3DSA:3.40.50.GENE3D); IPR002818 (PFAM); IPR006287 (TIGRFAM); PTHR11019 (PANTHER); PTHR11019:SF4 (PANTHER); IPR029062 (SUPERFAMILY); IPR029062 (SUPERFAMILY)
gALL_c658	0	5	2	2	low quality protein: uncharacterized loc101217303	1267	20	1.11832e-105	0.839	3	P:carbohydrate metabolic process; P:cellular process; P:cell growth; C:plastid	-	no IPS match
gALL_c659	1	7	5	5	paired amphipathic helix protein sin3-like 2-like isoform x2	1668	20	1.77007e-126	0.83	3	P:biosynthetic process; P:nucleobase-containing compound metabolic process; C:nucleus	-	PTHR12346 (PANTHER)
gALL_c660	1	0	0	0	serine-threonine protein plant-	2077	20	2.39731e-170	0.7395	6	P:cellular protein modification process; F:kinase activity; C:cytoplasm; F:nucleotide binding; P:cellular process; P:pollen-pistil interaction; C:membrane; P:metabolic process	EC:2.7.11	IPR001480 (SMART); IPR001480 (G3DSA:2.90.10.GENE3D); IPR001480 (PFAM); IPR013227 (PFAM); PTHR32444:SF5 (PANTHER); PTHR32444 (PANTHER); SIGNAL_PEPTIDE (PHOBIUS); NON_CYTOPLASMIC_DOMAIN (PHOBIUS); SIGNAL_PEPTIDE_C_REGION (PHOBIUS); SIGNAL_PEPTIDE_N_REGION (PHOBIUS); SIGNAL_PEPTIDE_H_REGION (PHOBIUS); IPR003609 (PROSITE_PROFILES); IPR001480 (PROSITE_PROFILES); SignalP-noTM (SIGNALP_EUK); IPR001480 (…
gALL_c661	1	4	3	12	atp synthase delta chloroplastic-like	961	20	3.80676e-88	0.7645	17	C:plastid; P:metabolic process; P:cellular process; P:response to external stimulus; P:response to stress; P:response to biotic stimulus; P:generation of precursor metabolites and energy; P:photosynthesis; C:membrane; C:intracellular; P:signal transduction; P:carbohydrate metabolic process; F:hydrolase activity; F:transporter activity; P:cellular component organization; C:thylakoid; P:transport; …	-	IPR000711 (PRINTS); IPR000711 (PFAM); IPR000711 (TIGRFAM); IPR026015 (G3DSA:1.10.520.GENE3D); PTHR11910:SF1 (PANTHER); IPR000711 (PANTHER); IPR020781 (PROSITE_PATTERNS); IPR000711 (HAMAP); IPR026015 (SUPERFAMILY)
gALL_c662	2	5	6	2	callose synthase 9-like isoform x2	1070	20	1.18098e-136	0.866	5	P:biosynthetic process; P:carbohydrate metabolic process; P:cellular process; F:transferase activity; C:plasma membrane	EC:2.4.1.34	IPR003440 (PFAM); PTHR12741:SF8 (PANTHER); PTHR12741 (PANTHER); TRANSMEMBRANE (PHOBIUS); TRANSMEMBRANE (PHOBIUS); TRANSMEMBRANE (PHOBIUS); CYTOPLASMIC_DOMAIN (PHOBIUS); TRANSMEMBRANE (PHOBIUS); NON_CYTOPLASMIC_DOMAIN (PHOBIUS); CYTOPLASMIC_DOMAIN (PHOBIUS); CYTOPLASMIC_DOMAIN (PHOBIUS); NON_CYTOPLASMIC_DOMAIN (PHOBIUS); NON_CYTOPLASMIC_DOMAIN (PHOBIUS); NON_CYTOPLASMIC_DOMAIN (PHOBIUS); TRANSMEMB…
gALL_c663	0	7	8	4	actin-depolymerizing factor family protein	943	20	9.53542e-60	0.851	11	P:response to stress; P:cellular component organization; P:cellular process; C:mitochondrion; P:response to external stimulus; P:response to biotic stimulus; P:signal transduction; F:protein binding; C:cytoskeleton; C:plastid; P:biological_process; C:nucleus; C:plasma membrane	-	IPR002108 (SMART); IPR029006 (G3DSA:3.40.20.GENE3D); IPR002108 (PFAM); IPR017904 (PANTHER); PTHR11913:SF19 (PANTHER); IPR002108 (PROSITE_PROFILES); SSF55753 (SUPERFAMILY)
gALL_c664	1	1	1	2	transmembrane protein 115-like	1329	20	2.46733e-108	0.8485	8	P:cellular component organization; P:cellular process; F:hydrolase activity; P:transport; C:Golgi apparatus; C:membrane; P:response to stress; P:response to abiotic stimulus	EC:3.4.21	IPR013861 (PFAM); IPR022764 (G3DSA:1.20.1540.GENE3D); PTHR13377 (PANTHER); TRANSMEMBRANE (PHOBIUS); NON_CYTOPLASMIC_DOMAIN (PHOBIUS); TRANSMEMBRANE (PHOBIUS); CYTOPLASMIC_DOMAIN (PHOBIUS); CYTOPLASMIC_DOMAIN (PHOBIUS); TRANSMEMBRANE (PHOBIUS); TRANSMEMBRANE (PHOBIUS); TRANSMEMBRANE (PHOBIUS); NON_CYTOPLASMIC_DOMAIN (PHOBIUS); NON_CYTOPLASMIC_DOMAIN (PHOBIUS); TRANSMEMBRANE (PHOBIUS); CYTOPLASMIC_…
gALL_c665	3	4	6	12	probable receptor-like protein kinase at5g18500-like	1470	20	5.8315e-175	0.91	5	C:plasma membrane; F:kinase activity; P:cellular protein modification process; F:nucleotide binding; C:plastid; P:metabolic process; P:cellular process	EC:2.7.11; EC:2.7.10	CYTOPLASMIC_DOMAIN (PHOBIUS); TRANSMEMBRANE (PHOBIUS); NON_CYTOPLASMIC_DOMAIN (PHOBIUS); TMhelix (TMHMM)
gALL_c666	2	6	5	6	bes1 bzr1 homolog protein 2-like	1494	20	4.07647e-94	0.629	1	C:vacuole		IPR008540 (PFAM); PTHR31506:SF3 (PANTHER); PTHR31506 (PANTHER)
gALL_c667	6	3	6	7	pleckstrin homology domain-containing protein 1-like	791	20	1.79457e-68	0.9125	2	F:lipid binding; C:cytoplasm	-	no IPS match
gALL_c668	3	4	1	4	protein executer chloroplastic-like	2262	20	0	0.7335	0	-		Coil (COILS); IPR021894 (PFAM)
gALL_c669	4	4	7	2	maltose excess protein chloroplastic-like	1385	20	8.65582e-112	0.759	5	P:biological_process; P:transport; P:cellular process; C:plastid; P:carbohydrate metabolic process; C:membrane	-	CYTOPLASMIC_DOMAIN (PHOBIUS); CYTOPLASMIC_DOMAIN (PHOBIUS); NON_CYTOPLASMIC_DOMAIN (PHOBIUS); TRANSMEMBRANE (PHOBIUS); CYTOPLASMIC_DOMAIN (PHOBIUS); TRANSMEMBRANE (PHOBIUS); TRANSMEMBRANE (PHOBIUS); NON_CYTOPLASMIC_DOMAIN (PHOBIUS); TRANSMEMBRANE (PHOBIUS); CYTOPLASMIC_DOMAIN (PHOBIUS); TRANSMEMBRANE (PHOBIUS); TRANSMEMBRANE (PHOBIUS); NON_CYTOPLASMIC_DOMAIN (PHOBIUS); TRANSMEMBRANE (PHOBIUS); NO…
gALL_c670	3	6	1	3	coiled-coil domain-containing protein 124-like	1178	20	2.32014e-51	0.5285	10	P:proteasome assembly; P:response to symbiotic fungus; P:response to misfolded protein; P:protein targeting to vacuole; F:molecular_function; P:proteasome-mediated ubiquitin-dependent protein catabolic process; P:endosomal transport; P:vesicle-mediated transport; P:biological_process; P:positive regulation of cell proliferation		Coil (COILS); Coil (COILS); Coil (COILS); IPR010422 (PFAM); PTHR21680:SF0 (PANTHER); PTHR21680 (PANTHER)
gALL_c671	0	1	3	1	nadh dehydrogenase	1061	20	1.20458e-133	0.8695	11	P:protein metabolic process; P:catabolic process; P:cellular process; P:metabolic process; C:membrane; C:mitochondrion; P:response to stress; P:response to abiotic stimulus; P:cellular component organization; F:nucleotide binding; F:catalytic activity; F:binding; P:biosynthetic process	EC:1.6.99.3	PF13460 (PFAM); IPR016040 (G3DSA:3.40.50.GENE3D); PTHR12126:SF1 (PANTHER); PTHR12126 (PANTHER); SSF51735 (SUPERFAMILY); TMhelix (TMHMM)
gALL_c673	2	2	4	3	aquaporin nip1-1-like	1129	20	1.64833e-107	0.777	3	C:membrane; P:transport; F:transporter activity	-	IPR000425 (PRINTS); IPR000425 (TIGRFAM); IPR023271 (G3DSA:1.20.1080.GENE3D); IPR000425 (PFAM); IPR000425 (PANTHER); PTHR19139:SF88 (PANTHER); IPR022357 (PROSITE_PATTERNS); TRANSMEMBRANE (PHOBIUS); TRANSMEMBRANE (PHOBIUS); TRANSMEMBRANE (PHOBIUS); TRANSMEMBRANE (PHOBIUS); TRANSMEMBRANE (PHOBIUS); NON_CYTOPLASMIC_DOMAIN (PHOBIUS); CYTOPLASMIC_DOMAIN (PHOBIUS); CYTOPLASMIC_DOMAIN (PHOBIUS); NON_CYTO…
gALL_c674	1	0	2	8	mitogen-activated protein kinase 4	1776	20	0	0.949	24	P:transport; F:kinase activity; P:response to endogenous stimulus; P:response to stress; P:response to abiotic stimulus; P:biosynthetic process; P:cellular process; P:flower development; P:cell death; P:carbohydrate metabolic process; P:generation of precursor metabolites and energy; P:catabolic process; P:response to external stimulus; P:response to biotic stimulus; C:cytosol; P:signal transduct…	EC:2.7.11.24; EC:2.7.10	IPR002290 (SMART); G3DSA:1.10.510.10 (GENE3D); IPR000719 (PFAM); G3DSA:3.30.200.20 (GENE3D); PTHR24055:SF180 (PANTHER); PTHR24055 (PANTHER); IPR017441 (PROSITE_PATTERNS); IPR008271 (PROSITE_PATTERNS); IPR003527 (PROSITE_PATTERNS); IPR000719 (PROSITE_PROFILES); IPR011009 (SUPERFAMILY)
gALL_c675	4	4	2	7	bag family molecular chaperone regulator chloroplastic-like	1549	20	2.94435e-40	0.636	4	F:molecular_function; P:biological_process; C:plasma membrane; F:chaperone binding		no IPS match
gALL_c676	4	3	4	8	hypothetical protein L484_004093	1050	14	1.95256e-11	0.4207	9	P:response to UV-B; P:galactolipid biosynthetic process; P:response to sucrose; P:negative regulation of transcription, DNA-templated; P:flavonoid biosynthetic process; F:molecular_function; P:cellular response to phosphate starvation; C:extracellular region; P:biological_process		CYTOPLASMIC_DOMAIN (PHOBIUS); TRANSMEMBRANE (PHOBIUS); NON_CYTOPLASMIC_DOMAIN (PHOBIUS); TMhelix (TMHMM)
gALL_c677	2	1	3	8	fbd-associated f-box protein at5g38590-like	1849	20	2.34682e-89	0.5405	0	-		IPR001810 (SMART); IPR006566 (SMART); G3DSA:3.80.10.10 (GENE3D); IPR001810 (PFAM); IPR006566 (PFAM); PTHR32212:SF56 (PANTHER); PTHR32212 (PANTHER); IPR001810 (PROSITE_PROFILES); SSF52047 (SUPERFAMILY); IPR001810 (SUPERFAMILY)
gALL_c678	4	6	4	5	basic leucine-zipper 44	1423	20	8.89786e-43	0.781	5	F:DNA binding; F:sequence-specific DNA binding transcription factor activity; P:biosynthetic process; P:nucleobase-containing compound metabolic process; C:intracellular	-	Coil (COILS); Coil (COILS); IPR004827 (SMART); IPR004827 (PFAM); G3DSA:1.20.5.170 (GENE3D); PTHR22952 (PANTHER); IPR004827 (PROSITE_PATTERNS); IPR004827 (PROSITE_PROFILES); SSF57959 (SUPERFAMILY)
gALL_c679	2	4	5	6	kinase-related protein	940	20	3.28182e-63	0.6635	3	F:molecular_function; P:biological_process; C:nucleus		PTHR12758:SF20 (PANTHER); PTHR12758 (PANTHER)
gALL_c680	0	7	6	11	gdp-mannose dehydratase 2-like	1490	20	0	0.8995	9	C:cytosol; F:catalytic activity; F:binding; P:cellular component organization; P:anatomical structure morphogenesis; P:cell growth; P:nucleobase-containing compound metabolic process; P:biosynthetic process; P:carbohydrate metabolic process	EC:4.2.1.47	G3DSA:3.90.25.10 (GENE3D); PTHR10366 (PANTHER); PTHR10366:SF32 (PANTHER); SSF51735 (SUPERFAMILY)
gALL_c681	2	4	7	4	long chain base biosynthesis protein 2a-like	1913	20	0	0.8955	11	P:biosynthetic process; P:cellular process; P:lipid metabolic process; F:transferase activity; P:response to abiotic stimulus; P:post-embryonic development; P:multicellular organismal development; C:vacuole; F:binding; C:membrane; C:endoplasmic reticulum; P:protein metabolic process	EC:2.3.1.50	IPR015421 (G3DSA:3.40.640.GENE3D); IPR004839 (PFAM); PTHR13693:SF3 (PANTHER); PTHR13693 (PANTHER); NON_CYTOPLASMIC_DOMAIN (PHOBIUS); CYTOPLASMIC_DOMAIN (PHOBIUS); TRANSMEMBRANE (PHOBIUS); IPR015424 (SUPERFAMILY); TMhelix (TMHMM)
gALL_c682	0	0	1	1	ein3-binding f-box protein 1-like	1198	20	1.34898e-62	0.7	2	P:multicellular organismal development; P:response to endogenous stimulus	-	NON_CYTOPLASMIC_DOMAIN (PHOBIUS); TRANSMEMBRANE (PHOBIUS); CYTOPLASMIC_DOMAIN (PHOBIUS); NON_CYTOPLASMIC_DOMAIN (PHOBIUS); CYTOPLASMIC_DOMAIN (PHOBIUS); TRANSMEMBRANE (PHOBIUS); TRANSMEMBRANE (PHOBIUS); TMhelix (TMHMM); TMhelix (TMHMM)
gALL_c684	1	5	4	4	atp-dependent zinc metalloprotease ftsh mitochondrial-like	1994	20	0	0.9	8	C:membrane; F:binding; C:mitochondrion; F:hydrolase activity; P:protein metabolic process; F:nucleotide binding; C:plastid; C:thylakoid; P:catabolic process	EC:3.6.4.3; EC:3.4.24	IPR003593 (SMART); IPR003959 (PFAM); IPR000642 (PFAM); IPR027417 (G3DSA:3.40.50.GENE3D); IPR005936 (TIGRFAM); G3DSA:1.10.8.60 (GENE3D); PTHR23076 (PANTHER); PTHR23076:SF50 (PANTHER); IPR003960 (PROSITE_PATTERNS); IPR005936 (HAMAP); SSF140990 (SUPERFAMILY); IPR027417 (SUPERFAMILY)
gALL_c685	5	2	4	7	ormdl family protein	1000	20	1.5058e-82	0.9585	1	C:membrane	-	no IPS match
gALL_c686	0	3	5	9	thioredoxin reductase 2-like	1263	20	5.20038e-145	0.814	14	C:cytosol; P:reproduction; P:post-embryonic development; P:metabolic process; P:cell growth; P:cellular homeostasis; C:plastid; P:biosynthetic process; P:protein metabolic process; P:cellular process; F:nucleotide binding; C:mitochondrion; P:pollination; P:biological_process; P:response to stress; F:catalytic activity; P:nucleobase-containing compound metabolic process	EC:1.8.1.9	IPR000103 (PRINTS); IPR013027 (PRINTS); G3DSA:3.50.50.60 (GENE3D); IPR023753 (PFAM); G3DSA:3.50.50.60 (GENE3D); G3DSA:3.50.50.60 (GENE3D); IPR005982 (TIGRFAM); IPR001327 (PFAM); PTHR22912:SF96 (PANTHER); PTHR22912 (PANTHER); IPR008255 (PROSITE_PATTERNS); SIGNAL_PEPTIDE_C_REGION (PHOBIUS); SIGNAL_PEPTIDE (PHOBIUS); NON_CYTOPLASMIC_DOMAIN (PHOBIUS); SIGNAL_PEPTIDE_H_REGION (PHOBIUS); SIGNAL_PEPTIDE…
gALL_c687	1	3	4	6	biotin carboxylase precursor family protein	2134	20	0	0.9325	16	C:plastid; P:response to stress; P:biosynthetic process; P:lipid metabolic process; P:cellular process; P:secondary metabolic process; F:catalytic activity; P:cell growth; P:response to external stimulus; P:response to abiotic stimulus; P:anatomical structure morphogenesis; P:cell differentiation; P:multicellular organismal development; P:nucleobase-containing compound metabolic process; F:bindin…	EC:6.3.4.14; EC:6.4.1.2	no IPS match
gALL_c688	2	9	3	10	upstream activation factor subunit uaf30-like	926	20	9.2826e-28	0.825	4	P:biosynthetic process; P:cellular process; P:lipid metabolic process; C:nucleus	-	IPR019835 (SMART); IPR003121 (G3DSA:1.10.245.GENE3D); IPR003121 (PFAM); PTHR13844 (PANTHER); PTHR13844:SF3 (PANTHER); SignalP-TM (SIGNALP_GRAM_POSITIVE); IPR003121 (SUPERFAMILY)
gALL_c689	1	3	2	2	e3 ubiquitin-protein ligase aip2-like	1232	20	2.07504e-106	0.7145	8	C:cytosol; F:binding; F:transferase activity; P:cellular protein modification process; F:protein binding; P:signal transduction; P:response to endogenous stimulus; C:nucleus; P:transport	-	Coil (COILS); IPR001841 (SMART); IPR013083 (G3DSA:3.30.40.GENE3D); IPR001841 (PFAM); PTHR22763:SF2 (PANTHER); PTHR22763 (PANTHER); IPR001841 (PROSITE_PROFILES); SSF57850 (SUPERFAMILY)
gALL_c690	4	8	10	16	adenine phosphoribosyltransferase chloroplastic-like	1264	20	7.89814e-85	0.8875	13	C:cytosol; P:response to stress; P:response to abiotic stimulus; P:nucleobase-containing compound metabolic process; C:cell wall; C:plastid; P:biosynthetic process; P:carbohydrate metabolic process; F:transferase activity; P:biological_process; P:generation of precursor metabolites and energy; P:catabolic process; C:Golgi apparatus; C:plasma membrane	EC:2.4.2.7	IPR000836 (PFAM); IPR029057 (G3DSA:3.40.50.GENE3D); IPR005764 (TIGRFAM); PTHR11776:SF6 (PANTHER); PTHR11776 (PANTHER); IPR005764 (HAMAP); IPR029057 (SUPERFAMILY)
gALL_c691	2	6	7	5	bsd domain-containing isoform 1	1285	20	4.49777e-56	0.731	0	-		IPR005607 (SMART); IPR005607 (PFAM); PTHR31923:SF1 (PANTHER); PTHR31923 (PANTHER); IPR005607 (PROSITE_PROFILES); SSF140383 (SUPERFAMILY)
gALL_c692	4	1	3	4	prolyl oligopeptidase family protein	2542	20	0	0.884	3	F:hydrolase activity; P:protein metabolic process; C:plastid	EC:3.4.21	IPR002470 (PRINTS); IPR001375 (PFAM); IPR029058 (G3DSA:3.40.50.GENE3D); IPR023302 (PFAM); IPR023302 (G3DSA:2.130.10.GENE3D); IPR002470 (PANTHER); PTHR11757:SF2 (PANTHER); SSF50993 (SUPERFAMILY); IPR029058 (SUPERFAMILY)
gALL_c693	5	6	2	0	chlorophyllase- chloroplastic-like	1135	20	2.21132e-128	0.801	4	P:catabolic process; P:cellular process; C:intracellular; F:hydrolase activity	EC:3.1.1.14	no IPS match
gALL_c694	2	1	2	4	mitogen-activated protein kinase 3	1914	20	0	0.929	20	P:biosynthetic process; P:cellular process; P:secondary metabolic process; P:post-embryonic development; P:flower development; P:reproduction; P:response to stress; P:cell death; P:response to external stimulus; P:response to biotic stimulus; P:response to endogenous stimulus; P:signal transduction; P:generation of precursor metabolites and energy; P:photosynthesis; F:kinase activity; F:signal tr…	EC:2.7.11.24	no IPS match
gALL_c695	5	1	3	7	lanc-like protein 2-like	1542	20	5.8371e-136	0.8475	1	C:membrane	-	IPR007822 (PRINTS); IPR020464 (PRINTS); IPR007822 (PFAM); PTHR12736 (PANTHER); PTHR12736:SF7 (PANTHER); SSF158745 (SUPERFAMILY)
gALL_c696	4	10	4	13	binding isoform 1	2535	20	0	0.923	1	F:catalytic activity	-	IPR000008 (SMART); IPR000225 (SMART); IPR000008 (G3DSA:2.60.40.GENE3D); IPR000008 (PFAM); IPR011989 (G3DSA:1.25.10.GENE3D); PTHR23315:SF64 (PANTHER); PTHR23315 (PANTHER); IPR000008 (PROSITE_PROFILES); IPR000225 (PROSITE_PROFILES); IPR000008 (SUPERFAMILY); IPR016024 (SUPERFAMILY); IPR016024 (SUPERFAMILY)
gALL_c697	6	3	3	9	caffeic acid o-methyltransferase	1616	20	0	0.89	5	F:transferase activity; P:biosynthetic process; P:cellular process; P:secondary metabolic process; F:protein binding; P:metabolic process	EC:2.1.1.68	IPR016461 (PIRSF); IPR001077 (PFAM); IPR029063 (G3DSA:3.40.50.GENE3D); IPR011991 (G3DSA:1.10.10.GENE3D); IPR012967 (PFAM); PTHR11746 (PANTHER); PTHR11746:SF65 (PANTHER); IPR016461 (PROSITE_PROFILES); IPR029063 (SUPERFAMILY); SSF46785 (SUPERFAMILY)
gALL_c698	2	1	3	11	Cc08_g00140 - Hypothetical protein [Coffea sp]	1359		4e-70					PF15365 (PFAM)
gALL_c699	1	0	0	4	soc1-like protein	1179	20	3.22073e-85	0.7305	6	P:biosynthetic process; P:nucleobase-containing compound metabolic process; F:sequence-specific DNA binding transcription factor activity; F:DNA binding; F:protein binding; C:nucleus; C:intracellular	-	Coil (COILS); Coil (COILS); Coil (COILS); IPR002100 (PRINTS); IPR002100 (SMART); IPR002100 (PFAM); IPR002487 (PFAM); PTHR11945 (PANTHER); PTHR11945:SF148 (PANTHER); IPR002100 (PROSITE_PATTERNS); IPR002487 (PROSITE_PROFILES); IPR002100 (PROSITE_PROFILES); IPR002100 (SUPERFAMILY)
gALL_c700	0	3	4	6	protein walls are thin 1-like	1447	20	5.09706e-151	0.8395	13	C:membrane; C:vacuole; P:biological_process; P:transport; P:cell growth; P:multicellular organismal development; P:growth; P:response to stress; P:response to abiotic stimulus; P:response to external stimulus; P:anatomical structure morphogenesis; P:cell differentiation; P:cellular process; P:cellular component organization; P:biosynthetic process; P:carbohydrate metabolic process; P:metabolic pr…	-	IPR000620 (PFAM); PTHR31218:SF13 (PANTHER); PTHR31218 (PANTHER); TRANSMEMBRANE (PHOBIUS); TRANSMEMBRANE (PHOBIUS); TRANSMEMBRANE (PHOBIUS); TRANSMEMBRANE (PHOBIUS); TRANSMEMBRANE (PHOBIUS); CYTOPLASMIC_DOMAIN (PHOBIUS); NON_CYTOPLASMIC_DOMAIN (PHOBIUS); CYTOPLASMIC_DOMAIN (PHOBIUS); CYTOPLASMIC_DOMAIN (PHOBIUS); NON_CYTOPLASMIC_DOMAIN (PHOBIUS); TRANSMEMBRANE (PHOBIUS); NON_CYTOPLASMIC_DOMAIN (PH…
gALL_c701	1	4	5	9	thioredoxin-like 1- chloroplastic-like	1419	20	1.06851e-80	0.686	1	P:biological_process	-	IPR012336 (G3DSA:3.40.30.GENE3D); IPR013766 (PFAM); PTHR10438:SF245 (PANTHER); IPR005746 (PANTHER); IPR012336 (SUPERFAMILY)
gALL_c702	2	5	3	5	serine threonine-protein kinase aurora-1-like	1285	20	1.22856e-157	0.957	11	P:cell cycle; C:cytoplasm; C:nucleolus; C:cytoskeleton; P:cellular component organization; P:cellular protein modification process; P:regulation of gene expression, epigenetic; P:nucleobase-containing compound metabolic process; P:biosynthetic process; F:nucleotide binding; F:kinase activity; P:metabolic process; P:cellular process	-	IPR002290 (SMART); IPR000719 (PFAM); G3DSA:3.30.200.20 (GENE3D); G3DSA:1.10.510.10 (GENE3D); PTHR24350 (PANTHER); IPR008271 (PROSITE_PATTERNS); IPR017441 (PROSITE_PATTERNS); SIGNAL_PEPTIDE_H_REGION (PHOBIUS); SIGNAL_PEPTIDE_C_REGION (PHOBIUS); SIGNAL_PEPTIDE (PHOBIUS); SIGNAL_PEPTIDE_N_REGION (PHOBIUS); NON_CYTOPLASMIC_DOMAIN (PHOBIUS); IPR000719 (PROSITE_PROFILES); IPR011009 (SUPERFAMILY)
gALL_c703	2	5	3	3	thioredoxin chloroplastic-like	935	20	3.12519e-47	0.881	9	P:metabolic process; F:enzyme regulator activity; P:response to stress; P:response to abiotic stimulus; P:cellular homeostasis; P:biological_process; F:molecular_function; P:transport; C:plastid; C:thylakoid; F:catalytic activity	-	no IPS match
gALL_c704	1	1	6	3	pra1 family protein f2-like	797	20	1.9629e-46	0.692	2	F:binding; F:catalytic activity	-	IPR004895 (PFAM); PTHR19317 (PANTHER); PTHR19317:SF2 (PANTHER); NON_CYTOPLASMIC_DOMAIN (PHOBIUS); TRANSMEMBRANE (PHOBIUS); NON_CYTOPLASMIC_DOMAIN (PHOBIUS); TRANSMEMBRANE (PHOBIUS); CYTOPLASMIC_DOMAIN (PHOBIUS); CYTOPLASMIC_DOMAIN (PHOBIUS); TRANSMEMBRANE (PHOBIUS); TRANSMEMBRANE (PHOBIUS); CYTOPLASMIC_DOMAIN (PHOBIUS); TMhelix (TMHMM); TMhelix (TMHMM); TMhelix (TMHMM)
gALL_c705	2	2	4	2	ras-related protein raba5b-like	1206	20	3.20649e-96	0.915	8	P:multicellular organismal development; P:signal transduction; P:growth; P:anatomical structure morphogenesis; F:hydrolase activity; P:transport; F:nucleotide binding; C:plasma membrane	-	IPR001806 (PRINTS); IPR002041 (SMART); IPR003578 (SMART); IPR003579 (SMART); IPR020849 (SMART); IPR001806 (PFAM); IPR005225 (TIGRFAM); IPR027417 (G3DSA:3.40.50.GENE3D); PTHR24073:SF394 (PANTHER); PTHR24073 (PANTHER); PS51419 (PROSITE_PROFILES); IPR027417 (SUPERFAMILY)
gALL_c706	3	11	8	10	2-oxoglutarate mitochondrial-like	3601	20	0	0.947	5	F:catalytic activity; F:binding; P:biological_process; P:generation of precursor metabolites and energy; C:mitochondrion; P:cellular process; P:catabolic process; P:metabolic process; C:cytoplasm	EC:1.2.4.2	IPR011603 (PIRSF); IPR005475 (SMART); IPR005475 (PFAM); IPR011603 (TIGRFAM); IPR029061 (G3DSA:3.40.50.GENE3D); IPR001017 (PFAM); IPR029061 (G3DSA:3.40.50.GENE3D); IPR011603 (PANTHER); PTHR23152:SF6 (PANTHER); IPR029061 (SUPERFAMILY); IPR029061 (SUPERFAMILY)
gALL_c707	1	9	7	6	dynamin-related protein 3a-like	2777	20	0	0.865	12	C:cytosol; P:cellular component organization; P:cellular process; C:peroxisome; C:mitochondrion; C:plastid; F:lipid binding; P:nucleobase-containing compound metabolic process; P:catabolic process; P:post-embryonic development; F:hydrolase activity; F:nucleotide binding; C:plasma membrane	-	IPR022812 (PRINTS); IPR001401 (SMART); IPR027417 (G3DSA:3.40.50.GENE3D); IPR000375 (PFAM); IPR001401 (PFAM); IPR022812 (PANTHER); PTHR11566:SF21 (PANTHER); IPR027417 (SUPERFAMILY)
gALL_c708	5	5	2	7	nucleotide-sugar transporter family protein isoform 1	1363	20	8.56436e-118	0.776	2	C:cell; C:membrane	-	IPR004853 (PFAM); PTHR11132:SF26 (PANTHER); PTHR11132 (PANTHER); NON_CYTOPLASMIC_DOMAIN (PHOBIUS); CYTOPLASMIC_DOMAIN (PHOBIUS); TRANSMEMBRANE (PHOBIUS); TRANSMEMBRANE (PHOBIUS); TRANSMEMBRANE (PHOBIUS); CYTOPLASMIC_DOMAIN (PHOBIUS); CYTOPLASMIC_DOMAIN (PHOBIUS); TRANSMEMBRANE (PHOBIUS); NON_CYTOPLASMIC_DOMAIN (PHOBIUS); TRANSMEMBRANE (PHOBIUS); NON_CYTOPLASMIC_DOMAIN (PHOBIUS); TRANSMEMBRANE (PH…
gALL_c709	2	3	1	3	protein vac14 homolog	1513	20	1.85484e-143	0.7455	4	P:positive regulation of phosphorylation; F:kinase activator activity; C:vacuolar membrane; P:biological_process		IPR021841 (PFAM); IPR026825 (PANTHER); PTHR16023:SF0 (PANTHER); TRANSMEMBRANE (PHOBIUS); TRANSMEMBRANE (PHOBIUS); NON_CYTOPLASMIC_DOMAIN (PHOBIUS); TRANSMEMBRANE (PHOBIUS); NON_CYTOPLASMIC_DOMAIN (PHOBIUS); CYTOPLASMIC_DOMAIN (PHOBIUS); CYTOPLASMIC_DOMAIN (PHOBIUS)
gALL_c710	3	1	5	3	casp-like protein vit_19s0090g00570-like	1069	20	1.52546e-59	0.768	8	C:plasma membrane; F:catalytic activity; C:membrane; C:mitochondrion; C:nucleus; P:generation of precursor metabolites and energy; P:nucleobase-containing compound metabolic process; P:biosynthetic process; P:cellular process; P:transport	EC:1.6.5.3	IPR006702 (PFAM); IPR006459 (TIGRFAM); PTHR11615 (PANTHER); TRANSMEMBRANE (PHOBIUS); NON_CYTOPLASMIC_DOMAIN (PHOBIUS); CYTOPLASMIC_DOMAIN (PHOBIUS); CYTOPLASMIC_DOMAIN (PHOBIUS); NON_CYTOPLASMIC_DOMAIN (PHOBIUS); TRANSMEMBRANE (PHOBIUS); TRANSMEMBRANE (PHOBIUS); CYTOPLASMIC_DOMAIN (PHOBIUS); TRANSMEMBRANE (PHOBIUS); TMhelix (TMHMM); TMhelix (TMHMM); TMhelix (TMHMM); TMhelix (TMHMM)
gALL_c711	4	5	1	2	atp-dependent zinc metalloprotease ftsh chloroplastic-like	2039	20	0	0.777	3	F:hydrolase activity; P:protein metabolic process; F:nucleotide binding	EC:3.6.1.15	SIGNAL_PEPTIDE_C_REGION (PHOBIUS); SIGNAL_PEPTIDE_N_REGION (PHOBIUS); NON_CYTOPLASMIC_DOMAIN (PHOBIUS); SIGNAL_PEPTIDE_H_REGION (PHOBIUS); SIGNAL_PEPTIDE (PHOBIUS)
gALL_c712	3	4	11	7	PREDICTED: uncharacterized protein At5g49945-like	1490	20	1.37772e-142	0.8115	7	P:transport; C:Golgi apparatus; P:biosynthetic process; P:carbohydrate metabolic process; P:cellular process; C:extracellular region; C:endoplasmic reticulum	-	Coil (COILS); IPR012879 (PFAM); IPR012879 (PANTHER); NON_CYTOPLASMIC_DOMAIN (PHOBIUS); CYTOPLASMIC_DOMAIN (PHOBIUS); TRANSMEMBRANE (PHOBIUS); TMhelix (TMHMM)
gALL_c713	1	1	1	4	avr9 elicitor response protein	1329	20	1.44649e-108	0.96	6	F:transferase activity; C:Golgi apparatus; P:cellular protein modification process; P:biosynthetic process; P:carbohydrate metabolic process; C:membrane; P:protein metabolic process; P:cellular process	EC:2.4.1.134	IPR002659 (PFAM); IPR002659 (PANTHER); PTHR11214:SF74 (PANTHER)
gALL_c714	0	3	1	0	conserved hypothetical protein	764	20	1.6041e-71	0.8025	1	F:molecular_function		TRANSMEMBRANE (PHOBIUS); CYTOPLASMIC_DOMAIN (PHOBIUS); NON_CYTOPLASMIC_DOMAIN (PHOBIUS); NON_CYTOPLASMIC_DOMAIN (PHOBIUS); TRANSMEMBRANE (PHOBIUS)
gALL_c715	2	5	4	9	green ripe-like 1	1624	20	3.00745e-99	0.806	5	P:signal transduction; P:response to endogenous stimulus; C:Golgi apparatus; C:membrane; C:endoplasmic reticulum	-	no IPS match
gALL_c716	6	2	6	5	aldose 1-epimerase-like	1409	20	1.83844e-133	0.7675	6	F:carbohydrate binding; F:catalytic activity; P:biosynthetic process; P:carbohydrate metabolic process; P:generation of precursor metabolites and energy; P:catabolic process	EC:5.1.3.3	IPR015443 (PIRSF); IPR008183 (PFAM); IPR014718 (G3DSA:2.70.98.GENE3D); PTHR10091:SF3 (PANTHER); PTHR10091 (PANTHER); NON_CYTOPLASMIC_DOMAIN (PHOBIUS); SIGNAL_PEPTIDE_N_REGION (PHOBIUS); SIGNAL_PEPTIDE_H_REGION (PHOBIUS); SIGNAL_PEPTIDE_C_REGION (PHOBIUS); SIGNAL_PEPTIDE (PHOBIUS); SignalP-noTM (SIGNALP_EUK); IPR011013 (SUPERFAMILY)
gALL_c717	7	6	6	8	short chain alcohol	1187	20	3.55686e-116	0.8315	4	P:metabolic process; F:catalytic activity; P:biosynthetic process; P:cellular process; P:lipid metabolic process	EC:1.1.1.53; EC:1.1.1.163	IPR002198 (PRINTS); IPR002347 (PRINTS); IPR016040 (G3DSA:3.40.50.GENE3D); IPR002198 (PFAM); PTHR24322 (PANTHER); PTHR24322:SF309 (PANTHER); SSF51735 (SUPERFAMILY)
gALL_c718	5	3	0	5	nadph:quinone oxidoreductase family protein	1256	20	2.97914e-84	0.8655	9	F:catalytic activity; P:response to external stimulus; P:response to stress; P:response to biotic stimulus; C:plasma membrane; C:plastid; P:response to abiotic stimulus; P:metabolic process; P:biosynthetic process; P:lipid metabolic process	EC:1.6.5.2	no IPS match
gALL_c719	0	1	4	6	adenylyl cyclase-associated protein	1914	20	0	0.79	12	P:cell growth; P:carbohydrate metabolic process; P:catabolic process; C:cytosol; P:anatomical structure morphogenesis; P:cell differentiation; P:multicellular organismal development; P:biosynthetic process; P:cellular component organization; P:cellular process; P:response to external stimulus; P:response to abiotic stimulus; P:biological_process; F:protein binding	-	IPR006599 (SMART); IPR013992 (PFAM); IPR013912 (PFAM); IPR016098 (G3DSA:2.160.20.GENE3D); IPR001837 (PANTHER); IPR017901 (PROSITE_PROFILES); IPR013992 (SUPERFAMILY); IPR013912 (SUPERFAMILY)
gALL_c720	2	7	7	3	prostaglandin e synthase 2-like	1522	20	2.11175e-122	0.782	2	P:cellular homeostasis; F:molecular_function; F:catalytic activity	-	IPR012336 (G3DSA:3.40.30.GENE3D); IPR004046 (PFAM); IPR004045 (PFAM); IPR010987 (G3DSA:1.20.1050.GENE3D); PTHR12782:SF5 (PANTHER); PTHR12782 (PANTHER); IPR011767 (PROSITE_PATTERNS); SIGNAL_PEPTIDE_N_REGION (PHOBIUS); SIGNAL_PEPTIDE_C_REGION (PHOBIUS); SIGNAL_PEPTIDE (PHOBIUS); NON_CYTOPLASMIC_DOMAIN (PHOBIUS); SIGNAL_PEPTIDE_H_REGION (PHOBIUS); IPR002109 (PROSITE_PROFILES); IPR010987 (SUPERFAMILY…
gALL_c721	1	3	6	10	monoglyceride lipase-like	1294	20	7.7504e-160	0.891	9	P:biological_process; C:cellular_component; C:plasma membrane; P:response to stress; F:transferase activity; F:hydrolase activity; P:biosynthetic process; P:protein metabolic process; P:cellular process; P:lipid metabolic process; P:catabolic process	EC:3.1.1.5; EC:2.3.1.22	no IPS match
gALL_c722	3	8	5	9	basic helix-loop-helix dna-binding superfamily isoform 2	1914	20	7.55472e-99	0.513	1	F:protein dimerization activity		no IPS match
gALL_c724	1	3	3	5	probable prefoldin subunit 5-like	861	20	2.69249e-63	0.9375	4	P:protein metabolic process; P:cellular process; C:cellular_component; C:cytosol; F:protein binding	-	Coil (COILS); IPR004127 (PFAM); IPR011599 (TIGRFAM); IPR009053 (G3DSA:1.10.287.GENE3D); PTHR12674 (PANTHER); IPR009053 (SUPERFAMILY)
gALL_c725	0	7	5	7	kinesin 3 isoform 4	1507	20	2.70387e-178	0.844	9	F:motor activity; F:protein binding; C:cytoskeleton; P:nucleobase-containing compound metabolic process; P:catabolic process; F:nucleotide binding; P:cellular process; F:hydrolase activity; P:cell differentiation; C:cytoplasm; C:nucleus	EC:3.6.1.3	IPR001752 (PRINTS); IPR001752 (SMART); IPR001752 (G3DSA:3.40.850.GENE3D); IPR001752 (PFAM); IPR027640 (PANTHER); IPR019821 (PROSITE_PATTERNS); IPR001752 (PROSITE_PROFILES); IPR027417 (SUPERFAMILY)
gALL_c726	1	2	2	3	peptide methionine sulfoxide reductase chloroplastic-like	1184	20	3.57547e-84	0.7725	7	P:cellular process; C:intracellular; P:metabolic process; P:response to extracellular stimulus; P:cell communication; P:response to abiotic stimulus; P:response to stress; F:catalytic activity	EC:1.8.4.12; EC:1.8.4	no IPS match
gALL_c727	2	7	3	11	peptidyl-prolyl cis-trans isomerase-like 1-like	763	20	2.65653e-74	0.862	3	P:protein metabolic process; P:cellular process; P:cellular protein modification process; C:cytosol; F:catalytic activity	EC:5.2.1.8	IPR002130 (PRINTS); IPR024936 (PIRSF); IPR029000 (G3DSA:2.40.100.GENE3D); IPR002130 (PFAM); PTHR11071 (PANTHER); IPR020892 (PROSITE_PATTERNS); IPR002130 (PROSITE_PROFILES); IPR029000 (SUPERFAMILY)
gALL_c728	4	5	4	7	tubby-like f-box protein 8-like	1832	20	0	0.885	1	F:hydrolase activity	-	IPR000007 (PRINTS); IPR000007 (G3DSA:3.20.90.GENE3D); G3DSA:1.20.1280.50 (GENE3D); IPR000007 (PFAM); IPR001810 (PFAM); PTHR16517 (PANTHER); PTHR16517:SF31 (PANTHER); IPR018066 (PROSITE_PATTERNS); IPR018066 (PROSITE_PATTERNS); IPR025659 (SUPERFAMILY); IPR001810 (SUPERFAMILY)
gALL_c729	3	4	2	0	phd finger protein alfin-like 1-like	940	20	4.49359e-102	0.783	3	F:protein binding; P:biosynthetic process; P:nucleobase-containing compound metabolic process; F:binding	-	IPR001965 (SMART); IPR021998 (PFAM); IPR013083 (G3DSA:3.30.40.GENE3D); IPR019787 (PFAM); PTHR12321 (PANTHER); PTHR12321:SF37 (PANTHER); IPR019786 (PROSITE_PATTERNS); NON_CYTOPLASMIC_DOMAIN (PHOBIUS); CYTOPLASMIC_DOMAIN (PHOBIUS); TRANSMEMBRANE (PHOBIUS); IPR019787 (PROSITE_PROFILES); IPR011011 (SUPERFAMILY)
gALL_c730	7	10	17	25	4-hydroxy-3-methylbut-2-en-1-yl diphosphate synthase	2126	20	0	0.934	20	P:biosynthetic process; P:cellular process; P:biological_process; F:binding; P:secondary metabolic process; P:lipid metabolic process; P:response to abiotic stimulus; P:transport; P:response to stress; P:cell death; P:response to endogenous stimulus; P:metabolic process; C:plastid; P:response to external stimulus; P:response to biotic stimulus; P:carbohydrate metabolic process; P:nucleobase-conta…	EC:1.17.7.1	Coil (COILS); IPR017178 (PIRSF); IPR004588 (PFAM); PTHR30454 (PANTHER); IPR004588 (HAMAP); SignalP-noTM (SIGNALP_EUK); SSF56014 (SUPERFAMILY)
gALL_c731	2	7	5	6	probable methyltransferase pmt26-like	1515	20	1.52296e-172	0.832	3	C:Golgi apparatus; P:metabolic process; F:transferase activity	-	IPR029063 (G3DSA:3.40.50.GENE3D); IPR004159 (PFAM); PTHR10108 (PANTHER); PTHR10108:SF772 (PANTHER); IPR029063 (SUPERFAMILY)
gALL_c732	2	6	8	7	e3 ubiquitin-protein ligase ring1-like	1356	20	2.31622e-85	0.638	1	F:binding	-	IPR001841 (SMART); IPR013083 (G3DSA:3.30.40.GENE3D); IPR001841 (PFAM); PF14369 (PFAM); PTHR22763 (PANTHER); PTHR22763:SF10 (PANTHER); IPR001841 (PROSITE_PROFILES); SSF57850 (SUPERFAMILY)
gALL_c733	2	3	2	4	polyadenylate-binding cytoplasmic and nuclear-like	1313	20	1.62298e-112	0.7595	2	F:nucleic acid binding; F:nucleotide binding	-	IPR000504 (SMART); IPR009818 (PFAM); IPR012677 (G3DSA:3.30.70.GENE3D); PF14259 (PFAM); IPR000504 (PFAM); PTHR24011:SF198 (PANTHER); PTHR24011 (PANTHER); IPR000504 (PROSITE_PROFILES); IPR000504 (PROSITE_PROFILES); SSF54928 (SUPERFAMILY); SSF54928 (SUPERFAMILY)
gALL_c734	0	1	3	5	at-rich interactive domain-containing protein 2-like isoform x1	1240	20	1.59859e-37	0.513	3	F:catalytic activity; C:intracellular; P:DNA metabolic process	EC:5.99.1	no IPS match
gALL_c735	3	6	4	8	vesicle-associated protein 4-2-like	1307	20	2.68137e-83	0.7505	4	P:transport; P:biosynthetic process; P:cellular protein modification process; P:biological_process; F:structural molecule activity	-	Coil (COILS); IPR008962 (G3DSA:2.60.40.GENE3D); IPR000535 (PFAM); PTHR10809:SF44 (PANTHER); PTHR10809 (PANTHER); IPR000535 (PROSITE_PROFILES); IPR008962 (SUPERFAMILY)
gALL_c736	1	2	1	5	ocs element-binding factor 1-like	1135	20	2.20228e-27	0.6515	12	P:biosynthetic process; P:nucleobase-containing compound metabolic process; P:transport; P:reproduction; P:post-embryonic development; P:response to extracellular stimulus; P:cell communication; P:response to stress; F:DNA binding; F:sequence-specific DNA binding transcription factor activity; F:protein binding; C:intracellular	-	Coil (COILS); IPR004827 (SMART); G3DSA:1.20.5.170 (GENE3D); IPR004827 (PFAM); PTHR22952 (PANTHER); IPR004827 (PROSITE_PATTERNS); IPR004827 (PROSITE_PROFILES); SSF57959 (SUPERFAMILY)
gALL_c737	5	3	8	4	calcineurin b-like protein 1	1169	20	2.75619e-105	0.9375	13	P:response to stress; P:response to endogenous stimulus; P:signal transduction; P:response to external stimulus; P:response to biotic stimulus; P:response to abiotic stimulus; P:cell death; P:cellular process; P:transport; P:cellular component organization; F:binding; C:cell; C:cytoplasm; P:metabolic process; C:plasma membrane; F:protein binding	-	PR00450 (PRINTS); IPR002048 (SMART); IPR011992 (PFAM); IPR011992 (G3DSA:1.10.238.GENE3D); PF13833 (PFAM); PTHR23056 (PANTHER); IPR015757 (PTHR23056:PANTHER); IPR018247 (PROSITE_PATTERNS); IPR018247 (PROSITE_PATTERNS); IPR002048 (PROSITE_PROFILES); IPR002048 (PROSITE_PROFILES); IPR002048 (PROSITE_PROFILES); SSF47473 (SUPERFAMILY)
gALL_c738	8	11	13	12	aspartic proteinase	2042	20	0	0.8655	3	P:protein metabolic process; F:hydrolase activity; P:lipid metabolic process	EC:3.4.23	IPR021109 (G3DSA:2.40.70.GENE3D); IPR001461 (PFAM); PTHR13683:SF230 (PANTHER); IPR001461 (PANTHER); IPR001969 (PROSITE_PATTERNS); NON_CYTOPLASMIC_DOMAIN (PHOBIUS); SIGNAL_PEPTIDE (PHOBIUS); SIGNAL_PEPTIDE_H_REGION (PHOBIUS); SIGNAL_PEPTIDE_C_REGION (PHOBIUS); SIGNAL_PEPTIDE_N_REGION (PHOBIUS); SignalP-noTM (SIGNALP_GRAM_NEGATIVE); SignalP-TM (SIGNALP_GRAM_POSITIVE); SignalP-noTM (SIGNALP_EUK); IP…
gALL_c739	1	1	3	4	ribosomal protein s21 family protein isoform 1	790	20	2.62158e-27	0.7625	4	C:ribosome; F:structural molecule activity; P:translation; C:mitochondrion; P:biological_process	-	IPR001911 (PFAM)
gALL_c740	4	5	4	1	bax inhibitor-1 family protein	1106	20	3.65879e-112	0.8745	7	F:binding; P:cellular component organization; P:anatomical structure morphogenesis; P:cell growth; C:membrane; P:signal transduction; P:response to endogenous stimulus	-	IPR006214 (PFAM); IPR006214 (PANTHER); PTHR23291:SF31 (PANTHER); TRANSMEMBRANE (PHOBIUS); TRANSMEMBRANE (PHOBIUS); TRANSMEMBRANE (PHOBIUS); TRANSMEMBRANE (PHOBIUS); CYTOPLASMIC_DOMAIN (PHOBIUS); TRANSMEMBRANE (PHOBIUS); NON_CYTOPLASMIC_DOMAIN (PHOBIUS); CYTOPLASMIC_DOMAIN (PHOBIUS); NON_CYTOPLASMIC_DOMAIN (PHOBIUS); CYTOPLASMIC_DOMAIN (PHOBIUS); NON_CYTOPLASMIC_DOMAIN (PHOBIUS); CYTOPLASMIC_DOMAI…
gALL_c741	2	5	3	6	eukaryotic translation initiation factor 3 subunit k-like	1009	20	3.59726e-108	0.9075	7	F:translation factor activity, nucleic acid binding; P:cellular component organization; P:translation; C:cytosol; C:cytoplasm; P:nucleobase-containing compound metabolic process; F:binding; C:nucleus; C:ribosome	-	IPR011991 (G3DSA:1.10.10.GENE3D); IPR016020 (G3DSA:1.25.40.GENE3D); IPR005062 (PFAM); IPR009374 (PANTHER); SSF46785 (SUPERFAMILY); IPR016024 (SUPERFAMILY)
gALL_c742	2	1	3	5	expansin-like family protein	1505	20	4.69601e-106	0.862	4	C:extracellular region; C:cell wall; P:reproduction; C:membrane	-	IPR007118 (PRINTS); IPR007112 (SMART); IPR007117 (PFAM); IPR014733 (G3DSA:2.40.40.GENE3D); IPR007117 (G3DSA:2.60.40.GENE3D); IPR009009 (PFAM); PTHR31692 (PANTHER); PTHR31692:SF4 (PANTHER); SIGNAL_PEPTIDE_H_REGION (PHOBIUS); NON_CYTOPLASMIC_DOMAIN (PHOBIUS); SIGNAL_PEPTIDE (PHOBIUS); SIGNAL_PEPTIDE_C_REGION (PHOBIUS); SIGNAL_PEPTIDE_N_REGION (PHOBIUS); IPR007117 (PROSITE_PROFILES); IPR007112 (PROS…
gALL_c743	3	3	5	4	transcription factor bpe-like	1321	20	6.07791e-83	0.6545	2	P:multicellular organismal development; P:cellular process; P:flower development	-	Coil (COILS); IPR011598 (SMART); IPR011598 (G3DSA:4.10.280.GENE3D); IPR011598 (PFAM); PTHR12565:SF70 (PANTHER); PTHR12565 (PANTHER); IPR011598 (PROSITE_PROFILES); IPR011598 (SUPERFAMILY)
gALL_c744	3	9	6	11	gdt1-like protein 3-like	1429	20	2.93014e-86	0.73	2	P:carbohydrate metabolic process; C:membrane	-	Coil (COILS); IPR001727 (PFAM); IPR001727 (PANTHER); NON_CYTOPLASMIC_DOMAIN (PHOBIUS); SIGNAL_PEPTIDE_H_REGION (PHOBIUS); TRANSMEMBRANE (PHOBIUS); NON_CYTOPLASMIC_DOMAIN (PHOBIUS); TRANSMEMBRANE (PHOBIUS); TRANSMEMBRANE (PHOBIUS); TRANSMEMBRANE (PHOBIUS); SIGNAL_PEPTIDE_C_REGION (PHOBIUS); NON_CYTOPLASMIC_DOMAIN (PHOBIUS); TRANSMEMBRANE (PHOBIUS); CYTOPLASMIC_DOMAIN (PHOBIUS); CYTOPLASMIC_DOMAIN …
gALL_c746	4	3	6	11	salt tolerance-like protein	1467	20	1.90995e-96	0.8115	5	F:kinase activity; P:metabolic process; P:cellular process; C:intracellular; F:binding	-	IPR000315 (SMART); IPR000315 (PFAM); PTHR31832:SF2 (PANTHER); PTHR31832 (PANTHER); IPR000315 (PROSITE_PROFILES); IPR000315 (PROSITE_PROFILES)
gALL_c747	4	4	8	4	cullin-like protein1	1834	20	0	0.9465	12	P:response to endogenous stimulus; P:protein metabolic process; P:catabolic process; P:cellular process; P:biological_process; C:nucleus; P:cellular component organization; C:intracellular; C:plastid; F:protein binding; C:cytoskeleton; C:cytoplasm; P:reproduction; P:post-embryonic development; P:embryo development	-	NON_CYTOPLASMIC_DOMAIN (PHOBIUS); TRANSMEMBRANE (PHOBIUS); CYTOPLASMIC_DOMAIN (PHOBIUS); TMhelix (TMHMM)
gALL_c748	4	7	8	14	e3 ubiquitin-protein ligase upl1-like isoform x1	2793	20	0	0.937	2	P:cellular protein modification process; F:catalytic activity; F:transferase activity	-	NON_CYTOPLASMIC_DOMAIN (PHOBIUS); CYTOPLASMIC_DOMAIN (PHOBIUS); TRANSMEMBRANE (PHOBIUS); TMhelix (TMHMM)
gALL_c749	3	5	3	5	mediator of rna polymerase ii transcription subunit 17-like	2132	20	0	0.741	1	C:nucleus	-	no IPS match
gALL_c750	0	0	1	2	#NAME?	849	20	1.02652e-43	0.7865	0	-		IPR023393 (G3DSA:3.30.530.GENE3D); PTHR19308 (PANTHER); PTHR19308:SF8 (PANTHER); NON_CYTOPLASMIC_DOMAIN (PHOBIUS); CYTOPLASMIC_DOMAIN (PHOBIUS); TRANSMEMBRANE (PHOBIUS); IPR002913 (PROSITE_PROFILES); SSF55961 (SUPERFAMILY)
gALL_c751	2	6	5	5	alpha beta-hydrolases superfamily protein	2019	20	5.25094e-98	0.69	4	P:biosynthetic process; P:cellular process; P:secondary metabolic process; F:catalytic activity; F:hydrolase activity	EC:3.1.1.1; EC:4.2.1.105	IPR029058 (G3DSA:3.40.50.GENE3D); IPR013094 (PFAM); PTHR23024 (PANTHER); PTHR23024:SF131 (PANTHER); IPR029058 (SUPERFAMILY)
gALL_c752	6	7	18	12	plastidic atp adp-transporter-like	2456	20	0	0.85	5	P:transport; C:membrane; F:transporter activity; F:nucleotide binding; C:plastid	-	IPR004667 (PFAM); IPR004667 (TIGRFAM); PTHR31187:SF0 (PANTHER); PTHR31187 (PANTHER); CYTOPLASMIC_DOMAIN (PHOBIUS); CYTOPLASMIC_DOMAIN (PHOBIUS); NON_CYTOPLASMIC_DOMAIN (PHOBIUS); NON_CYTOPLASMIC_DOMAIN (PHOBIUS); NON_CYTOPLASMIC_DOMAIN (PHOBIUS); TRANSMEMBRANE (PHOBIUS); TRANSMEMBRANE (PHOBIUS); TRANSMEMBRANE (PHOBIUS); NON_CYTOPLASMIC_DOMAIN (PHOBIUS); TRANSMEMBRANE (PHOBIUS); CYTOPLASMIC_DOMAIN…
gALL_c753	6	5	3	6	phospholipid:diacylglycerol acyltransferase 1-like	2298	20	0	0.8155	6	P:lipid metabolic process; F:transferase activity; F:kinase activity; F:nucleotide binding; P:biosynthetic process; P:protein metabolic process; P:cellular process	EC:2.3.1; EC:2.3.1.158	IPR029058 (G3DSA:3.40.50.GENE3D); IPR003386 (PFAM); PTHR11440 (PANTHER); PTHR11440:SF4 (PANTHER); TRANSMEMBRANE (PHOBIUS); NON_CYTOPLASMIC_DOMAIN (PHOBIUS); CYTOPLASMIC_DOMAIN (PHOBIUS); CYTOPLASMIC_DOMAIN (PHOBIUS); TRANSMEMBRANE (PHOBIUS); IPR029058 (SUPERFAMILY); TMhelix (TMHMM)
gALL_c754	4	6	14	10	s-adenosyl-l-methionine-dependent methyltransferases superfamily protein isoform 1	1792	20	0	0.792	7	C:endosome; C:cell wall; C:membrane; C:vacuole; P:metabolic process; F:transferase activity; C:Golgi apparatus	-	IPR004159 (PFAM); IPR029063 (G3DSA:3.40.50.GENE3D); PTHR10108 (PANTHER); PTHR10108:SF704 (PANTHER); IPR029063 (SUPERFAMILY)
gALL_c755	2	3	2	8	ribosomal protein s21 family protein isoform 1	1102	20	7.01383e-39	0.7085	6	C:ribosome; F:structural molecule activity; F:RNA binding; P:biological_process; C:plastid; C:thylakoid; P:translation	-	IPR001911 (PRINTS); IPR001911 (TIGRFAM); IPR001911 (PFAM); PTHR21109 (PANTHER); IPR001911 (HAMAP)
gALL_c756	0	2	2	4	u1 small nuclear ribonucleoprotein a-like isoform x1	1270	20	1.19052e-88	0.747	1	F:nucleic acid binding	-	IPR000504 (SMART); IPR012677 (G3DSA:3.30.70.GENE3D); IPR000504 (PFAM); IPR024888 (PANTHER); PTHR10501:SF0 (PANTHER); IPR000504 (PROSITE_PROFILES); SSF54928 (SUPERFAMILY)
gALL_c757	1	5	0	2	histone h1	725	20	2.57286e-20	0.741	4	C:intracellular; F:DNA binding; P:cellular component organization; P:DNA metabolic process; C:nucleus	-	IPR005819 (PRINTS); IPR005818 (SMART); IPR005818 (PFAM); IPR011991 (G3DSA:1.10.10.GENE3D); PTHR11467 (PANTHER); IPR005818 (PROSITE_PROFILES); SSF46785 (SUPERFAMILY)
gALL_c758	2	2	6	3	nc domain-containing protein	1247	20	3.11838e-118	0.865	4	P:signal transduction; P:response to endogenous stimulus; P:catabolic process; P:cellular process; P:lipid metabolic process	-	no IPS match
gALL_c759	2	6	4	8	phospholipase a1-iidelta-like	871	20	7.41704e-93	0.831	11	F:hydrolase activity; P:response to stress; P:response to abiotic stimulus; P:biosynthetic process; P:cellular process; P:lipid metabolic process; P:biological_process; P:transport; C:plastid; P:secondary metabolic process; P:response to extracellular stimulus; P:cell communication; P:catabolic process	EC:3.1.1.3; EC:3.1.1.32	IPR029058 (G3DSA:3.40.50.GENE3D); IPR002921 (PFAM); PTHR31828 (PANTHER); PTHR31828:SF2 (PANTHER); IPR029058 (SUPERFAMILY)
gALL_c760	2	8	4	7	receptor-like protein kinase at1g72540-like	1235	20	2.35156e-33	0.456	1	F:transferase activity	-	G3DSA:1.10.510.10 (GENE3D); IPR001245 (PFAM); G3DSA:3.30.200.20 (GENE3D); PTHR24420:SF590 (PANTHER); PTHR24420 (PANTHER); IPR000719 (PROSITE_PROFILES); IPR011009 (SUPERFAMILY)
gALL_c761	3	4	8	6	probable serine incorporator-like	1227	20	1.01489e-129	0.803	2	P:transport; C:membrane	-	IPR005016 (PFAM); IPR005016 (PANTHER); PTHR10383:SF20 (PANTHER); TRANSMEMBRANE (PHOBIUS); TRANSMEMBRANE (PHOBIUS); NON_CYTOPLASMIC_DOMAIN (PHOBIUS); TRANSMEMBRANE (PHOBIUS); CYTOPLASMIC_DOMAIN (PHOBIUS); SIGNAL_PEPTIDE (PHOBIUS); NON_CYTOPLASMIC_DOMAIN (PHOBIUS); TRANSMEMBRANE (PHOBIUS); CYTOPLASMIC_DOMAIN (PHOBIUS); TRANSMEMBRANE (PHOBIUS); SIGNAL_PEPTIDE_C_REGION (PHOBIUS); CYTOPLASMIC_DOMAIN (…
gALL_c762	0	4	8	1	universal stress family protein	1056	20	1.09913e-70	0.8345	9	C:cytoplasm; P:response to stress; P:response to abiotic stimulus; P:biosynthetic process; P:cellular process; P:lipid metabolic process; C:plasma membrane; P:response to extracellular stimulus; P:cell communication; P:response to external stimulus; P:response to biotic stimulus	-	IPR014729 (G3DSA:3.40.50.GENE3D); IPR006016 (PFAM); PTHR31964 (PANTHER); PTHR31964:SF9 (PANTHER); SSF52402 (SUPERFAMILY)
gALL_c763	1	5	2	5	soluble inorganic pyrophosphatase-like	1358	20	5.68424e-108	0.9185	6	F:hydrolase activity; C:membrane; C:cytoplasm; F:binding; P:generation of precursor metabolites and energy; P:nucleobase-containing compound metabolic process	EC:3.6.1.1	IPR008162 (G3DSA:3.90.80.GENE3D); IPR008162 (PFAM); IPR008162 (PANTHER); PTHR10286:SF10 (PANTHER); IPR008162 (PROSITE_PATTERNS); IPR008162 (HAMAP); IPR008162 (SUPERFAMILY)
gALL_c764	3	2	2	8	heteroglycan glucosidase 1 isoform 1	1177	20	5.19451e-121	0.857	6	F:hydrolase activity; F:carbohydrate binding; C:plastid; P:carbohydrate metabolic process; P:cellular process; C:endoplasmic reticulum	EC:3.2.1.20	no IPS match
gALL_c765	7	10	16	5	arginine decarboxylase	3271	20	0	0.8165	9	P:response to stress; P:biosynthetic process; P:cellular process; P:reproduction; P:post-embryonic development; P:response to endogenous stimulus; P:catabolic process; P:response to abiotic stimulus; F:catalytic activity; P:metabolic process	EC:4.1.1.19	TRANSMEMBRANE (PHOBIUS); CYTOPLASMIC_DOMAIN (PHOBIUS); NON_CYTOPLASMIC_DOMAIN (PHOBIUS); SIGNAL_PEPTIDE_N_REGION (PHOBIUS); CYTOPLASMIC_DOMAIN (PHOBIUS); TRANSMEMBRANE (PHOBIUS); SIGNAL_PEPTIDE_C_REGION (PHOBIUS); TRANSMEMBRANE (PHOBIUS); NON_CYTOPLASMIC_DOMAIN (PHOBIUS); SIGNAL_PEPTIDE_H_REGION (PHOBIUS); SIGNAL_PEPTIDE (PHOBIUS); TMhelix (TMHMM)
gALL_c766	1	0	0	3	glutamine synthetase	1585	20	0	0.951	5	C:cytoplasm; F:catalytic activity; P:metabolic process; F:nucleotide binding; P:biosynthetic process; P:cellular process	EC:6.3.1.2	IPR014746 (G3DSA:3.30.590.GENE3D); IPR008147 (PFAM); IPR008146 (PFAM); PTHR20852 (PANTHER); PTHR20852:SF50 (PANTHER); IPR027303 (PROSITE_PATTERNS); SSF55931 (SUPERFAMILY); IPR008147 (SUPERFAMILY)
gALL_c767	2	4	4	6	PREDICTED: uncharacterized protein LOC101264805	1285	20	1.73211e-111	0.796	2	C:cytosol; C:plastid	-	no IPS match
gALL_c768	2	5	10	12	isoform 1	2596	20	0	0.929	11	F:hydrolase activity; P:carbohydrate metabolic process; P:nucleobase-containing compound metabolic process; P:catabolic process; P:cellular process; P:secondary metabolic process; P:metabolic process; P:biosynthetic process; P:response to external stimulus; P:response to biotic stimulus; F:binding; P:lipid metabolic process; C:plastid	-	IPR025747 (PFAM); IPR002817 (PFAM); IPR002817 (TIGRFAM); PTHR30557 (PANTHER); PTHR30557:SF1 (PANTHER); IPR002817 (HAMAP)
gALL_c769	1	1	0	0	swi snf-related matrix-associated actin-dependent regulator of chromatin subfamily a member 3-like	1622	20	1.10207e-148	0.7445	1	F:binding; F:nucleic acid binding	-	Coil (COILS); IPR001650 (SMART); IPR001841 (SMART); PF13923 (PFAM); IPR013083 (G3DSA:3.30.40.GENE3D); IPR001650 (PFAM); IPR027417 (G3DSA:3.40.50.GENE3D); PTHR10799 (PANTHER); PTHR10799:SF540 (PANTHER); IPR017907 (PROSITE_PATTERNS); IPR001841 (PROSITE_PROFILES); IPR001650 (PROSITE_PROFILES); SSF57850 (SUPERFAMILY); IPR027417 (SUPERFAMILY)
gALL_c771	5	9	3	9	fumarate hydratase 1	1950	20	0	0.928	8	C:cytoplasm; P:response to stress; P:pollination; P:metabolic process; P:cellular process; F:protein binding; C:cytosol; P:response to abiotic stimulus; C:mitochondrion; F:catalytic activity; P:generation of precursor metabolites and energy	EC:4.2.1.2	IPR000362 (PRINTS); IPR024083 (G3DSA:1.10.275.GENE3D); IPR005677 (TIGRFAM); IPR022761 (PFAM); G3DSA:1.20.200.10 (GENE3D); IPR018951 (PFAM); G3DSA:1.10.40.30 (GENE3D); IPR000362 (PANTHER); PTHR11444:SF1 (PANTHER); IPR020557 (PROSITE_PATTERNS); IPR005677 (HAMAP); IPR008948 (SUPERFAMILY)
gALL_c772	3	0	7	5	post-illumination chlorophyll fluorescence increase isoform 3	1226	20	7.56154e-109	0.8375	3	P:generation of precursor metabolites and energy; C:thylakoid; C:plastid	-	PTHR32429:SF9 (PANTHER); PTHR32429 (PANTHER); SignalP-noTM (SIGNALP_GRAM_NEGATIVE); SignalP-TM (SIGNALP_GRAM_POSITIVE)
gALL_c774	3	3	5	5	transmembrane 9 superfamily member 4-like	1426	20	0	0.8935	4	P:cellular homeostasis; C:Golgi apparatus; C:plasma membrane; C:membrane; C:nucleus	-	IPR004240 (PFAM); PTHR10766:SF39 (PANTHER); IPR004240 (PANTHER); TRANSMEMBRANE (PHOBIUS); NON_CYTOPLASMIC_DOMAIN (PHOBIUS); TRANSMEMBRANE (PHOBIUS); NON_CYTOPLASMIC_DOMAIN (PHOBIUS); CYTOPLASMIC_DOMAIN (PHOBIUS); TRANSMEMBRANE (PHOBIUS); CYTOPLASMIC_DOMAIN (PHOBIUS); TRANSMEMBRANE (PHOBIUS); NON_CYTOPLASMIC_DOMAIN (PHOBIUS); CYTOPLASMIC_DOMAIN (PHOBIUS); NON_CYTOPLASMIC_DOMAIN (PHOBIUS); CYTOPLAS…
gALL_c775	2	7	7	8	f-box kelch-repeat protein	2027	20	7.18771e-71	0.487	7	F:DNA binding; F:helicase activity; F:ATP binding; C:plasmodesma; F:chromatin binding; P:chromatin assembly or disassembly; C:nucleus		no IPS match
gALL_c776	2	11	8	11	3-isopropylmalate dehydratase-like	2149	20	0	0.919	11	F:catalytic activity; P:response to stress; P:response to abiotic stimulus; F:binding; P:carbohydrate metabolic process; P:cellular process; P:biosynthetic process; C:plastid; P:secondary metabolic process; P:generation of precursor metabolites and energy; P:catabolic process; C:cytosol; P:metabolic process	EC:4.2.1.3; EC:4.2.1.33	IPR015931 (G3DSA:3.30.499.GENE3D); IPR015931 (G3DSA:3.30.499.GENE3D); IPR001030 (PFAM); IPR006251 (TIGRFAM); IPR015932 (G3DSA:3.40.1060.GENE3D); PTHR11670:SF34 (PANTHER); IPR015937 (PANTHER); IPR001030 (SUPERFAMILY)
gALL_c777	2	10	13	9	transport inhibitor response 1-like	2896	20	0	0.721	10	P:anatomical structure morphogenesis; P:post-embryonic development; F:binding; P:signal transduction; P:response to endogenous stimulus; F:transferase activity; P:flower development; P:response to external stimulus; P:response to biotic stimulus; C:nucleus; P:cellular protein modification process	-	G3DSA:3.80.10.10 (GENE3D); PTHR23125:SF100 (PANTHER); PTHR23125 (PANTHER); IPR001810 (SUPERFAMILY); SSF52047 (SUPERFAMILY)
gALL_c778	0	2	7	2	peptidyl-prolyl cis-trans isomerase chloroplastic-like	888	20	3.44407e-53	0.6335	7	P:biosynthetic process; P:cellular process; P:cellular protein modification process; P:lipid metabolic process; P:protein metabolic process; F:catalytic activity; F:protein binding; C:plastid; C:thylakoid	EC:5.2.1.8	IPR001179 (PFAM); G3DSA:3.10.50.40 (GENE3D); IPR023566 (PANTHER); IPR001179 (PROSITE_PROFILES); SSF54534 (SUPERFAMILY)
gALL_c779	2	6	3	4	bzip domain class transcription factor isoform 1	1512	20	9.49104e-158	0.745	1	F:DNA binding	-	Coil (COILS); IPR004827 (SMART); G3DSA:1.20.5.170 (GENE3D); IPR004827 (PFAM); PTHR22952:SF47 (PANTHER); PTHR22952 (PANTHER); IPR004827 (PROSITE_PATTERNS); IPR004827 (PROSITE_PROFILES); SSF57959 (SUPERFAMILY)
gALL_c780	1	8	0	15	peroxisomal fatty acid beta-oxidation multifunctional protein aim1-like	2789	20	0	0.828	10	C:cell wall; P:post-embryonic development; C:peroxisome; C:cellular_component; F:catalytic activity; P:biosynthetic process; P:cellular process; P:flower development; P:catabolic process; P:lipid metabolic process; F:nucleotide binding; F:binding; C:plastid; P:metabolic process	EC:4.2.1.17; EC:1.1.1.35; EC:5.1.2.3	Coil (COILS); IPR001753 (PFAM); IPR013328 (G3DSA:1.10.1040.GENE3D); IPR013328 (G3DSA:1.10.1040.GENE3D); IPR006176 (PFAM); IPR016040 (G3DSA:3.40.50.GENE3D); IPR029045 (G3DSA:3.90.226.GENE3D); IPR006108 (PFAM); PTHR23309:SF10 (PANTHER); PTHR23309 (PANTHER); IPR018376 (PROSITE_PATTERNS); TRANSMEMBRANE (PHOBIUS); CYTOPLASMIC_DOMAIN (PHOBIUS); NON_CYTOPLASMIC_DOMAIN (PHOBIUS); IPR008927 (SUPERFAMILY);…
gALL_c781	5	3	1	9	trna (guanine-n -)-methyltransferase-like	1232	20	4.17139e-115	0.8845	7	P:biosynthetic process; P:nucleobase-containing compound metabolic process; P:transport; P:cellular component organization; P:cellular process; F:RNA binding; F:transferase activity; C:nucleus	EC:2.1.1.33	IPR003358 (TIGRFAM); IPR029063 (G3DSA:3.40.50.GENE3D); IPR003358 (PFAM); PTHR23417 (PANTHER); PTHR23417:SF16 (PANTHER); IPR025763 (PROSITE_PROFILES); IPR025763 (HAMAP); IPR029063 (SUPERFAMILY); TMhelix (TMHMM)
gALL_c782	3	1	5	5	30s ribosomal protein chloroplastic-like	1043	20	2.41734e-46	0.645	3	P:metabolic process; C:plastid; P:cellular process	-	Coil (COILS); IPR002583 (G3DSA:1.20.58.GENE3D); IPR002583 (PFAM); IPR002583 (TIGRFAM); IPR002583 (HAMAP); IPR002583 (SUPERFAMILY)
gALL_c783	2	9	1	7	vesicle transport v-snare 13-like	1160	20	6.62482e-90	0.8155	2	C:membrane; P:transport	-	PF12352 (PFAM); G3DSA:1.20.5.110 (GENE3D); PTHR21230 (PANTHER); PTHR21230:SF26 (PANTHER); NON_CYTOPLASMIC_DOMAIN (PHOBIUS); CYTOPLASMIC_DOMAIN (PHOBIUS); TRANSMEMBRANE (PHOBIUS); SSF58038 (SUPERFAMILY); TMhelix (TMHMM)
gALL_c784	2	7	1	5	uroporphyrinogen chloroplastic-like	1541	20	0	0.952	4	F:catalytic activity; C:plastid; P:biosynthetic process; P:cellular process	EC:4.1.1.37	IPR006361 (TIGRFAM); G3DSA:3.20.20.210 (GENE3D); IPR000257 (PFAM); PTHR21091:SF85 (PANTHER); PTHR21091 (PANTHER); IPR000257 (PROSITE_PATTERNS); SSF51726 (SUPERFAMILY)
gALL_c785	2	3	5	4	calmodulin-binding family protein	1522	20	1.41984e-136	0.6935	1	C:intracellular	-	Coil (COILS); IPR002110 (SMART); IPR000048 (SMART); IPR020683 (G3DSA:1.25.40.GENE3D); IPR020683 (PFAM); IPR000048 (PFAM); PTHR23335:SF1 (PANTHER); PTHR23335 (PANTHER); IPR000048 (PROSITE_PROFILES); IPR002110 (PROSITE_PROFILES); IPR020683 (PROSITE_PROFILES); IPR000048 (PROSITE_PROFILES); IPR000048 (PROSITE_PROFILES); IPR020683 (SUPERFAMILY); IPR027417 (SUPERFAMILY)
gALL_c786	7	14	13	19	t-complex protein 1 subunit alpha-like	2216	20	0	0.903	12	P:cellular component organization; P:cellular process; P:biosynthetic process; P:carbohydrate metabolic process; P:protein metabolic process; P:nucleobase-containing compound metabolic process; P:catabolic process; P:cellular protein modification process; P:response to abiotic stimulus; P:post-embryonic development; C:cytosol; P:cell cycle; F:protein binding; P:flower development; F:nucleotide bi…	-	IPR017998 (PRINTS); IPR002423 (PFAM); IPR027409 (G3DSA:3.50.7.GENE3D); IPR027413 (G3DSA:1.10.560.GENE3D); TIGR02340 (TIGRFAM); IPR027410 (G3DSA:3.30.260.GENE3D); IPR002423 (PANTHER); IPR002194 (PROSITE_PATTERNS); IPR002194 (PROSITE_PATTERNS); IPR002194 (PROSITE_PATTERNS); SSF54849 (SUPERFAMILY); IPR002423 (SUPERFAMILY); IPR027409 (SUPERFAMILY)
gALL_c787	1	1	0	1	probable disease resistance protein at4g33300-like	2242	20	0	0.762	3	P:response to stress; F:nucleotide binding; P:response to abiotic stimulus	-	PR00364 (PRINTS); IPR002182 (PFAM); G3DSA:3.80.10.10 (GENE3D); IPR001611 (PFAM); IPR027417 (G3DSA:3.40.50.GENE3D); PTHR23155 (PANTHER); SSF52058 (SUPERFAMILY); IPR027417 (SUPERFAMILY)
gALL_c788	5	9	9	18	glucan endo- -beta-glucosidase-like	1523	20	7.26157e-131	0.735	3	F:hydrolase activity; P:carbohydrate metabolic process; P:cellular process	EC:3.2.1.39	IPR013781 (G3DSA:3.20.20.GENE3D); IPR000490 (PFAM); PTHR32227 (PANTHER); IPR000490 (PROSITE_PATTERNS); SIGNAL_PEPTIDE_N_REGION (PHOBIUS); NON_CYTOPLASMIC_DOMAIN (PHOBIUS); SIGNAL_PEPTIDE_C_REGION (PHOBIUS); SIGNAL_PEPTIDE (PHOBIUS); SIGNAL_PEPTIDE_H_REGION (PHOBIUS); SignalP-noTM (SIGNALP_EUK); IPR017853 (SUPERFAMILY)
gALL_c789	1	6	2	4	glutamyl-trna amidotransferase subunit chloroplastic mitochondrial-like	1234	20	4.0136e-87	0.7985	6	P:nucleobase-containing compound metabolic process; P:translation; C:mitochondrion; F:catalytic activity; F:nucleotide binding; C:plastid; P:metabolic process; P:cellular process	EC:6.3.5.7	IPR018027 (SMART); IPR018027 (PFAM); PTHR11659:SF1 (PANTHER); IPR017959 (PANTHER); IPR003789 (SUPERFAMILY)
gALL_c790	1	3	0	1	ethylene-responsive transcription factor 1-like	983	20	2.63774e-108	0.6225	8	P:regulation of transcription, DNA-templated; P:defense response; P:transcription, DNA-templated; P:ethylene-activated signaling pathway; C:nucleus; F:sequence-specific DNA binding transcription factor activity; F:DNA binding; P:fruit ripening		IPR001471 (PRINTS); IPR001471 (SMART); IPR001471 (PFAM); IPR001471 (G3DSA:3.30.730.GENE3D); PTHR31190:SF1 (PANTHER); PTHR31190 (PANTHER); IPR001471 (PROSITE_PROFILES); IPR016177 (SUPERFAMILY)
gALL_c791	1	2	4	9	reticulon-like protein b17-like	1293	20	5.45717e-80	0.758	1	C:membrane	-	Coil (COILS); IPR003388 (PFAM); IPR003388 (PANTHER); PTHR10994:SF61 (PANTHER); PS51257 (PROSITE_PROFILES)
gALL_c792	3	10	5	11	casein kinase i isoform delta-like	2175	20	0	0.866	3	P:cellular protein modification process; F:nucleotide binding; F:kinase activity; P:metabolic process; P:cellular process	EC:2.7.11	IPR002290 (SMART); G3DSA:1.10.510.10 (GENE3D); IPR000719 (PFAM); G3DSA:3.30.200.20 (GENE3D); PTHR11909:SF114 (PANTHER); PTHR11909 (PANTHER); IPR008271 (PROSITE_PATTERNS); IPR017441 (PROSITE_PATTERNS); IPR000719 (PROSITE_PROFILES); IPR011009 (SUPERFAMILY)
gALL_c793	10	8	16	9	secologanin synthase-like	1398	20	6.16143e-128	0.6945	2	F:binding; F:catalytic activity	-	IPR002401 (PRINTS); IPR001128 (PRINTS); IPR001128 (PFAM); IPR001128 (G3DSA:1.10.630.GENE3D); PTHR24282:SF16 (PANTHER); PTHR24282 (PANTHER); CYTOPLASMIC_DOMAIN (PHOBIUS); TRANSMEMBRANE (PHOBIUS); NON_CYTOPLASMIC_DOMAIN (PHOBIUS); IPR001128 (SUPERFAMILY); TMhelix (TMHMM)
gALL_c794	7	0	4	12	serine threonine-protein kinase 16-like	1300	20	1.08414e-177	0.9295	5	C:cytosol; P:cellular protein modification process; F:kinase activity; F:nucleotide binding; P:translation; P:metabolic process; P:cellular process	EC:2.7.11	IPR002290 (SMART); IPR000719 (PFAM); G3DSA:1.10.510.10 (GENE3D); G3DSA:3.30.200.20 (GENE3D); PTHR22967 (PANTHER); IPR008271 (PROSITE_PATTERNS); IPR000719 (PROSITE_PROFILES); IPR011009 (SUPERFAMILY)
gALL_c795	2	10	4	7	tho complex subunit 3	1225	20	1.65357e-172	0.9465	4	C:intracellular; P:regulation of gene expression, epigenetic; P:nucleobase-containing compound metabolic process; F:nucleotide binding; C:cytoplasm	-	IPR020472 (PRINTS); IPR001680 (SMART); IPR015943 (G3DSA:2.130.10.GENE3D); IPR001680 (PFAM); PTHR22839 (PANTHER); IPR019775 (PROSITE_PATTERNS); IPR001680 (PROSITE_PROFILES); IPR001680 (PROSITE_PROFILES); IPR001680 (PROSITE_PROFILES); IPR017986 (PROSITE_PROFILES); IPR017986 (SUPERFAMILY)
gALL_c796	0	2	3	10	dnase i-like superfamily protein isoform 3	1258	20	6.50878e-164	0.923	1	C:plasma membrane	-	no IPS match
gALL_c797	0	5	7	8	mitochondrial outer membrane protein porin 2-like	1418	20	1.24475e-129	0.8825	9	P:transport; P:cellular process; C:cell wall; C:plastid; P:response to external stimulus; P:response to biotic stimulus; C:membrane; C:mitochondrion; F:transporter activity; C:plasma membrane	-	IPR027246 (PFAM); IPR023614 (G3DSA:2.40.160.GENE3D); PTHR11743:SF29 (PANTHER); PTHR11743 (PANTHER)
gALL_c798	4	4	3	9	probable carbohydrate esterase at4g34215-like	1162	20	1.32308e-75	0.6865	2	F:molecular_function; P:biological_process		IPR005181 (PFAM); PTHR31988:SF1 (PANTHER); PTHR31988 (PANTHER); SIGNAL_PEPTIDE (PHOBIUS); SIGNAL_PEPTIDE_H_REGION (PHOBIUS); SIGNAL_PEPTIDE_C_REGION (PHOBIUS); NON_CYTOPLASMIC_DOMAIN (PHOBIUS); SIGNAL_PEPTIDE_N_REGION (PHOBIUS); SignalP-noTM (SIGNALP_EUK); SSF52266 (SUPERFAMILY)
gALL_c799	6	2	2	3	PREDICTED: uncharacterized protein LOC101305178	1251	20	2.15686e-34	0.9	1	C:mitochondrion	-	NON_CYTOPLASMIC_DOMAIN (PHOBIUS); TRANSMEMBRANE (PHOBIUS); TRANSMEMBRANE (PHOBIUS); NON_CYTOPLASMIC_DOMAIN (PHOBIUS); CYTOPLASMIC_DOMAIN (PHOBIUS); TMhelix (TMHMM); TMhelix (TMHMM)
gALL_c800	3	4	7	10	secologanin synthase-like	1774	20	0	0.77	3	F:binding; F:catalytic activity; F:molecular_function; P:metabolic process	-	IPR001128 (PRINTS); IPR002401 (PRINTS); IPR001128 (G3DSA:1.10.630.GENE3D); IPR001128 (PFAM); PTHR24282:SF16 (PANTHER); PTHR24282 (PANTHER); IPR017972 (PROSITE_PATTERNS); TRANSMEMBRANE (PHOBIUS); CYTOPLASMIC_DOMAIN (PHOBIUS); NON_CYTOPLASMIC_DOMAIN (PHOBIUS); IPR001128 (SUPERFAMILY)
gALL_c801	0	10	12	6	importin subunit alpha-1-like	2308	20	0	0.78	6	C:nucleolus; P:transport; C:cell wall; C:nuclear envelope; F:transporter activity; C:cytosol	-	IPR000225 (SMART); IPR002652 (PFAM); IPR011989 (G3DSA:1.25.10.GENE3D); IPR000225 (PFAM); PTHR23316:SF0 (PANTHER); PTHR23316 (PANTHER); IPR000225 (PROSITE_PROFILES); IPR002652 (PROSITE_PROFILES); IPR000225 (PROSITE_PROFILES); IPR016024 (SUPERFAMILY)
gALL_c802	0	6	5	6	npl4-like protein 1-like	1771	20	0	0.8445	1	C:cytosol	-	no IPS match
gALL_c803	5	5	21	20	delta -fatty-acid desaturase-like	1941	20	0	0.8695	5	P:biosynthetic process; P:cellular process; P:lipid metabolic process; F:catalytic activity; F:binding; P:metabolic process	EC:1.14.19	IPR012171 (PIRSF); IPR001199 (PFAM); IPR005804 (PFAM); IPR001199 (G3DSA:3.10.120.GENE3D); PTHR19353:SF20 (PANTHER); PTHR19353 (PANTHER); NON_CYTOPLASMIC_DOMAIN (PHOBIUS); TRANSMEMBRANE (PHOBIUS); TRANSMEMBRANE (PHOBIUS); NON_CYTOPLASMIC_DOMAIN (PHOBIUS); CYTOPLASMIC_DOMAIN (PHOBIUS); CYTOPLASMIC_DOMAIN (PHOBIUS); CYTOPLASMIC_DOMAIN (PHOBIUS); TRANSMEMBRANE (PHOBIUS); NON_CYTOPLASMIC_DOMAIN (PHOBI…
gALL_c804	5	12	10	15	26s proteasome non-atpase regulatory subunit 7 homolog a-like	1458	20	3.37645e-162	0.9585	5	P:reproduction; P:post-embryonic development; P:embryo development; P:anatomical structure morphogenesis; P:multicellular organismal development; C:intracellular	-	IPR000555 (SMART); IPR000555 (PFAM); IPR024969 (PFAM); PTHR10540 (PANTHER); PTHR10540:SF7 (PANTHER); CYTOPLASMIC_DOMAIN (PHOBIUS); NON_CYTOPLASMIC_DOMAIN (PHOBIUS); TRANSMEMBRANE (PHOBIUS)
gALL_c805	3	5	7	6	low quality protein: uncharacterized partial	1466	20	1.4039e-161	0.8985	0	-		IPR025521 (PFAM); IPR004314 (PFAM); PTHR31589 (PANTHER); PTHR31589:SF5 (PANTHER); SIGNAL_PEPTIDE_N_REGION (PHOBIUS); SIGNAL_PEPTIDE (PHOBIUS); SIGNAL_PEPTIDE_H_REGION (PHOBIUS); CYTOPLASMIC_DOMAIN (PHOBIUS); NON_CYTOPLASMIC_DOMAIN (PHOBIUS); TRANSMEMBRANE (PHOBIUS); SIGNAL_PEPTIDE_C_REGION (PHOBIUS); SignalP-TM (SIGNALP_EUK); TMhelix (TMHMM)
gALL_c806	1	7	6	9	protein yls7-like	1678	20	2.75762e-142	0.792	1	P:biological_process		IPR026057 (PFAM); IPR025846 (PFAM); PTHR32285:SF15 (PANTHER); PTHR32285 (PANTHER); SIGNAL_PEPTIDE_C_REGION (PHOBIUS); NON_CYTOPLASMIC_DOMAIN (PHOBIUS); SIGNAL_PEPTIDE (PHOBIUS); SIGNAL_PEPTIDE_N_REGION (PHOBIUS); SIGNAL_PEPTIDE_H_REGION (PHOBIUS); SignalP-noTM (SIGNALP_EUK); SignalP-TM (SIGNALP_GRAM_POSITIVE)
gALL_c807	2	2	1	5	zinc finger family protein	1953	20	0	0.7355	1	F:binding	-	IPR001841 (SMART); IPR020683 (PFAM); IPR013083 (G3DSA:3.30.40.GENE3D); PF13920 (PFAM); IPR020683 (G3DSA:1.25.40.GENE3D); PTHR24188 (PANTHER); PTHR24188:SF30 (PANTHER); IPR001841 (PROSITE_PROFILES); IPR002110 (PROSITE_PROFILES); IPR020683 (PROSITE_PROFILES); SSF57850 (SUPERFAMILY); IPR020683 (SUPERFAMILY)
gALL_c808	3	2	1	2	PREDICTED: uncharacterized protein LOC102593527	1012	20	6.34642e-28	0.7735	0	-		no IPS match
gALL_c809	2	7	3	8	Cc10_g12570 - Hypothetical protein [Coffea sp]	1032		7e-51					SignalP-TM (SIGNALP_GRAM_POSITIVE)
gALL_c810	3	0	5	3	grip and coiled-coil domain-containing protein isoform 3	930	20	1.41112e-100	0.7165	3	P:biosynthetic process; P:nucleobase-containing compound metabolic process; F:DNA binding	-	Coil (COILS); Coil (COILS); IPR012458 (PFAM); PTHR31903:SF3 (PANTHER); PTHR31903 (PANTHER); TRANSMEMBRANE (PHOBIUS); SIGNAL_PEPTIDE_C_REGION (PHOBIUS); NON_CYTOPLASMIC_DOMAIN (PHOBIUS); SIGNAL_PEPTIDE_N_REGION (PHOBIUS); SIGNAL_PEPTIDE_H_REGION (PHOBIUS); CYTOPLASMIC_DOMAIN (PHOBIUS); SIGNAL_PEPTIDE (PHOBIUS); TMhelix (TMHMM); TMhelix (TMHMM)
gALL_c811	4	5	3	6	chalcone--flavonone isomerase-like	1106	20	5.69731e-81	0.81	6	P:biosynthetic process; F:catalytic activity; C:plastid; P:cellular process; P:lipid metabolic process; F:lipid binding	EC:5.5.1.6	IPR016088 (G3DSA:3.50.70.GENE3D); IPR016089 (G3DSA:1.10.890.GENE3D); IPR016087 (PFAM); IPR016087 (SUPERFAMILY)
gALL_c812	1	17	4	5	coatomer subunit alpha-1-like	1990	20	0	0.7765	4	P:transport; C:membrane; C:Golgi apparatus; F:structural molecule activity	-	IPR010714 (PFAM); PTHR19876 (PANTHER)
gALL_c813	5	8	5	6	uncharacterized loc101220961	1663	20	0	0.891	1	C:plasma membrane	-	IPR006946 (PFAM); IPR008979 (G3DSA:2.60.120.GENE3D); IPR008979 (G3DSA:2.60.120.GENE3D); PTHR31265 (PANTHER); PTHR31265:SF1 (PANTHER); NON_CYTOPLASMIC_DOMAIN (PHOBIUS); SIGNAL_PEPTIDE (PHOBIUS); SIGNAL_PEPTIDE_N_REGION (PHOBIUS); SIGNAL_PEPTIDE_C_REGION (PHOBIUS); SIGNAL_PEPTIDE_H_REGION (PHOBIUS); CYTOPLASMIC_DOMAIN (PHOBIUS); TRANSMEMBRANE (PHOBIUS); SignalP-noTM (SIGNALP_EUK); SignalP-noTM (SIG…
gALL_c814	4	0	3	4	uncharacterized loc101204847	1207	20	4.8104e-92	0.761	1	C:plastid	-	no IPS match
gALL_c815	1	1	2	6	50s ribosomal protein l25-like	1236	20	1.55194e-85	0.766	1	C:mitochondrion	-	no IPS match
gALL_c816	0	2	1	4	zeatin o-glucosyltransferase-like	1560	20	0	0.717	2	P:metabolic process; F:transferase activity	-	IPR002213 (PFAM); G3DSA:3.40.50.2000 (GENE3D); PTHR11926:SF159 (PANTHER); IPR002213 (PANTHER); IPR002213 (PROSITE_PATTERNS); SSF53756 (SUPERFAMILY)
gALL_c817	2	3	6	3	zinc finger protein squeeze-like	916	20	2.5282e-54	0.5575	0	-		no IPS match
gALL_c818	1	4	1	0	chaperone protein dnaj chloroplastic-like	1045	20	1.13113e-35	0.715	0	-		no IPS match
gALL_c819	3	1	1	3	probable iron ascorbate oxidoreductase ddb_g0283291-like	1268	20	1.62475e-154	0.84	6	F:catalytic activity; F:binding; P:biological_process; P:biosynthetic process; P:response to extracellular stimulus; P:cell communication; P:response to stress; P:metabolic process	EC:1.14.11.23	IPR002283 (PRINTS); IPR005123 (PFAM); IPR026992 (PFAM); IPR027443 (G3DSA:2.60.120.GENE3D); PTHR10209 (PANTHER); IPR005123 (PROSITE_PROFILES); SSF51197 (SUPERFAMILY)
gALL_c820	2	2	2	1	nifu-like protein chloroplastic-like	1031	20	6.44037e-84	0.784	6	P:cellular component organization; P:biosynthetic process; F:binding; P:cellular process; C:plastid; F:structural molecule activity	-	no IPS match
gALL_c821	3	3	1	4	phosphoenolpyruvate carboxylase 3 isoform 1	1502	20	0	0.894	4	F:catalytic activity; P:biosynthetic process; P:carbohydrate metabolic process; P:generation of precursor metabolites and energy	EC:1.3.1.74; EC:4.1.1.31	IPR021135 (PRINTS); IPR021135 (PFAM); PTHR30523:SF2 (PANTHER); PTHR30523 (PANTHER); IPR018129 (PROSITE_PATTERNS); IPR015813 (SUPERFAMILY)
gALL_c822	2	4	2	8	probable nitrite transporter at1g68570-like	1932	20	0	0.813	3	P:transport; C:plasma membrane; F:transporter activity	-	G3DSA:1.20.1250.20 (GENE3D); IPR000109 (PFAM); G3DSA:1.20.1250.20 (GENE3D); PTHR11654:SF92 (PANTHER); IPR000109 (PANTHER); TRANSMEMBRANE (PHOBIUS); CYTOPLASMIC_DOMAIN (PHOBIUS); TRANSMEMBRANE (PHOBIUS); TRANSMEMBRANE (PHOBIUS); TRANSMEMBRANE (PHOBIUS); TRANSMEMBRANE (PHOBIUS); TRANSMEMBRANE (PHOBIUS); TRANSMEMBRANE (PHOBIUS); NON_CYTOPLASMIC_DOMAIN (PHOBIUS); TRANSMEMBRANE (PHOBIUS); TRANSMEMBRAN…
gALL_c823	0	1	0	7	salt responsive protein 2	2066	20	0	0.8525	2	C:plasma membrane; C:plastid	-	IPR027806 (PFAM); PTHR22930 (PANTHER); PTHR22930:SF22 (PANTHER)
gALL_c824	1	5	1	7	haloacid dehalogenase-like hydrolase domain-containing protein 3-like	877	20	7.16394e-85	0.8825	6	P:reproduction; P:response to abiotic stimulus; P:post-embryonic development; F:hydrolase activity; P:biological_process; P:metabolic process; P:cellular process	EC:3.1.3.18	IPR023214 (PFAM); IPR023214 (G3DSA:3.40.50.GENE3D); PTHR12725:SF55 (PANTHER); PTHR12725 (PANTHER); NON_CYTOPLASMIC_DOMAIN (PHOBIUS); SIGNAL_PEPTIDE_N_REGION (PHOBIUS); SIGNAL_PEPTIDE_C_REGION (PHOBIUS); SIGNAL_PEPTIDE (PHOBIUS); SIGNAL_PEPTIDE_H_REGION (PHOBIUS); SignalP-TM (SIGNALP_GRAM_POSITIVE); IPR023214 (SUPERFAMILY)
gALL_c825	0	10	4	6	ca2+-binding protein 1	795	20	6.0659e-40	0.649	8	C:cytosol; P:metabolic process; C:cell wall; P:cellular process; F:binding; P:response to abiotic stimulus; P:response to endogenous stimulus; P:response to stress	-	TRANSMEMBRANE (PHOBIUS); NON_CYTOPLASMIC_DOMAIN (PHOBIUS); CYTOPLASMIC_DOMAIN (PHOBIUS); TMhelix (TMHMM)
gALL_c826	5	3	1	0	unnamed protein product	1146	20	2.18922e-107	0.819	9	P:cellular component organization; P:cellular process; P:carbohydrate metabolic process; P:nucleobase-containing compound metabolic process; P:catabolic process; P:biosynthetic process; P:lipid metabolic process; P:photosynthesis; C:plastid; P:secondary metabolic process	-	no IPS match
gALL_c827	0	5	2	9	ribosomal protein l13 family protein	875	20	3.48508e-74	0.7655	5	F:structural molecule activity; P:biosynthetic process; P:nucleobase-containing compound metabolic process; C:ribosome; C:plastid; P:translation; P:biological_process	-	IPR005822 (PIRSF); IPR005823 (TIGRFAM); IPR023564 (G3DSA:3.90.1180.GENE3D); IPR005822 (PFAM); PTHR11545:SF6 (PANTHER); IPR005822 (PANTHER); IPR023564 (SUPERFAMILY)
gALL_c828	4	0	4	4	inositol polyphosphate multikinase beta-like	1524	20	5.06391e-108	0.7505	1	F:kinase activity	-	no IPS match
gALL_c829	3	7	2	6	enzyme of the cupin superfamily	1269	20	1.98259e-43	0.8235	5	P:biosynthetic process; P:carbohydrate metabolic process; P:cellular process; P:lipid metabolic process; C:plastid	-	IPR014710 (G3DSA:2.60.120.GENE3D); IPR008579 (PFAM); IPR011051 (SUPERFAMILY)
gALL_c830	4	5	7	12	monothiol glutaredoxin-s17-like	1880	20	0	0.8155	8	P:cellular component organization; P:cellular process; F:molecular_function; P:cellular homeostasis; P:transport; C:cytosol; P:metabolic process; F:catalytic activity; P:response to stress; P:response to abiotic stimulus	-	IPR013766 (PFAM); IPR012336 (G3DSA:3.40.30.GENE3D); IPR004480 (TIGRFAM); IPR012336 (G3DSA:3.40.30.GENE3D); IPR002109 (PFAM); PTHR10293:SF40 (PANTHER); IPR004480 (PANTHER); IPR012336 (PROSITE_PROFILES); IPR002109 (PROSITE_PROFILES); IPR012336 (SUPERFAMILY); IPR012336 (SUPERFAMILY)
gALL_c831	4	16	11	24	eukaryotic translation initiation factor 4g-like	3268	20	0	0.746	3	P:metabolic process; P:cellular process; P:biological_process; F:RNA binding	-	no IPS match
gALL_c832	1	3	3	3	traf-type zinc finger-related isoform 2	1122	20	1.1764e-89	0.8345	2	P:transport; F:binding	-	PF02176 (PFAM); PTHR16295 (PANTHER); CYTOPLASMIC_DOMAIN (PHOBIUS); NON_CYTOPLASMIC_DOMAIN (PHOBIUS); TRANSMEMBRANE (PHOBIUS); IPR008974 (SUPERFAMILY); TMhelix (TMHMM)
gALL_c833	9	11	8	7	glucan endo- -beta-glucosidase	1959	20	0	0.778	3	F:hydrolase activity; P:carbohydrate metabolic process; P:cellular process	EC:3.2.1.39	TRANSMEMBRANE (PHOBIUS); SIGNAL_PEPTIDE_N_REGION (PHOBIUS); CYTOPLASMIC_DOMAIN (PHOBIUS); SIGNAL_PEPTIDE (PHOBIUS); NON_CYTOPLASMIC_DOMAIN (PHOBIUS); SIGNAL_PEPTIDE_H_REGION (PHOBIUS); SIGNAL_PEPTIDE_C_REGION (PHOBIUS)
gALL_c834	7	12	10	13	Cc10_g06040 - Hypothetical protein [Coffea sp]	1138		2e-43					no IPS match
gALL_c837	2	5	3	10	desi-like protein at4g17486-like	1441	20	4.1103e-112	0.8045	1	C:cytoplasm	-	IPR008580 (PFAM); PTHR12378 (PANTHER); PTHR12378:SF4 (PANTHER)
gALL_c838	1	4	3	6	eukaryotic translation initiation factor 3 subunit j-like	1257	20	2.09494e-45	0.619	1	C:cytoplasm	-	IPR023194 (G3DSA:1.10.246.GENE3D); IPR013906 (PFAM); IPR013906 (PANTHER); IPR013906 (HAMAP)
gALL_c839	0	5	6	8	glucan endo- -beta-glucosidase	1770	20	0	0.759	2	F:hydrolase activity; P:carbohydrate metabolic process	-	SIGNAL_PEPTIDE_N_REGION (PHOBIUS); NON_CYTOPLASMIC_DOMAIN (PHOBIUS); SIGNAL_PEPTIDE_C_REGION (PHOBIUS); SIGNAL_PEPTIDE_H_REGION (PHOBIUS); SIGNAL_PEPTIDE (PHOBIUS); SignalP-noTM (SIGNALP_EUK)
gALL_c840	0	7	1	6	ccaat-binding transcription factor family protein	1203	20	9.33578e-80	0.8035	5	P:biosynthetic process; P:nucleobase-containing compound metabolic process; F:sequence-specific DNA binding transcription factor activity; F:DNA binding; C:nucleus	-	IPR001289 (PRINTS); IPR001289 (SMART); IPR001289 (PFAM); IPR001289 (PANTHER); PTHR12632:SF7 (PANTHER); IPR018362 (PROSITE_PATTERNS); IPR001289 (PROSITE_PROFILES)
gALL_c841	2	12	10	16	squamosa promoter binding isoform partial	1619	20	3.17784e-55	0.489	2	C:nucleus; F:DNA binding		no IPS match
gALL_c842	2	6	1	2	proline-rich receptor-like protein kinase perk2-like	1391	20	3.70398e-162	0.865	3	P:cellular protein modification process; F:nucleotide binding; F:kinase activity; P:metabolic process; P:cellular process	EC:2.7.11	G3DSA:3.30.200.20 (GENE3D); IPR000719 (PFAM); PTHR24420 (PANTHER); PTHR24420:SF150 (PANTHER); IPR011009 (SUPERFAMILY)
gALL_c843	3	6	2	7	aminoacyl trna synthase complex-interacting multifunctional protein 1-like	1144	20	7.07773e-74	0.7905	5	F:RNA binding; F:catalytic activity; C:plastid; P:nucleobase-containing compound metabolic process; P:translation	EC:6.1.1	IPR012340 (G3DSA:2.40.50.GENE3D); IPR002547 (PFAM); PTHR11586 (PANTHER); PTHR11586:SF1 (PANTHER); IPR002547 (PROSITE_PROFILES); IPR012340 (SUPERFAMILY)
gALL_c844	6	18	9	21	cell division cycle protein 48 homolog	2737	20	0	0.9145	6	C:nucleolus; P:biological_process; C:plasma membrane; F:nucleotide binding; F:hydrolase activity; C:cytosol; P:cellular process	EC:3.6.4.3	IPR003593 (SMART); IPR029067 (G3DSA:3.10.330.GENE3D); IPR027417 (G3DSA:3.40.50.GENE3D); IPR027417 (G3DSA:3.40.50.GENE3D); G3DSA:1.10.8.60 (GENE3D); IPR005938 (TIGRFAM); IPR003959 (PFAM); PTHR23077 (PANTHER); PTHR23077:SF69 (PANTHER); IPR003960 (PROSITE_PATTERNS); IPR003960 (PROSITE_PATTERNS); IPR027417 (SUPERFAMILY); IPR027417 (SUPERFAMILY); IPR029067 (SUPERFAMILY)
gALL_c845	1	4	1	4	alpha- -mannosyl-glycoprotein 2-beta-n-acetylglucosaminyltransferase	2262	20	0	0.8905	2	P:nucleobase-containing compound metabolic process; P:biosynthetic process	-	IPR025150 (PFAM)
gALL_c846	1	0	2	7	mar-binding filament-like protein 1-1 isoform 1	874	20	1.69089e-36	0.5925	3	P:metabolic process; P:biological_process; P:cellular component organization; P:cellular process	-	Coil (COILS); IPR021562 (PFAM); CYTOPLASMIC_DOMAIN (PHOBIUS); CYTOPLASMIC_DOMAIN (PHOBIUS); TRANSMEMBRANE (PHOBIUS); TRANSMEMBRANE (PHOBIUS); NON_CYTOPLASMIC_DOMAIN (PHOBIUS); TMhelix (TMHMM); TMhelix (TMHMM)
gALL_c847	1	1	5	1	ubiquitin carboxyl-terminal hydrolase 6	1732	20	0	0.8185	4	F:protein binding; P:protein metabolic process; P:catabolic process; P:cellular process; F:hydrolase activity; P:cellular protein modification process	EC:3.1.2.15; EC:3.4	IPR000626 (SMART); IPR001394 (PFAM); G3DSA:3.10.20.90 (GENE3D); PTHR24006:SF351 (PANTHER); PTHR24006 (PANTHER); IPR019954 (PROSITE_PATTERNS); IPR018200 (PROSITE_PATTERNS); IPR000626 (PROSITE_PROFILES); IPR028889 (PROSITE_PROFILES); SSF54001 (SUPERFAMILY); IPR029071 (SUPERFAMILY)
gALL_c848	1	0	1	4	g-box-binding factor 1	1777	20	6.86999e-115	0.684	1	F:DNA binding	-	Coil (COILS); IPR004827 (SMART); IPR004827 (PFAM); IPR012900 (PFAM); G3DSA:1.20.5.170 (GENE3D); PTHR22952:SF47 (PANTHER); PTHR22952 (PANTHER); IPR004827 (PROSITE_PATTERNS); IPR004827 (PROSITE_PROFILES); SSF57959 (SUPERFAMILY)
gALL_c849	4	5	11	8	gata transcription factor 15-like	1190	20	2.07066e-39	0.592	4	P:regulation of transcription, DNA-templated; F:sequence-specific DNA binding; F:zinc ion binding; F:sequence-specific DNA binding transcription factor activity		IPR000679 (SMART); IPR013088 (G3DSA:3.30.50.GENE3D); IPR000679 (PFAM); PTHR10071 (PANTHER); PTHR10071:SF156 (PANTHER); IPR000679 (PROSITE_PATTERNS); IPR000679 (PROSITE_PROFILES); SSF57716 (SUPERFAMILY)
gALL_c852	1	6	2	2	nucleolar protein gar2-related isoform 2	1743	20	0	0.7735	0	-		PTHR31593 (PANTHER); PTHR31593:SF0 (PANTHER); SignalP-TM (SIGNALP_GRAM_POSITIVE)
gALL_c853	3	7	4	9	rs-containing zinc finger protein 21 isoform 1	1068	20	1.34258e-39	0.531	4	F:metal ion binding; F:nucleic acid binding; F:nucleotide binding; F:zinc ion binding		CYTOPLASMIC_DOMAIN (PHOBIUS); NON_CYTOPLASMIC_DOMAIN (PHOBIUS); TRANSMEMBRANE (PHOBIUS); TMhelix (TMHMM)
gALL_c854	1	7	2	3	nucleoid-associated protein synpcc7942_0464-like	863	20	2.97e-70	0.8265	0	-		IPR004401 (G3DSA:3.30.1310.GENE3D); IPR004401 (PFAM); SignalP-noTM (SIGNALP_GRAM_NEGATIVE); SignalP-noTM (SIGNALP_EUK); SignalP-TM (SIGNALP_GRAM_POSITIVE); IPR004401 (SUPERFAMILY)
gALL_c855	5	9	8	5	aldose 1-epimerase-like	1358	20	3.76009e-152	0.8465	8	C:cytosol; C:extracellular region; F:carbohydrate binding; F:catalytic activity; P:carbohydrate metabolic process; P:biosynthetic process; P:generation of precursor metabolites and energy; P:catabolic process	EC:5.1.3.3	IPR015443 (PIRSF); IPR014718 (G3DSA:2.70.98.GENE3D); IPR008183 (PFAM); PTHR10091:SF0 (PANTHER); PTHR10091 (PANTHER); IPR011013 (SUPERFAMILY)
gALL_c856	8	15	6	12	transport protein sec31	1607	20	4.53097e-62	0.6665	0	-		TRANSMEMBRANE (PHOBIUS); CYTOPLASMIC_DOMAIN (PHOBIUS); NON_CYTOPLASMIC_DOMAIN (PHOBIUS); TRANSMEMBRANE (PHOBIUS); CYTOPLASMIC_DOMAIN (PHOBIUS); TMhelix (TMHMM); TMhelix (TMHMM)
gALL_c857	2	2	9	1	cop9 signalosome complex subunit 8-like	1085	20	4.8218e-85	0.846	9	P:cell cycle; P:response to endogenous stimulus; P:cellular component organization; P:response to abiotic stimulus; P:post-embryonic development; P:transport; P:cellular process; P:cellular protein modification process; F:hydrolase activity; C:nucleus	EC:3.4.24	PF10075 (PFAM); PTHR13339 (PANTHER)
gALL_c858	0	2	0	0	21 kda	1012	20	2.64176e-58	0.774	4	F:hydrolase activity; P:metabolic process; F:enzyme regulator activity; P:carbohydrate metabolic process; P:cellular process	EC:3.1.1.11	IPR006501 (SMART); IPR006501 (PFAM); IPR006501 (TIGRFAM); IPR006501 (G3DSA:1.20.140.GENE3D); PTHR31080 (PANTHER); PTHR31080:SF2 (PANTHER); SIGNAL_PEPTIDE_H_REGION (PHOBIUS); SIGNAL_PEPTIDE_C_REGION (PHOBIUS); SIGNAL_PEPTIDE_N_REGION (PHOBIUS); SIGNAL_PEPTIDE (PHOBIUS); NON_CYTOPLASMIC_DOMAIN (PHOBIUS); SignalP-noTM (SIGNALP_GRAM_NEGATIVE); SignalP-noTM (SIGNALP_EUK); IPR006501 (SUPERFAMILY)
gALL_c859	3	6	11	8	4-coumarate:coenzyme a ligase	1926	20	0	0.888	5	F:nucleotide binding; F:catalytic activity; P:biosynthetic process; P:cellular process; P:secondary metabolic process	EC:6.2.1.12	SIGNAL_PEPTIDE_N_REGION (PHOBIUS); SIGNAL_PEPTIDE_C_REGION (PHOBIUS); SIGNAL_PEPTIDE_H_REGION (PHOBIUS); NON_CYTOPLASMIC_DOMAIN (PHOBIUS); SIGNAL_PEPTIDE (PHOBIUS)
gALL_c860	1	3	7	8	dead-box atp-dependent rna helicase 37-like	2373	20	0	0.9325	3	F:nucleic acid binding; F:nucleotide binding; F:hydrolase activity	-	CYTOPLASMIC_DOMAIN (PHOBIUS); NON_CYTOPLASMIC_DOMAIN (PHOBIUS); TRANSMEMBRANE (PHOBIUS); TMhelix (TMHMM)
gALL_c861	3	4	6	1	multiple c2 and transmembrane domain-containing protein 2-like	3197	20	0	0.7795	0	-		IPR013583 (PFAM); PTHR31425:SF3 (PANTHER); PTHR31425 (PANTHER); NON_CYTOPLASMIC_DOMAIN (PHOBIUS); CYTOPLASMIC_DOMAIN (PHOBIUS); CYTOPLASMIC_DOMAIN (PHOBIUS); TRANSMEMBRANE (PHOBIUS); TRANSMEMBRANE (PHOBIUS); TMhelix (TMHMM); TMhelix (TMHMM)
gALL_c862	2	6	0	1	gdsl esterase lipase	1248	20	8.70685e-145	0.827	2	P:lipid metabolic process; F:hydrolase activity	EC:3.1.1.1	IPR001087 (PFAM); IPR013831 (G3DSA:3.40.50.GENE3D); PTHR22835 (PANTHER); PTHR22835:SF131 (PANTHER); NON_CYTOPLASMIC_DOMAIN (PHOBIUS); SIGNAL_PEPTIDE_N_REGION (PHOBIUS); SIGNAL_PEPTIDE (PHOBIUS); SIGNAL_PEPTIDE_H_REGION (PHOBIUS); SIGNAL_PEPTIDE_C_REGION (PHOBIUS); SignalP-noTM (SIGNALP_EUK); SSF52266 (SUPERFAMILY)
gALL_c863	2	8	4	8	beta-galactosidase 8 isoform 1	1134	20	2.41632e-133	0.807	7	C:cell wall; F:carbohydrate binding; F:hydrolase activity; F:binding; P:carbohydrate metabolic process; P:catabolic process; P:cellular process; P:lipid metabolic process; C:cellular_component	EC:3.2.1.23	IPR000922 (PFAM); IPR000922 (PROSITE_PROFILES)
gALL_c865	2	6	8	7	eukaryotic peptide chain release factor subunit 1-3-like	2103	20	0	0.913	4	F:translation factor activity, nucleic acid binding; C:ribosome; P:cellular component organization; P:translation; C:cytoplasm	-	IPR005141 (PFAM); IPR029064 (G3DSA:3.30.1330.GENE3D); G3DSA:3.30.420.60 (GENE3D); IPR005142 (PFAM); IPR004403 (PANTHER); PTHR10113:SF7 (PANTHER); SSF53137 (SUPERFAMILY); IPR029064 (SUPERFAMILY)
gALL_c866	4	7	8	4	f-box rni fbd-like domains-containing	2335	20	3.93283e-44	0.439	0	-		TRANSMEMBRANE (PHOBIUS); NON_CYTOPLASMIC_DOMAIN (PHOBIUS); CYTOPLASMIC_DOMAIN (PHOBIUS)
gALL_c868	2	6	3	14	nadh dehydrogenase	2181	20	0	0.886	18	P:response to abiotic stimulus; P:tropism; P:response to stress; P:biosynthetic process; P:cellular process; P:reproduction; P:post-embryonic development; P:embryo development; F:binding; F:catalytic activity; F:molecular_function; P:cellular component organization; C:plastid; P:protein metabolic process; P:catabolic process; C:membrane; C:mitochondrion; P:generation of precursor metabolites and …	EC:1.6.5.3	no IPS match
gALL_c870	4	2	4	7	wd repeat-containing protein 44-like	2069	20	0	0.7775	0	-		IPR001680 (SMART); IPR015943 (G3DSA:2.130.10.GENE3D); IPR001680 (PFAM); PTHR14221:SF0 (PANTHER); PTHR14221 (PANTHER); IPR017986 (PROSITE_PROFILES); IPR001680 (PROSITE_PROFILES); IPR001680 (PROSITE_PROFILES); IPR017986 (SUPERFAMILY)
gALL_c871	4	4	5	4	gdt1-like protein chloroplastic-like	1536	20	1.48931e-104	0.763	3	C:membrane; C:mitochondrion; C:plastid	-	IPR001727 (PFAM); PTHR12608:SF3 (PANTHER); IPR001727 (PANTHER); IPR001727 (PROSITE_PATTERNS); TRANSMEMBRANE (PHOBIUS); CYTOPLASMIC_DOMAIN (PHOBIUS); TRANSMEMBRANE (PHOBIUS); NON_CYTOPLASMIC_DOMAIN (PHOBIUS); TRANSMEMBRANE (PHOBIUS); NON_CYTOPLASMIC_DOMAIN (PHOBIUS); CYTOPLASMIC_DOMAIN (PHOBIUS); TRANSMEMBRANE (PHOBIUS); CYTOPLASMIC_DOMAIN (PHOBIUS); TMhelix (TMHMM); TMhelix (TMHMM); TMhelix (TMHM…
gALL_c872	9	13	23	14	dna-damage-repair toleration protein drt100-like	1607	20	8.89962e-151	0.8225	10	P:response to stress; P:biological_process; F:kinase activity; C:cellular_component; P:metabolic process; P:cellular process; C:cell wall; P:signal transduction; F:catalytic activity; P:response to abiotic stimulus; C:plastid; C:membrane; C:extracellular region; F:nucleotide binding	EC:1.3.1.74	IPR001611 (PFAM); IPR013210 (PFAM); G3DSA:3.80.10.10 (GENE3D); IPR001611 (PFAM); PTHR24420 (PANTHER); PTHR24420:SF567 (PANTHER); SIGNAL_PEPTIDE_C_REGION (PHOBIUS); SIGNAL_PEPTIDE (PHOBIUS); NON_CYTOPLASMIC_DOMAIN (PHOBIUS); SIGNAL_PEPTIDE_H_REGION (PHOBIUS); SIGNAL_PEPTIDE_N_REGION (PHOBIUS); SignalP-noTM (SIGNALP_EUK); SignalP-noTM (SIGNALP_GRAM_NEGATIVE); SignalP-TM (SIGNALP_GRAM_POSITIVE); SSF…
gALL_c873	0	4	0	4	peptidoglycan-binding domain-containing family partial	775	20	1.12774e-27	0.726	1	P:cell wall macromolecule catabolic process		IPR018392 (PFAM); NON_CYTOPLASMIC_DOMAIN (PHOBIUS); TRANSMEMBRANE (PHOBIUS); CYTOPLASMIC_DOMAIN (PHOBIUS); TMhelix (TMHMM)
gALL_c874	1	2	3	4	pleckstrin homology domain-containing protein 1	847	20	1.12708e-66	0.8595	3	F:lipid binding; C:cytoplasm; P:signal transduction	-	IPR001849 (SMART); IPR011993 (G3DSA:2.30.29.GENE3D); IPR001849 (PFAM); PTHR22903 (PANTHER); IPR001849 (PROSITE_PROFILES); SSF50729 (SUPERFAMILY)
gALL_c875	2	3	9	11	probable inactive receptor kinase at1g27190-like	1600	20	2.39909e-156	0.761	5	F:kinase activity; P:metabolic process; P:cellular process; P:signal transduction; C:cell; C:membrane	-	IPR001245 (PFAM); G3DSA:3.30.200.20 (GENE3D); G3DSA:1.10.510.10 (GENE3D); PTHR24420:SF735 (PANTHER); PTHR24420 (PANTHER); IPR000719 (PROSITE_PROFILES); IPR011009 (SUPERFAMILY)
gALL_c876	1	3	4	6	1 domain-containing protein	1469	20	1.04076e-118	0.699	2	F:molecular_function; P:intracellular transport		IPR000156 (SMART); IPR000156 (PFAM); IPR011993 (G3DSA:2.30.29.GENE3D); PTHR13118 (PANTHER); IPR000156 (PROSITE_PROFILES); SSF50729 (SUPERFAMILY)
gALL_c877	2	0	5	6	fg-gap repeat-containing family protein	1642	20	0	0.8855	11	F:catalytic activity; P:metabolic process; C:plasma membrane; P:biological_process; C:membrane; C:vacuole; P:cellular protein modification process; P:biosynthetic process; P:carbohydrate metabolic process; P:cellular process; C:endoplasmic reticulum; C:Golgi apparatus; P:generation of precursor metabolites and energy; P:catabolic process; P:lipid metabolic process	EC:1.2.1.5; EC:1.2.1.3	CYTOPLASMIC_DOMAIN (PHOBIUS); TRANSMEMBRANE (PHOBIUS); NON_CYTOPLASMIC_DOMAIN (PHOBIUS); SSF69318 (SUPERFAMILY); TMhelix (TMHMM)
gALL_c878	2	5	1	12	adp-ribosylation factor 1-like	1087	20	7.9665e-96	0.982	7	P:biosynthetic process; P:carbohydrate metabolic process; P:cellular process; P:signal transduction; C:Golgi apparatus; P:transport; P:biological_process; F:nucleotide binding; C:plasma membrane	-	IPR006689 (PRINTS); IPR024156 (SMART); IPR006687 (SMART); IPR003579 (SMART); IPR006689 (PFAM); IPR005225 (TIGRFAM); IPR027417 (G3DSA:3.40.50.GENE3D); PTHR11711 (PANTHER); IPR024156 (PROSITE_PROFILES); IPR027417 (SUPERFAMILY)
gALL_c879	0	1	0	0	chloroplast carbonic anhydrase	1193	20	3.24309e-117	0.7355	2	F:catalytic activity; C:plastid	-	IPR001765 (SMART); IPR001765 (PFAM); IPR001765 (G3DSA:3.40.1050.GENE3D); IPR001765 (PANTHER); PTHR11002:SF7 (PANTHER); IPR015892 (PROSITE_PATTERNS); IPR015892 (PROSITE_PATTERNS); SIGNAL_PEPTIDE_N_REGION (PHOBIUS); SIGNAL_PEPTIDE (PHOBIUS); NON_CYTOPLASMIC_DOMAIN (PHOBIUS); SIGNAL_PEPTIDE_C_REGION (PHOBIUS); SIGNAL_PEPTIDE_H_REGION (PHOBIUS); IPR001765 (SUPERFAMILY)
gALL_c880	2	2	1	0	PREDICTED: uncharacterized protein LOC100854649	886	20	3.22442e-27	0.746	0	-		no IPS match
gALL_c881	4	4	3	2	trna rrna methyltransferase family protein	1221	20	2.05128e-106	0.9045	8	P:nucleobase-containing compound metabolic process; F:transferase activity; F:RNA binding; P:transport; P:cellular component organization; P:cellular process; P:catabolic process; P:lipid metabolic process; C:cytoplasm	EC:2.1.1	IPR001537 (PFAM); IPR029026 (G3DSA:3.40.1280.GENE3D); PTHR12029 (PANTHER); PTHR12029:SF48 (PANTHER); IPR029028 (SUPERFAMILY)
gALL_c882	0	2	1	4	transcription factor myb108-like	1291	20	3.92273e-79	0.626	2	F:chromatin binding; F:DNA binding		IPR001005 (SMART); IPR001005 (PFAM); IPR009057 (G3DSA:1.10.10.GENE3D); IPR009057 (G3DSA:1.10.10.GENE3D); PTHR10641:SF494 (PANTHER); PTHR10641 (PANTHER); IPR017930 (PROSITE_PROFILES); IPR017930 (PROSITE_PROFILES); IPR009057 (SUPERFAMILY)
gALL_c883	3	7	2	6	tubby-like f-box protein 3-like	1744	20	0	0.8605	13	P:biosynthetic process; P:nucleobase-containing compound metabolic process; C:cytosol; P:response to external stimulus; P:response to biotic stimulus; P:response to stress; P:response to abiotic stimulus; P:cellular process; C:plastid; P:cellular protein modification process; F:hydrolase activity; F:sequence-specific DNA binding transcription factor activity; C:nucleus; C:plasma membrane; C:intra…	-	no IPS match
gALL_c885	6	14	10	8	probable glycerol-3-phosphate acyltransferase 8-like	1664	20	0	0.8785	6	F:transferase activity; C:endoplasmic reticulum; P:biosynthetic process; P:cellular process; P:lipid metabolic process; P:protein metabolic process	EC:2.3.1.15; EC:2.3.1.51	IPR002123 (SMART); IPR002123 (PFAM); PF12710 (PFAM); IPR023214 (G3DSA:3.40.50.GENE3D); PTHR15486:SF7 (PANTHER); PTHR15486 (PANTHER); NON_CYTOPLASMIC_DOMAIN (PHOBIUS); TRANSMEMBRANE (PHOBIUS); CYTOPLASMIC_DOMAIN (PHOBIUS); CYTOPLASMIC_DOMAIN (PHOBIUS); TRANSMEMBRANE (PHOBIUS); NON_CYTOPLASMIC_DOMAIN (PHOBIUS); TRANSMEMBRANE (PHOBIUS); SSF69593 (SUPERFAMILY); IPR023214 (SUPERFAMILY); TMhelix (TMHMM…
gALL_c886	2	2	1	0	chloroplast stem-loop binding protein of 41 kda chloroplastic-like	1505	20	0	0.949	33	P:signal transduction; P:reproduction; P:post-embryonic development; P:embryo development; P:biosynthetic process; P:cellular process; P:lipid metabolic process; P:anatomical structure morphogenesis; P:multicellular organismal development; C:peroxisome; P:response to abiotic stimulus; F:catalytic activity; P:response to stress; P:cell death; P:response to endogenous stimulus; P:translation; C:pla…	-	G3DSA:3.90.25.10 (GENE3D); PF13460 (PFAM); IPR016040 (G3DSA:3.40.50.GENE3D); PTHR10366 (PANTHER); PTHR10366:SF261 (PANTHER); SSF51735 (SUPERFAMILY)
gALL_c887	3	3	2	2	ribosome-binding factor chloroplastic-like	1365	20	2.92434e-104	0.8555	5	C:ribosome; F:structural molecule activity; C:plastid; C:thylakoid; P:translation; P:biological_process	-	IPR003489 (G3DSA:3.30.160.GENE3D); IPR003489 (PFAM); IPR003489 (TIGRFAM); IPR003489 (SUPERFAMILY)
gALL_c888	3	3	5	8	PREDICTED: uncharacterized protein LOC100243774	1889	20	1.13568e-131	0.689	0	-		no IPS match
gALL_c889	1	3	3	7	protein sde2 homolog	1765	20	3.41011e-74	0.4785	0	-		Coil (COILS); PF13297 (PFAM); PTHR12786 (PANTHER); PTHR12786:SF1 (PANTHER)
gALL_c890	0	2	6	2	transcription initiation factor iif subunit beta-like	1200	20	1.15318e-101	0.9595	8	F:translation factor activity, nucleic acid binding; P:nucleobase-containing compound metabolic process; P:biosynthetic process; C:mitochondrion; F:hydrolase activity; F:nucleotide binding; C:nucleoplasm; C:ribosome; P:translation	-	IPR003196 (PFAM); IPR003196 (PANTHER); PTHR10445:SF0 (PANTHER); IPR011039 (SUPERFAMILY)
gALL_c891	5	3	5	6	senescence associated gene 18 isoform 1	1214	20	3.13528e-99	0.796	4	C:membrane; P:cellular process; P:lipid metabolic process; F:hydrolase activity	-	CYTOPLASMIC_DOMAIN (PHOBIUS); CYTOPLASMIC_DOMAIN (PHOBIUS); CYTOPLASMIC_DOMAIN (PHOBIUS); TRANSMEMBRANE (PHOBIUS); TRANSMEMBRANE (PHOBIUS); NON_CYTOPLASMIC_DOMAIN (PHOBIUS); NON_CYTOPLASMIC_DOMAIN (PHOBIUS); TRANSMEMBRANE (PHOBIUS); TRANSMEMBRANE (PHOBIUS); TMhelix (TMHMM); TMhelix (TMHMM)
gALL_c892	0	2	4	2	PREDICTED: uncharacterized protein LOC101246157	2166	20	1.89269e-153	0.6635	0	-		Coil (COILS); IPR006943 (PFAM); PTHR31161 (PANTHER); PTHR31161:SF5 (PANTHER)
gALL_c893	5	3	12	13	calcium-dependent protein kinase 4-like	2671	20	0	0.886	8	C:cytosol; P:cellular protein modification process; F:binding; P:transport; P:cellular process; P:response to endogenous stimulus; P:signal transduction; F:nucleotide binding; F:kinase activity; C:plasma membrane; P:metabolic process	EC:2.7.11.17	IPR002290 (SMART); IPR002048 (SMART); IPR011992 (PFAM); G3DSA:1.10.510.10 (GENE3D); IPR011992 (G3DSA:1.10.238.GENE3D); IPR000719 (PFAM); IPR011992 (G3DSA:1.10.238.GENE3D); G3DSA:3.30.200.20 (GENE3D); PTHR24349:SF83 (PANTHER); PTHR24349 (PANTHER); IPR018247 (PROSITE_PATTERNS); IPR008271 (PROSITE_PATTERNS); IPR018247 (PROSITE_PATTERNS); IPR017441 (PROSITE_PATTERNS); IPR018247 (PROSITE_PATTERNS); IP…
gALL_c894	3	6	4	4	transcription factor bhlh3-like	1939	20	6.43045e-163	0.6605	3	P:biosynthetic process; P:nucleobase-containing compound metabolic process; F:binding	-	IPR011598 (SMART); IPR011598 (G3DSA:4.10.280.GENE3D); IPR025610 (PFAM); IPR011598 (PFAM); PTHR11514 (PANTHER); PTHR11514:SF31 (PANTHER); IPR011598 (PROSITE_PROFILES); IPR011598 (SUPERFAMILY)
gALL_c895	1	9	2	4	probable inactive leucine-rich repeat receptor-like protein kinase at3g03770-like	1716	20	0	0.761	7	P:cellular protein modification process; P:response to abiotic stimulus; F:kinase activity; P:biosynthetic process; P:signal transduction; F:catalytic activity; F:nucleotide binding; P:biological_process; C:plasma membrane; P:metabolic process; P:cellular process	EC:2.7.11	IPR013320 (G3DSA:2.60.120.GENE3D); G3DSA:1.10.510.10 (GENE3D); IPR001245 (PFAM); G3DSA:3.80.10.10 (GENE3D); G3DSA:3.30.200.20 (GENE3D); PTHR24420:SF671 (PANTHER); PTHR24420 (PANTHER); NON_CYTOPLASMIC_DOMAIN (PHOBIUS); TRANSMEMBRANE (PHOBIUS); CYTOPLASMIC_DOMAIN (PHOBIUS); IPR000719 (PROSITE_PROFILES); IPR011009 (SUPERFAMILY); SSF52058 (SUPERFAMILY); TMhelix (TMHMM)
gALL_c896	1	1	2	3	heterogeneous nuclear ribonucleoprotein f-like	1511	20	3.22671e-142	0.795	3	C:cellular_component; F:RNA binding; C:intracellular; F:nucleotide binding	-	IPR000504 (SMART); PF14259 (PFAM); IPR012677 (G3DSA:3.30.70.GENE3D); PTHR13976 (PANTHER); IPR000504 (PROSITE_PROFILES); SSF54928 (SUPERFAMILY); SSF54928 (SUPERFAMILY)
gALL_c897	1	1	3	7	hypothetical protein POPTR_0001s10550g	1534	20	4.40394e-43	0.537	1	C:Golgi apparatus	-	TRANSMEMBRANE (PHOBIUS); CYTOPLASMIC_DOMAIN (PHOBIUS); NON_CYTOPLASMIC_DOMAIN (PHOBIUS); TMhelix (TMHMM)
gALL_c898	1	0	3	5	ap-2 complex subunit mu	1320	20	6.87264e-171	0.91	3	C:membrane; C:cytoplasm; P:transport; C:cytosol; C:plasma membrane	-	SIGNAL_PEPTIDE_N_REGION (PHOBIUS); SIGNAL_PEPTIDE (PHOBIUS); SIGNAL_PEPTIDE_C_REGION (PHOBIUS); NON_CYTOPLASMIC_DOMAIN (PHOBIUS); SIGNAL_PEPTIDE_H_REGION (PHOBIUS); TMhelix (TMHMM)
gALL_c899	10	11	6	6	regulator of chromosome condensation family protein	1595	20	0	0.902	4	F:protein binding; C:cytoplasm; C:plasma membrane; F:chromatin binding; C:intracellular	-	no IPS match
gALL_c900	2	1	2	5	cinnamyl alcohol dehydrogenase	1519	20	4.70213e-114	0.777	4	P:metabolic process; P:cellular process; F:binding; F:catalytic activity	-	no IPS match
gALL_c901	2	1	8	7	arginase	1792	20	2.68824e-167	0.896	10	P:biosynthetic process; P:cellular process; P:catabolic process; C:mitochondrion; P:response to external stimulus; P:response to stress; P:response to biotic stimulus; F:binding; F:hydrolase activity; C:plastid; P:metabolic process	EC:3.5.3.11; EC:3.5.3.1	no IPS match
gALL_c902	1	2	2	1	ferredoxin family protein	798	20	2.74231e-72	0.863	10	P:generation of precursor metabolites and energy; F:binding; P:anatomical structure morphogenesis; P:post-embryonic development; P:carbohydrate metabolic process; P:nucleobase-containing compound metabolic process; P:catabolic process; P:biosynthetic process; P:cellular process; P:lipid metabolic process; F:molecular_function; C:plastid	-	no IPS match
gALL_c903	6	14	21	16	dek domain-containing chromatin associated protein isoform 2	1928	20	1.21185e-76	0.7945	1	F:DNA binding	-	Coil (COILS); PTHR13468 (PANTHER); PTHR13468:SF1 (PANTHER)
gALL_c904	3	4	3	5	ribosome biogenesis protein bop1 homolog	1882	20	0	0.834	5	P:cell cycle; P:nucleobase-containing compound metabolic process; P:protein metabolic process; C:nucleus; F:nucleotide binding	-	IPR012953 (SMART); IPR001680 (SMART); IPR001680 (PFAM); IPR012953 (PFAM); IPR015943 (G3DSA:2.130.10.GENE3D); PTHR17605 (PANTHER); IPR019775 (PROSITE_PATTERNS); IPR001680 (PROSITE_PROFILES); IPR017986 (PROSITE_PROFILES); IPR017986 (PROSITE_PROFILES); IPR017986 (SUPERFAMILY)
gALL_c905	5	9	8	11	tubulin beta-3 chain-like	1563	20	0	0.948	10	F:nucleotide binding; C:plastid; C:cell wall; P:nucleobase-containing compound metabolic process; P:catabolic process; C:cytoskeleton; P:cellular component organization; P:biological_process; F:hydrolase activity; P:cellular process; C:plasma membrane; F:structural molecule activity	-	Coil (COILS); IPR002453 (PRINTS); IPR018316 (PFAM); IPR018316 (G3DSA:3.30.1330.GENE3D); IPR023123 (G3DSA:1.10.287.GENE3D); PTHR11588:SF66 (PANTHER); IPR000217 (PANTHER); IPR008280 (SUPERFAMILY)
gALL_c906	0	1	0	2	bet1-like protein at4g14600-like	879	20	2.9911e-49	0.7945	5	P:reproduction; P:post-embryonic development; P:embryo development; C:Golgi apparatus; C:plasma membrane	-	Coil (COILS); G3DSA:1.20.5.110 (GENE3D); PTHR12791 (PANTHER); PTHR12791:SF28 (PANTHER); CYTOPLASMIC_DOMAIN (PHOBIUS); TRANSMEMBRANE (PHOBIUS); NON_CYTOPLASMIC_DOMAIN (PHOBIUS); IPR000727 (PROSITE_PROFILES); SSF58038 (SUPERFAMILY); TMhelix (TMHMM)
gALL_c907	0	3	5	9	mitochondrial substrate carrier family protein b-like	1630	20	1.14926e-145	0.88	3	P:transport; P:cellular process; C:membrane	-	IPR002067 (PRINTS); IPR018108 (PFAM); IPR023395 (G3DSA:1.50.40.GENE3D); PTHR24089:SF90 (PANTHER); PTHR24089 (PANTHER); IPR018108 (PROSITE_PROFILES); IPR018108 (PROSITE_PROFILES); IPR018108 (PROSITE_PROFILES); IPR023395 (SUPERFAMILY)
gALL_c908	4	10	6	17	uncharacterized loc101220013	1729	20	9.91552e-103	0.5695	0	-		IPR006502 (PFAM); IPR006502 (TIGRFAM); PTHR31579 (PANTHER)
gALL_c909	4	7	10	13	beta subunit isoform 1	2499	20	0	0.947	4	P:transport; C:membrane; C:Golgi apparatus; F:structural molecule activity	-	TRANSMEMBRANE (PHOBIUS); TRANSMEMBRANE (PHOBIUS); NON_CYTOPLASMIC_DOMAIN (PHOBIUS); NON_CYTOPLASMIC_DOMAIN (PHOBIUS); CYTOPLASMIC_DOMAIN (PHOBIUS); TMhelix (TMHMM); TMhelix (TMHMM)
gALL_c910	1	1	0	1	PREDICTED: uncharacterized protein LOC102600765	1228	20	4.03424e-102	0.75	0	-		IPR006502 (TIGRFAM); IPR006502 (PFAM); PTHR31579:SF2 (PANTHER); PTHR31579 (PANTHER)
gALL_c911	4	3	3	6	uncharacterized oxidoreductase at4g09670-like	1793	20	3.52728e-151	0.8	2	P:metabolic process; F:catalytic activity	-	IPR004104 (PFAM); G3DSA:3.30.360.10 (GENE3D); IPR016040 (G3DSA:3.40.50.GENE3D); IPR000683 (PFAM); PTHR22604 (PANTHER); PTHR22604:SF96 (PANTHER); SSF55347 (SUPERFAMILY); SSF51735 (SUPERFAMILY)
gALL_c912	1	5	7	6	rna recognition motif-containing family protein	1310	20	8.30645e-109	0.8675	2	F:nucleic acid binding; F:nucleotide binding	-	IPR000504 (SMART); IPR000504 (PFAM); IPR012677 (G3DSA:3.30.70.GENE3D); PTHR24622 (PANTHER); PTHR24622:SF167 (PANTHER); IPR000504 (PROSITE_PROFILES); SSF54928 (SUPERFAMILY)
gALL_c913	2	2	4	7	mannosyl-oligosaccharide -alpha-mannosidase mns3-like	1640	20	0	0.8235	10	P:cellular protein modification process; P:biosynthetic process; P:carbohydrate metabolic process; P:multicellular organismal development; F:binding; P:transport; F:hydrolase activity; C:endosome; C:Golgi apparatus; C:membrane	EC:3.2.1.113	IPR001382 (PRINTS); IPR001382 (G3DSA:1.50.10.GENE3D); IPR001382 (PFAM); PTHR11742:SF7 (PANTHER); IPR001382 (PANTHER); IPR001382 (SUPERFAMILY)
gALL_c914	2	9	5	7	probable cinnamyl alcohol dehydrogenase 6-like	1377	20	8.43427e-168	0.8655	5	F:catalytic activity; P:biosynthetic process; P:cellular process; P:secondary metabolic process; F:binding; P:metabolic process	EC:1.1.1.255; EC:1.1.1.195	IPR020843 (SMART); IPR016040 (G3DSA:3.40.50.GENE3D); IPR013149 (PFAM); IPR013154 (PFAM); IPR011032 (G3DSA:3.90.180.GENE3D); PTHR11695:SF426 (PANTHER); IPR002085 (PANTHER); IPR002328 (PROSITE_PATTERNS); IPR011032 (SUPERFAMILY); SSF51735 (SUPERFAMILY)
gALL_c915	3	3	1	6	protochlorophyllide chloroplastic-like	1697	20	4.85788e-171	0.855	8	C:plastid; F:catalytic activity; P:response to endogenous stimulus; C:membrane; C:thylakoid; P:metabolic process; P:biosynthetic process; P:cellular process; P:carbohydrate metabolic process; P:photosynthesis	EC:1.3.1.33; EC:1.6.99.1	IPR002347 (PRINTS); IPR005979 (TIGRFAM); IPR016040 (G3DSA:3.40.50.GENE3D); IPR002198 (PFAM); PTHR24316:SF264 (PANTHER); PTHR24316 (PANTHER); NON_CYTOPLASMIC_DOMAIN (PHOBIUS); SIGNAL_PEPTIDE (PHOBIUS); SIGNAL_PEPTIDE_N_REGION (PHOBIUS); SIGNAL_PEPTIDE_H_REGION (PHOBIUS); SIGNAL_PEPTIDE_C_REGION (PHOBIUS); SignalP-TM (SIGNALP_GRAM_POSITIVE); SSF51735 (SUPERFAMILY)
gALL_c916	3	1	3	3	copper ion binding isoform partial	995	20	2.90731e-78	0.711	1	F:copper ion binding		Coil (COILS); PTHR13359:SF2 (PANTHER); PTHR13359 (PANTHER); SIGNAL_PEPTIDE_H_REGION (PHOBIUS); NON_CYTOPLASMIC_DOMAIN (PHOBIUS); SIGNAL_PEPTIDE_N_REGION (PHOBIUS); SIGNAL_PEPTIDE (PHOBIUS); SIGNAL_PEPTIDE_C_REGION (PHOBIUS)
gALL_c917	3	3	7	3	pre-mrna-splicing factor atp-dependent rna helicase prp16-like	1208	20	3.88711e-138	0.841	6	F:hydrolase activity; F:nucleic acid binding; P:reproduction; P:post-embryonic development; P:embryo development; F:nucleotide binding	EC:2.7.7	no IPS match
gALL_c918	2	3	6	11	PREDICTED: uncharacterized protein LOC101245507	1201	20	5.14653e-62	0.634	0	-		no IPS match
gALL_c919	1	3	7	8	aconitate cytoplasmic-like	2800	20	0	0.917	19	C:membrane; C:vacuole; P:cellular component organization; P:cellular process; P:response to stress; P:biosynthetic process; P:carbohydrate metabolic process; P:metabolic process; P:transport; F:binding; P:photosynthesis; P:protein metabolic process; P:catabolic process; F:catalytic activity; P:biological_process; C:cell wall; P:response to abiotic stimulus; P:response to endogenous stimulus; C:cy…	EC:4.2.1.3	no IPS match
gALL_c920	3	7	3	15	probable serine threonine-protein kinase at4g35230-like	2083	20	0	0.903	5	P:cellular protein modification process; F:kinase activity; F:nucleotide binding; P:signal transduction; P:response to endogenous stimulus	-	IPR011990 (G3DSA:1.25.40.GENE3D); IPR001245 (PFAM); PF13414 (PFAM); G3DSA:1.10.510.10 (GENE3D); G3DSA:3.30.200.20 (GENE3D); PTHR24420:SF674 (PANTHER); PTHR24420 (PANTHER); IPR000719 (PROSITE_PROFILES); IPR011009 (SUPERFAMILY); SSF48452 (SUPERFAMILY)
gALL_c921	0	10	6	10	succinate dehydrogenase	2357	20	0	0.9735	8	C:cell wall; C:membrane; C:mitochondrion; F:binding; F:molecular_function; F:nucleotide binding; P:generation of precursor metabolites and energy; P:nucleobase-containing compound metabolic process; F:catalytic activity; C:Golgi apparatus; P:metabolic process; P:cellular process	EC:1.3.99.1	G3DSA:4.10.80.40 (GENE3D); IPR015939 (PFAM); IPR015939 (G3DSA:1.20.58.GENE3D); PTHR11632 (PANTHER); CYTOPLASMIC_DOMAIN (PHOBIUS); TRANSMEMBRANE (PHOBIUS); NON_CYTOPLASMIC_DOMAIN (PHOBIUS); IPR015939 (SUPERFAMILY); TMhelix (TMHMM)
gALL_c923	6	2	4	4	carnitine isoform 1	1068	20	6.31947e-90	0.805	6	F:catalytic activity; C:peroxisome; P:catabolic process; P:cellular process; P:lipid metabolic process; P:transport	EC:5.3.3.8; EC:5.1	IPR001753 (PFAM); IPR029045 (G3DSA:3.90.226.GENE3D); PTHR11941 (PANTHER); PTHR11941:SF45 (PANTHER); IPR029045 (SUPERFAMILY)
gALL_c924	2	1	6	1	silencing defective isoform 1	1884	20	9.66291e-99	0.553	4	F:molecular_function; C:chloroplast; P:production of ta-siRNAs involved in RNA interference; C:nucleus		IPR013899 (PFAM); PTHR13308:SF17 (PANTHER); PTHR13308 (PANTHER)
gALL_c925	4	4	3	5	ethanolamine-phosphate cytidylyltransferase-like	1788	20	0	0.8835	6	C:membrane; C:mitochondrion; P:biosynthetic process; P:cellular process; P:lipid metabolic process; F:transferase activity	EC:2.7.7.14	IPR004821 (TIGRFAM); IPR014729 (G3DSA:3.40.50.GENE3D); IPR004821 (PFAM); PTHR10739 (PANTHER); PTHR10739:SF23 (PANTHER); SSF52374 (SUPERFAMILY); SSF52374 (SUPERFAMILY)
gALL_c926	2	3	1	44	magnesium transporter mrs2-5-like	1621	20	1.80364e-128	0.6815	3	C:membrane; F:transporter activity; P:transport	-	PTHR13890:SF5 (PANTHER); IPR026573 (PANTHER)
gALL_c927	4	8	4	7	integral membrane yip1 family protein	1289	20	1.68194e-122	0.843	2	C:membrane; P:transport	-	IPR006977 (PFAM); PTHR12822 (PANTHER); CYTOPLASMIC_DOMAIN (PHOBIUS); TRANSMEMBRANE (PHOBIUS); TRANSMEMBRANE (PHOBIUS); NON_CYTOPLASMIC_DOMAIN (PHOBIUS); TRANSMEMBRANE (PHOBIUS); NON_CYTOPLASMIC_DOMAIN (PHOBIUS); CYTOPLASMIC_DOMAIN (PHOBIUS); TRANSMEMBRANE (PHOBIUS); TRANSMEMBRANE (PHOBIUS); CYTOPLASMIC_DOMAIN (PHOBIUS); NON_CYTOPLASMIC_DOMAIN (PHOBIUS); TMhelix (TMHMM); TMhelix (TMHMM); TMhelix (…
gALL_c928	3	1	1	4	vacuolar protein sorting-associated protein 2 homolog 1-like	1192	20	1.79197e-91	0.8265	6	P:response to abiotic stimulus; P:transport; C:endosome; P:response to endogenous stimulus; C:membrane; P:response to stress	-	Coil (COILS); Coil (COILS); IPR005024 (PFAM); PTHR10476:SF4 (PANTHER); PTHR10476 (PANTHER)
gALL_c929	4	4	10	13	plant calmodulin-binding isoform 1	1592	20	9.07363e-39	0.6325	1	F:calmodulin binding		IPR012417 (SMART); IPR012417 (PFAM)
gALL_c931	11	6	9	12	glucan endo- -beta-glucosidase 13-like	2371	20	0	0.908	3	F:hydrolase activity; P:carbohydrate metabolic process; P:cellular process	EC:3.2.1.39	CYTOPLASMIC_DOMAIN (PHOBIUS); CYTOPLASMIC_DOMAIN (PHOBIUS); TRANSMEMBRANE (PHOBIUS); NON_CYTOPLASMIC_DOMAIN (PHOBIUS); TRANSMEMBRANE (PHOBIUS); TMhelix (TMHMM); TMhelix (TMHMM)
gALL_c932	3	2	2	3	calcium-binding ef hand family protein	791	20	2.19881e-58	0.884	3	C:cytosol; C:nucleus; F:binding	-	SIGNAL_PEPTIDE_N_REGION (PHOBIUS); SIGNAL_PEPTIDE_H_REGION (PHOBIUS); SIGNAL_PEPTIDE (PHOBIUS); NON_CYTOPLASMIC_DOMAIN (PHOBIUS); SIGNAL_PEPTIDE_C_REGION (PHOBIUS)
gALL_c933	5	4	5	5	polyubiquitin	1076	20	8.14715e-69	0.7195	6	P:transport; P:protein metabolic process; P:catabolic process; P:cellular process; P:response to abiotic stimulus; P:cellular protein modification process; C:intracellular; C:vacuole; C:nucleus	-	IPR019956 (PRINTS); IPR000626 (SMART); G3DSA:3.10.20.90 (GENE3D); G3DSA:3.10.20.90 (GENE3D); G3DSA:3.10.20.90 (GENE3D); IPR000626 (PFAM); PTHR10666 (PANTHER); PTHR10666:SF112 (PANTHER); IPR000626 (PROSITE_PROFILES); IPR000626 (PROSITE_PROFILES); IPR000626 (PROSITE_PROFILES); IPR029071 (SUPERFAMILY); IPR029071 (SUPERFAMILY); IPR029071 (SUPERFAMILY)
gALL_c934	1	0	2	2	resistance to phytophthora 1 isoform 1	864	20	3.18792e-56	0.731	10	P:response to external stimulus; P:response to stress; P:response to biotic stimulus; P:generation of precursor metabolites and energy; P:photosynthesis; P:anatomical structure morphogenesis; P:post-embryonic development; P:biosynthetic process; P:cellular process; C:plastid; C:membrane	-	SIGNAL_PEPTIDE_C_REGION (PHOBIUS); NON_CYTOPLASMIC_DOMAIN (PHOBIUS); CYTOPLASMIC_DOMAIN (PHOBIUS); NON_CYTOPLASMIC_DOMAIN (PHOBIUS); CYTOPLASMIC_DOMAIN (PHOBIUS); SIGNAL_PEPTIDE_H_REGION (PHOBIUS); SIGNAL_PEPTIDE (PHOBIUS); TRANSMEMBRANE (PHOBIUS); TRANSMEMBRANE (PHOBIUS); SIGNAL_PEPTIDE_N_REGION (PHOBIUS); TRANSMEMBRANE (PHOBIUS); SignalP-TM (SIGNALP_GRAM_POSITIVE); TMhelix (TMHMM); TMhelix (TMH…
gALL_c935	3	6	7	14	gdsl esterase lipase 5-like	1472	20	4.25759e-104	0.6425	3	P:response to external stimulus; P:response to biotic stimulus; F:hydrolase activity; P:biological_process	-	IPR001087 (PFAM); IPR013831 (G3DSA:3.40.50.GENE3D); PTHR22835:SF149 (PANTHER); PTHR22835 (PANTHER); SIGNAL_PEPTIDE_C_REGION (PHOBIUS); SIGNAL_PEPTIDE_N_REGION (PHOBIUS); NON_CYTOPLASMIC_DOMAIN (PHOBIUS); SIGNAL_PEPTIDE (PHOBIUS); SIGNAL_PEPTIDE_H_REGION (PHOBIUS); SignalP-noTM (SIGNALP_EUK); SignalP-TM (SIGNALP_GRAM_POSITIVE); SSF52266 (SUPERFAMILY)
gALL_c936	1	7	3	3	6-phosphofructokinase 3-like	2060	20	0	0.9135	9	C:cytosol; F:kinase activity; F:nucleotide binding; P:metabolic process; P:cellular process; P:carbohydrate metabolic process; P:generation of precursor metabolites and energy; P:catabolic process; C:plasma membrane; P:biosynthetic process; P:nucleobase-containing compound metabolic process	EC:2.7.1.11	Coil (COILS); IPR022953 (PRINTS); IPR012004 (PIRSF); G3DSA:3.40.50.450 (GENE3D); IPR000023 (PFAM); PTHR13697:SF7 (PANTHER); PTHR13697 (PANTHER); IPR000023 (SUPERFAMILY)
gALL_c937	0	3	4	11	protein sec13 homolog	1415	20	7.20759e-162	0.938	0	-		IPR001680 (SMART); IPR015943 (G3DSA:2.130.10.GENE3D); IPR001680 (PFAM); PTHR11024 (PANTHER); IPR001680 (PROSITE_PROFILES); IPR001680 (PROSITE_PROFILES); IPR001680 (PROSITE_PROFILES); IPR017986 (PROSITE_PROFILES); IPR017986 (SUPERFAMILY)
gALL_c938	4	6	5	2	diacylglycerol kinase 5-like isoform x1	1945	20	0	0.8425	6	F:kinase activity; P:response to endogenous stimulus; P:metabolic process; P:cellular process; P:signal transduction; P:nucleobase-containing compound metabolic process; P:catabolic process; P:lipid metabolic process	EC:2.7.1.107; EC:2.7.1.23	IPR001206 (SMART); IPR001206 (PFAM); PTHR11255:SF29 (PANTHER); PTHR11255 (PANTHER); IPR001206 (PROSITE_PROFILES); IPR016064 (SUPERFAMILY)
gALL_c939	1	4	2	7	atp-citrate synthase	789	20	6.84902e-108	0.9475	12	P:biosynthetic process; P:cellular process; P:lipid metabolic process; P:carbohydrate metabolic process; F:transferase activity; P:flower development; P:biological_process; P:response to external stimulus; P:response to abiotic stimulus; C:cytosol; P:cellular component organization; P:embryo development; C:cytoplasm; F:catalytic activity; P:multicellular organismal development; F:nucleotide bindi…	EC:2.3.3.8; EC:6.2.1.5	IPR013650 (PFAM); IPR013816 (G3DSA:3.30.470.GENE3D); PTHR23118 (PANTHER); SSF56059 (SUPERFAMILY)
gALL_c940	2	5	9	9	probable 26s proteasome non-atpase regulatory subunit 3-like	1693	20	6.03544e-179	0.903	5	P:protein metabolic process; P:catabolic process; C:intracellular; C:nucleus; P:metabolic process; F:enzyme regulator activity; C:plasma membrane	-	Coil (COILS); IPR000717 (SMART); IPR011991 (G3DSA:1.10.10.GENE3D); IPR000717 (PFAM); IPR013586 (PFAM); PTHR10758 (PANTHER); PTHR10758:SF2 (PANTHER); SSF46785 (SUPERFAMILY)
gALL_c941	4	8	5	8	vesicle-associated membrane protein 727	1280	20	1.72188e-119	0.9195	5	P:transport; C:endosome; C:membrane; C:cytoplasm; P:cellular component organization; P:cellular process	-	IPR001388 (PRINTS); IPR010908 (PFAM); G3DSA:1.10.3840.10 (GENE3D); IPR001388 (PFAM); IPR010908 (G3DSA:3.30.450.GENE3D); PTHR21136:SF79 (PANTHER); PTHR21136 (PANTHER); IPR001388 (PROSITE_PATTERNS); NON_CYTOPLASMIC_DOMAIN (PHOBIUS); TRANSMEMBRANE (PHOBIUS); CYTOPLASMIC_DOMAIN (PHOBIUS); IPR010908 (PROSITE_PROFILES); IPR001388 (PROSITE_PROFILES); SSF58038 (SUPERFAMILY); IPR011012 (SUPERFAMILY); TMhe…
gALL_c942	3	3	4	7	transcription factor gte8-like isoform x1	2242	20	1.46704e-104	0.595	4	F:transferase activity; P:histone acetylation; F:histone acetyltransferase activity; F:transferase activity, transferring acyl groups		no IPS match
gALL_c943	0	8	5	14	peptidyl-prolyl cis-trans isomerase cyp19-2 isoform 1	3004	20	1.46466e-75	0.835	3	P:protein metabolic process; P:cellular process; P:nucleobase-containing compound metabolic process; P:cellular protein modification process; F:catalytic activity	EC:5.2.1.8	no IPS match
gALL_c944	5	10	11	7	fk506-binding protein 3-like	1522	10	5.20682e-12	0.516	0	-		no IPS match
gALL_c945	0	10	4	10	copalyl diphosphate synthase	2728	20	0	0.762	6	F:catalytic activity; C:plastid; P:biosynthetic process; P:cellular process; P:lipid metabolic process; F:binding	EC:5.5.1.12	IPR001906 (G3DSA:1.50.30.GENE3D); IPR001906 (PFAM); IPR005630 (PFAM); IPR008949 (G3DSA:1.10.600.GENE3D); PTHR31739 (PANTHER); PTHR31739:SF2 (PANTHER); IPR008949 (SUPERFAMILY); IPR008930 (SUPERFAMILY)
gALL_c946	0	5	3	4	gibberellin 20 oxidase 1-like	1257	20	4.53895e-141	0.7785	3	P:metabolic process; F:binding; F:catalytic activity	EC:1.14.11	IPR002283 (PRINTS); IPR005123 (PFAM); IPR027443 (G3DSA:2.60.120.GENE3D); IPR026992 (PFAM); PTHR10209 (PANTHER); IPR005123 (PROSITE_PROFILES); SSF51197 (SUPERFAMILY)
gALL_c947	9	9	8	10	adenylate kinase b-like	1354	20	6.43078e-120	0.943	5	F:binding; P:nucleobase-containing compound metabolic process; F:kinase activity; C:mitochondrion; F:nucleotide binding; P:biological_process; C:plasma membrane	EC:2.7.4.10; EC:2.7.4.3	IPR000850 (PRINTS); PF00406 (PFAM); IPR027417 (G3DSA:3.40.50.GENE3D); IPR007862 (PFAM); IPR006259 (TIGRFAM); IPR000850 (PANTHER); IPR000850 (PROSITE_PATTERNS); IPR000850 (HAMAP); IPR027417 (SUPERFAMILY)
gALL_c948	8	13	1	9	low quality protein: uncharacterized loc101205174	1224	20	1.34094e-89	0.6975	2	P:transport; P:metabolic process	-	no IPS match
gALL_c949	2	1	1	0	glucan endo- -beta-glucosidase 14-like	1574	20	1.16836e-147	0.866	12	P:response to stress; P:cell death; F:binding; F:hydrolase activity; P:response to endogenous stimulus; P:signal transduction; C:plasma membrane; P:transport; P:cellular component organization; C:cytoplasm; C:nucleus; P:carbohydrate metabolic process; P:cellular process	EC:3.2.1.39	IPR000490 (PFAM); IPR013781 (G3DSA:3.20.20.GENE3D); PTHR32227:SF29 (PANTHER); PTHR32227 (PANTHER); SIGNAL_PEPTIDE (PHOBIUS); SIGNAL_PEPTIDE_H_REGION (PHOBIUS); NON_CYTOPLASMIC_DOMAIN (PHOBIUS); SIGNAL_PEPTIDE_C_REGION (PHOBIUS); SIGNAL_PEPTIDE_N_REGION (PHOBIUS); SignalP-TM (SIGNALP_EUK); IPR017853 (SUPERFAMILY); TMhelix (TMHMM)
gALL_c951	4	6	12	5	ankyrin repeat domain-containing protein 13b-like	1719	20	0	0.7925	1	C:plasma membrane	-	IPR021832 (PFAM); IPR021832 (PANTHER); PTHR12447:SF5 (PANTHER); SIGNAL_PEPTIDE_N_REGION (PHOBIUS); NON_CYTOPLASMIC_DOMAIN (PHOBIUS); SIGNAL_PEPTIDE (PHOBIUS); SIGNAL_PEPTIDE_H_REGION (PHOBIUS); SIGNAL_PEPTIDE_C_REGION (PHOBIUS)
gALL_c952	6	14	10	13	t-complex protein 1 subunit gamma-like	2155	20	0	0.9395	5	P:protein metabolic process; P:cellular process; F:nucleotide binding; P:nucleobase-containing compound metabolic process; F:protein binding; C:cytosol	-	Coil (COILS); IPR017998 (PRINTS); IPR012719 (TIGRFAM); IPR002423 (PFAM); IPR027410 (G3DSA:3.30.260.GENE3D); IPR027409 (G3DSA:3.50.7.GENE3D); IPR027413 (G3DSA:1.10.560.GENE3D); IPR012719 (PTHR11353:PANTHER); IPR002423 (PANTHER); IPR002194 (PROSITE_PATTERNS); IPR002194 (PROSITE_PATTERNS); IPR002194 (PROSITE_PATTERNS); IPR027409 (SUPERFAMILY); SSF54849 (SUPERFAMILY); IPR002423 (SUPERFAMILY)
gALL_c953	3	3	4	8	e3 ubiquitin protein ligase rin2-like	2385	20	0	0.781	2	F:binding; F:catalytic activity	-	TRANSMEMBRANE (PHOBIUS); CYTOPLASMIC_DOMAIN (PHOBIUS); TRANSMEMBRANE (PHOBIUS); NON_CYTOPLASMIC_DOMAIN (PHOBIUS); CYTOPLASMIC_DOMAIN (PHOBIUS)
gALL_c954	1	3	1	2	trna-specific adenosine deaminase 2-like isoform x5	946	20	1.20776e-70	0.8295	7	P:reproduction; P:post-embryonic development; P:embryo development; F:hydrolase activity; P:metabolic process; C:plastid; F:binding	-	IPR002125 (PFAM); G3DSA:3.40.140.10 (GENE3D); PTHR11079:SF38 (PANTHER); PTHR11079 (PANTHER); IPR016192 (PROSITE_PATTERNS); IPR016193 (SUPERFAMILY)
gALL_c955	4	8	4	2	mitochondrial ribosomal protein	838	20	1.1963e-76	0.959	3	F:structural molecule activity; C:ribosome; P:translation; P:biological_process	-	no IPS match
gALL_c956	3	9	3	11	probable nucleoredoxin 2-like	1920	20	4.66418e-165	0.7775	4	P:pollination; P:signal transduction; F:binding; F:catalytic activity	-	SIGNAL_PEPTIDE_H_REGION (PHOBIUS); SIGNAL_PEPTIDE_N_REGION (PHOBIUS); NON_CYTOPLASMIC_DOMAIN (PHOBIUS); SIGNAL_PEPTIDE (PHOBIUS); SIGNAL_PEPTIDE_C_REGION (PHOBIUS)
gALL_c957	0	0	3	1	probable -trehalose-phosphate synthase	1942	20	0	0.8075	7	F:transferase activity; C:cytosol; F:hydrolase activity; P:biosynthetic process; P:carbohydrate metabolic process; P:cellular process; C:mitochondrion	EC:3.1.3.12; EC:2.4.1.15	IPR003337 (PFAM); G3DSA:3.40.50.2000 (GENE3D); IPR023214 (G3DSA:3.40.50.GENE3D); IPR001830 (PFAM); PTHR10788:SF14 (PANTHER); PTHR10788 (PANTHER); SSF53756 (SUPERFAMILY); IPR023214 (SUPERFAMILY)
gALL_c958	3	5	1	3	cmp-sialic acid transporter 4-like	1375	20	5.11213e-157	0.85	8	P:transport; P:cellular process; P:carbohydrate metabolic process; P:catabolic process; C:membrane; C:Golgi apparatus; C:endosome; F:transporter activity	-	IPR021189 (PIRSF); IPR004689 (TIGRFAM); IPR007271 (PFAM); PTHR10231:SF45 (PANTHER); IPR007271 (PANTHER); TRANSMEMBRANE (PHOBIUS); CYTOPLASMIC_DOMAIN (PHOBIUS); TRANSMEMBRANE (PHOBIUS); TRANSMEMBRANE (PHOBIUS); CYTOPLASMIC_DOMAIN (PHOBIUS); NON_CYTOPLASMIC_DOMAIN (PHOBIUS); NON_CYTOPLASMIC_DOMAIN (PHOBIUS); TRANSMEMBRANE (PHOBIUS); CYTOPLASMIC_DOMAIN (PHOBIUS); CYTOPLASMIC_DOMAIN (PHOBIUS); NON_CY…
gALL_c959	7	7	4	10	phosphatidylinositol 3- and 4-kinase family protein with fat domain isoform 1	2391	20	0	0.8425	3	F:kinase activity; P:metabolic process; P:cellular process; F:transferase activity	-	IPR000403 (SMART); IPR003152 (PFAM); IPR000403 (PFAM); IPR000403 (G3DSA:1.10.1070.GENE3D); PTHR11139:SF1 (PANTHER); PTHR11139 (PANTHER); CYTOPLASMIC_DOMAIN (PHOBIUS); TRANSMEMBRANE (PHOBIUS); TRANSMEMBRANE (PHOBIUS); NON_CYTOPLASMIC_DOMAIN (PHOBIUS); NON_CYTOPLASMIC_DOMAIN (PHOBIUS); IPR000403 (PROSITE_PROFILES); IPR003152 (PROSITE_PROFILES); IPR011009 (SUPERFAMILY)
gALL_c960	6	1	2	1	probable xyloglucan endotransglucosylase hydrolase protein 8-like	1132	20	1.73644e-141	0.836	6	F:hydrolase activity; P:carbohydrate metabolic process; P:cellular process; C:extracellular region; C:cell wall; F:transferase activity	EC:2.4.1.207	IPR016455 (PIRSF); IPR013320 (G3DSA:2.60.120.GENE3D); IPR000757 (PFAM); IPR010713 (PFAM); PTHR31062 (PANTHER); PTHR31062:SF21 (PANTHER); IPR008263 (PROSITE_PATTERNS); SIGNAL_PEPTIDE_C_REGION (PHOBIUS); SIGNAL_PEPTIDE_H_REGION (PHOBIUS); NON_CYTOPLASMIC_DOMAIN (PHOBIUS); SIGNAL_PEPTIDE_N_REGION (PHOBIUS); SIGNAL_PEPTIDE (PHOBIUS); PS51257 (PROSITE_PROFILES); SignalP-noTM (SIGNALP_EUK); SignalP-noT…
gALL_c961	6	6	4	8	ubiquitin-conjugating enzyme e2 variant 1b-like	1049	20	8.60353e-76	0.907	1	F:catalytic activity	-	SM00212 (SMART); IPR016135 (G3DSA:3.10.110.GENE3D); IPR000608 (PFAM); PTHR24067:SF82 (PANTHER); PTHR24067 (PANTHER); IPR000608 (PROSITE_PROFILES); IPR016135 (SUPERFAMILY)
gALL_c962	1	4	6	6	protein zinc induced facilitator-like 1-like isoform x1	1973	20	6.48445e-175	0.7245	4	C:integral component of membrane; P:transmembrane transport; C:plasma membrane; F:transporter activity		G3DSA:1.20.1250.20 (GENE3D); G3DSA:1.20.1250.20 (GENE3D); PTHR24003:SF453 (PANTHER); PTHR24003 (PANTHER); NON_CYTOPLASMIC_DOMAIN (PHOBIUS); TRANSMEMBRANE (PHOBIUS); TRANSMEMBRANE (PHOBIUS); TRANSMEMBRANE (PHOBIUS); CYTOPLASMIC_DOMAIN (PHOBIUS); SIGNAL_PEPTIDE_N_REGION (PHOBIUS); TRANSMEMBRANE (PHOBIUS); TRANSMEMBRANE (PHOBIUS); SIGNAL_PEPTIDE (PHOBIUS); SIGNAL_PEPTIDE_C_REGION (PHOBIUS); CYTOPLAS…
gALL_c963	0	4	2	3	hippocampus abundant transcript-like protein	1062	20	1.39753e-81	0.7165	2	P:transport; C:membrane	-	IPR011701 (PFAM); G3DSA:1.20.1250.20 (GENE3D); PTHR24003 (PANTHER); TRANSMEMBRANE (PHOBIUS); CYTOPLASMIC_DOMAIN (PHOBIUS); NON_CYTOPLASMIC_DOMAIN (PHOBIUS); NON_CYTOPLASMIC_DOMAIN (PHOBIUS); TRANSMEMBRANE (PHOBIUS); TRANSMEMBRANE (PHOBIUS); CYTOPLASMIC_DOMAIN (PHOBIUS); TRANSMEMBRANE (PHOBIUS); CYTOPLASMIC_DOMAIN (PHOBIUS); TRANSMEMBRANE (PHOBIUS); CYTOPLASMIC_DOMAIN (PHOBIUS); TRANSMEMBRANE (PHO…
gALL_c964	3	2	4	3	expp1 protein precursor	1119	20	3.05432e-106	0.8765	2	C:extracellular region; C:plasma membrane	-	PTHR21454 (PANTHER); PTHR21454:SF3 (PANTHER); CYTOPLASMIC_DOMAIN (PHOBIUS); TRANSMEMBRANE (PHOBIUS); NON_CYTOPLASMIC_DOMAIN (PHOBIUS)
gALL_c965	0	3	6	6	multiple inositol polyphosphate phosphatase 1-like isoform x2	1979	20	0	0.7795	3	P:metabolic process; P:cellular process; F:hydrolase activity	EC:3.1.3.62; EC:3.1.3.2	no IPS match
gALL_c967	1	4	2	3	sal1 phosphatase-like	1281	20	8.585e-120	0.7625	19	P:response to stress; P:response to abiotic stimulus; F:hydrolase activity; P:anatomical structure morphogenesis; P:cellular component organization; P:cell growth; P:biosynthetic process; P:cellular process; P:lipid metabolic process; P:reproduction; P:post-embryonic development; P:embryo development; P:signal transduction; P:nucleobase-containing compound metabolic process; P:catabolic process; …	EC:3.1.3.7; EC:3.1.3.57	IPR006239 (TIGRFAM); G3DSA:3.30.540.10 (GENE3D); IPR000760 (PFAM); PTHR20854:SF21 (PANTHER); IPR000760 (PANTHER); IPR020583 (PROSITE_PATTERNS); CYTOPLASMIC_DOMAIN (PHOBIUS); TRANSMEMBRANE (PHOBIUS); NON_CYTOPLASMIC_DOMAIN (PHOBIUS); SSF56655 (SUPERFAMILY)
gALL_c968	2	4	3	1	pectate lyase	1724	20	6.0537e-177	0.8265	2	C:membrane; F:catalytic activity	EC:4.2.2.2	IPR018082 (PRINTS); IPR002022 (SMART); IPR012334 (G3DSA:2.160.20.GENE3D); IPR002022 (PFAM); PTHR31683:SF5 (PANTHER); PTHR31683 (PANTHER); SIGNAL_PEPTIDE (PHOBIUS); SIGNAL_PEPTIDE_C_REGION (PHOBIUS); SIGNAL_PEPTIDE_N_REGION (PHOBIUS); NON_CYTOPLASMIC_DOMAIN (PHOBIUS); SIGNAL_PEPTIDE_H_REGION (PHOBIUS); SignalP-noTM (SIGNALP_EUK); IPR011050 (SUPERFAMILY); TMhelix (TMHMM)
gALL_c969	6	5	4	7	calmodulin binding	1941	20	1.63666e-141	0.6935	0	-		Coil (COILS); PTHR31250 (PANTHER); PTHR31250:SF4 (PANTHER)
gALL_c970	2	6	4	2	protein iq-domain 1-like	1172	20	6.77064e-76	0.628	0	-		IPR025064 (PFAM); PTHR32295 (PANTHER); PTHR32295:SF0 (PANTHER)
gALL_c971	4	14	8	21	acylpyruvase mitochondrial-like	1865	20	1.99882e-104	0.896	6	F:catalytic activity; F:binding; P:catabolic process; P:cellular process; P:lipid metabolic process; F:hydrolase activity; C:mitochondrion; P:metabolic process	EC:4.1.1.68	no IPS match
gALL_c972	10	15	9	23	coatomer subunit gamma-like	3175	20	0	0.8905	5	P:transport; C:plastid; C:membrane; C:Golgi apparatus; F:structural molecule activity	-	IPR013040 (G3DSA:2.60.40.GENE3D); IPR013040 (PFAM); IPR015873 (G3DSA:3.30.310.GENE3D); IPR017106 (PANTHER); IPR009028 (SUPERFAMILY); IPR013041 (SUPERFAMILY)
gALL_c973	4	7	3	10	u4 u6 small nuclear ribonucleoprotein prp31-like	1960	20	7.62554e-179	0.7355	2	P:nucleobase-containing compound metabolic process; C:intracellular	-	IPR012976 (SMART); IPR002687 (PFAM); IPR019175 (PFAM); IPR012976 (PFAM); IPR027105 (PANTHER); CYTOPLASMIC_DOMAIN (PHOBIUS); NON_CYTOPLASMIC_DOMAIN (PHOBIUS); TRANSMEMBRANE (PHOBIUS); IPR002687 (PROSITE_PROFILES); SSF89124 (SUPERFAMILY); SSF89124 (SUPERFAMILY)
gALL_c974	4	13	8	11	dihydrolipoyllysine-residue succinyltransferase component of 2-oxoglutarate dehydrogenase complex mitochondrial-like	1963	20	7.64325e-171	0.728	3	F:transferase activity; C:cytoplasm; C:intracellular; P:metabolic process; C:cellular_component	-	IPR006255 (TIGRFAM); IPR001078 (PFAM); IPR023213 (G3DSA:3.30.559.GENE3D); IPR000089 (PFAM); G3DSA:2.40.50.100 (GENE3D); PTHR23151 (PANTHER); PTHR23151:SF8 (PANTHER); IPR003016 (PROSITE_PATTERNS); IPR000089 (PROSITE_PROFILES); SSF52777 (SUPERFAMILY); IPR011053 (SUPERFAMILY)
gALL_c975	0	3	1	10	-binding transcriptional regulator isoform 1	1175	20	4.29744e-98	0.769	10	P:biosynthetic process; P:nucleobase-containing compound metabolic process; P:cellular component organization; P:DNA metabolic process; F:DNA binding; P:response to external stimulus; P:response to stress; P:response to biotic stimulus; C:plastid; F:sequence-specific DNA binding transcription factor activity; C:nucleus; C:intracellular	-	IPR013742 (PFAM); IPR009044 (G3DSA:2.30.31.GENE3D); PTHR31745:SF2 (PANTHER); PTHR31745 (PANTHER); IPR009044 (SUPERFAMILY)
gALL_c976	6	7	11	25	t-complex protein 1	1875	20	0	0.8115	6	C:cytoplasm; P:protein metabolic process; P:cellular process; C:plasma membrane; F:nucleotide binding; F:protein binding	-	IPR017998 (PRINTS); IPR027409 (G3DSA:3.50.7.GENE3D); IPR027413 (G3DSA:1.10.560.GENE3D); IPR002423 (PFAM); IPR027410 (G3DSA:3.30.260.GENE3D); IPR002423 (PANTHER); IPR002194 (PROSITE_PATTERNS); IPR002194 (PROSITE_PATTERNS); IPR002194 (PROSITE_PATTERNS); SSF54849 (SUPERFAMILY); IPR027409 (SUPERFAMILY); IPR002423 (SUPERFAMILY)
gALL_c977	1	4	2	12	long chain base biosynthesis protein 1-like	2079	20	0	0.8565	9	F:binding; P:biological_process; P:biosynthetic process; P:cellular process; P:lipid metabolic process; P:cell growth; F:transferase activity; P:cell death; C:membrane; C:endoplasmic reticulum; P:protein metabolic process	EC:2.3.1.50	Coil (COILS); IPR015422 (G3DSA:3.90.1150.GENE3D); IPR004839 (PFAM); IPR015421 (G3DSA:3.40.640.GENE3D); PTHR13693:SF2 (PANTHER); PTHR13693 (PANTHER); IPR015424 (SUPERFAMILY)
gALL_c978	0	4	3	8	auxin-induced protein 5ng4-like	1693	20	1.01517e-152	0.8075	1	C:membrane	-	IPR000620 (PFAM); PTHR31218:SF9 (PANTHER); PTHR31218 (PANTHER); CYTOPLASMIC_DOMAIN (PHOBIUS); TRANSMEMBRANE (PHOBIUS); TRANSMEMBRANE (PHOBIUS); NON_CYTOPLASMIC_DOMAIN (PHOBIUS); NON_CYTOPLASMIC_DOMAIN (PHOBIUS); CYTOPLASMIC_DOMAIN (PHOBIUS); NON_CYTOPLASMIC_DOMAIN (PHOBIUS); NON_CYTOPLASMIC_DOMAIN (PHOBIUS); NON_CYTOPLASMIC_DOMAIN (PHOBIUS); CYTOPLASMIC_DOMAIN (PHOBIUS); CYTOPLASMIC_DOMAIN (PHOBI…
gALL_c979	0	4	1	0	organic cation carnitine transporter 7-like	1915	20	4.9974e-143	0.673	5	C:membrane; P:transport; F:transporter activity; P:cellular process; P:signal transduction; P:cellular component organization	-	G3DSA:1.20.1250.20 (GENE3D); IPR005828 (PFAM); PTHR24064 (PANTHER); PTHR24064:SF172 (PANTHER); NON_CYTOPLASMIC_DOMAIN (PHOBIUS); TRANSMEMBRANE (PHOBIUS); NON_CYTOPLASMIC_DOMAIN (PHOBIUS); TRANSMEMBRANE (PHOBIUS); CYTOPLASMIC_DOMAIN (PHOBIUS); TRANSMEMBRANE (PHOBIUS); CYTOPLASMIC_DOMAIN (PHOBIUS); NON_CYTOPLASMIC_DOMAIN (PHOBIUS); NON_CYTOPLASMIC_DOMAIN (PHOBIUS); TRANSMEMBRANE (PHOBIUS); CYTOPLAS…
gALL_c980	3	5	2	4	serine threonine protein phosphatase	1296	20	4.25803e-166	0.9475	6	P:cellular protein modification process; P:signal transduction; P:response to endogenous stimulus; F:hydrolase activity; P:response to stress; C:cytoplasm; C:cell	-	IPR006186 (PRINTS); IPR006186 (SMART); IPR029052 (G3DSA:3.60.21.GENE3D); IPR004843 (PFAM); PTHR11668 (PANTHER); PTHR11668:SF207 (PANTHER); IPR006186 (PROSITE_PATTERNS); IPR029052 (SUPERFAMILY)
gALL_c981	4	6	7	11	dolichyl-diphosphooligosaccharide--protein glycosyltransferase subunit 1a-like	1244	20	5.66165e-120	0.746	6	F:transferase activity; P:cellular process; P:biosynthetic process; P:cellular protein modification process; P:metabolic process; P:carbohydrate metabolic process; C:membrane; C:endoplasmic reticulum	EC:2.4.1	Coil (COILS); IPR007676 (PFAM); IPR007676 (PANTHER); PTHR21049:SF0 (PANTHER); CYTOPLASMIC_DOMAIN (PHOBIUS); NON_CYTOPLASMIC_DOMAIN (PHOBIUS); TRANSMEMBRANE (PHOBIUS); TMhelix (TMHMM)
gALL_c983	2	3	6	5	thermospermine synthase acaulis5-like	1230	20	1.08094e-155	0.872	3	F:transferase activity; P:metabolic process; P:cellular process	EC:2.5.1.16	IPR001045 (PFAM); IPR029063 (G3DSA:3.40.50.GENE3D); G3DSA:2.30.140.10 (GENE3D); PTHR11558:SF26 (PANTHER); IPR001045 (PANTHER); IPR001045 (HAMAP); IPR001045 (PROSITE_PROFILES); IPR029063 (SUPERFAMILY)
gALL_c984	3	3	6	8	squamosa promoter-binding-like protein 12-like	2645	20	0	0.653	2	C:nucleus; F:DNA binding		IPR020683 (G3DSA:1.25.40.GENE3D); PTHR31251:SF3 (PANTHER); PTHR31251 (PANTHER); TRANSMEMBRANE (PHOBIUS); NON_CYTOPLASMIC_DOMAIN (PHOBIUS); CYTOPLASMIC_DOMAIN (PHOBIUS); IPR020683 (SUPERFAMILY); TMhelix (TMHMM)
gALL_c986	2	8	2	9	dcn1-like protein 4-like isoform x1	1263	20	2.00383e-96	0.8595	1	F:binding	-	SIGNAL_PEPTIDE_N_REGION (PHOBIUS); SIGNAL_PEPTIDE_C_REGION (PHOBIUS); NON_CYTOPLASMIC_DOMAIN (PHOBIUS); SIGNAL_PEPTIDE_H_REGION (PHOBIUS); SIGNAL_PEPTIDE (PHOBIUS); SignalP-noTM (SIGNALP_EUK)
gALL_c987	0	11	3	10	kh domain-containing protein at4g18375-like	1727	20	3.4697e-148	0.709	1	F:nucleic acid binding	-	IPR004087 (SMART); IPR004088 (PFAM); IPR004088 (G3DSA:3.30.1370.GENE3D); IPR004088 (G3DSA:3.30.1370.GENE3D); PTHR10288 (PANTHER); PTHR10288:SF102 (PANTHER); NON_CYTOPLASMIC_DOMAIN (PHOBIUS); SIGNAL_PEPTIDE_C_REGION (PHOBIUS); SIGNAL_PEPTIDE (PHOBIUS); SIGNAL_PEPTIDE_N_REGION (PHOBIUS); SIGNAL_PEPTIDE_H_REGION (PHOBIUS); IPR004088 (PROSITE_PROFILES); IPR004088 (PROSITE_PROFILES); IPR004088 (PROSIT…
gALL_c988	2	3	2	7	probable galacturonosyltransferase 9-like	1043	20	1.2466e-143	0.924	8	F:transferase activity; C:mitochondrion; C:endosome; P:cellular component organization; P:biosynthetic process; P:carbohydrate metabolic process; P:cellular process; C:Golgi apparatus; P:nucleobase-containing compound metabolic process	EC:2.4.1.43	IPR002495 (PFAM); IPR029044 (G3DSA:3.90.550.GENE3D); PTHR32116 (PANTHER); PTHR32116:SF19 (PANTHER); IPR029044 (SUPERFAMILY)
gALL_c989	3	3	2	10	serine carboxypeptidase precursor family protein	1918	20	0	0.823	5	F:hydrolase activity; C:vacuole; C:extracellular region; P:protein metabolic process; C:cytosol	EC:3.4.16	no IPS match
gALL_c990	7	14	11	5	serine carboxypeptidase-like 29	1727	20	0	0.804	4	F:hydrolase activity; C:vacuole; C:cytoplasm; P:signal transduction; P:protein metabolic process	EC:3.4.16	IPR001563 (PRINTS); IPR029058 (G3DSA:3.40.50.GENE3D); IPR001563 (PFAM); IPR001563 (PANTHER); PTHR11802:SF32 (PANTHER); IPR018202 (PROSITE_PATTERNS); IPR018202 (PROSITE_PATTERNS); NON_CYTOPLASMIC_DOMAIN (PHOBIUS); SIGNAL_PEPTIDE_N_REGION (PHOBIUS); SIGNAL_PEPTIDE_H_REGION (PHOBIUS); SIGNAL_PEPTIDE_C_REGION (PHOBIUS); SIGNAL_PEPTIDE (PHOBIUS); SignalP-noTM (SIGNALP_EUK); IPR029058 (SUPERFAMILY)
gALL_c991	0	5	4	1	cop9 signalosome complex subunit 2-like	1419	20	0	0.938	7	C:nucleus; P:cell cycle; P:protein metabolic process; P:catabolic process; P:response to abiotic stimulus; P:post-embryonic development; C:cytosol; P:cellular protein modification process	-	IPR000717 (SMART); IPR013143 (SMART); IPR011990 (G3DSA:1.25.40.GENE3D); IPR000717 (PFAM); IPR011991 (G3DSA:1.10.10.GENE3D); PTHR10678 (PANTHER); SSF46785 (SUPERFAMILY)
gALL_c992	5	5	3	4	nc domain-containing family protein	1150	20	2.7812e-102	0.814	0	-		IPR007053 (PFAM); IPR000064 (G3DSA:3.90.1720.GENE3D); PTHR13943 (PANTHER); PTHR13943:SF32 (PANTHER)
gALL_c993	6	8	6	12	poly polymerase-like	2936	20	0	0.8305	4	P:nucleobase-containing compound metabolic process; F:RNA binding; F:transferase activity; C:nucleus	EC:2.7.7.19	IPR014492 (PIRSF); IPR002934 (PFAM); G3DSA:1.10.1410.10 (GENE3D); IPR007012 (PFAM); PTHR10682:SF22 (PANTHER); PTHR10682 (PANTHER); SSF81301 (SUPERFAMILY); SSF81631 (SUPERFAMILY)
gALL_c994	1	2	5	7	7-dehydrocholesterol reductase-like	1988	20	0	0.8835	7	P:biosynthetic process; P:lipid metabolic process; F:catalytic activity; P:metabolic process; C:membrane; C:endoplasmic reticulum; P:cellular process; C:Golgi apparatus; C:plasma membrane	EC:1.3.1.21	NON_CYTOPLASMIC_DOMAIN (PHOBIUS); NON_CYTOPLASMIC_DOMAIN (PHOBIUS); CYTOPLASMIC_DOMAIN (PHOBIUS); TRANSMEMBRANE (PHOBIUS); TRANSMEMBRANE (PHOBIUS)
gALL_c995	1	7	1	5	heterogeneous nuclear ribonucleoprotein q	1604	20	6.48042e-85	0.581	4	F:nucleic acid binding; F:nucleotide binding; C:viral nucleocapsid; C:ribonucleoprotein complex		IPR000504 (SMART); IPR012677 (G3DSA:3.30.70.GENE3D); IPR000504 (PFAM); PTHR24012:SF344 (PANTHER); PTHR24012 (PANTHER); IPR000504 (PROSITE_PROFILES); SSF54928 (SUPERFAMILY)
gALL_c996	1	2	7	5	phosphate-responsive family protein	1414	20	6.77204e-136	0.815	2	C:cell wall; P:response to endogenous stimulus	-	IPR006766 (PFAM); PTHR31279 (PANTHER); PTHR31279:SF3 (PANTHER); SIGNAL_PEPTIDE_H_REGION (PHOBIUS); NON_CYTOPLASMIC_DOMAIN (PHOBIUS); SIGNAL_PEPTIDE_N_REGION (PHOBIUS); SIGNAL_PEPTIDE_C_REGION (PHOBIUS); SIGNAL_PEPTIDE (PHOBIUS); SignalP-noTM (SIGNALP_EUK)
gALL_c997	8	2	2	7	alpha beta-hydrolases superfamily protein	1705	20	7.61415e-158	0.9005	1	C:extracellular region	-	IPR029058 (G3DSA:3.40.50.GENE3D); IPR029059 (PFAM); PTHR12277:SF33 (PANTHER); PTHR12277 (PANTHER); IPR029058 (SUPERFAMILY)
gALL_c998	0	5	2	5	golgi snap receptor complex member 1-1-like	1438	20	2.39416e-90	0.8635	7	C:cytosol; C:membrane; C:Golgi apparatus; P:transport; P:cellular component organization; P:cellular process; F:protein binding; C:intracellular	-	PF12352 (PFAM); PTHR21094:SF1 (PANTHER); IPR023601 (PANTHER); CYTOPLASMIC_DOMAIN (PHOBIUS); NON_CYTOPLASMIC_DOMAIN (PHOBIUS); TRANSMEMBRANE (PHOBIUS)
gALL_c999	4	6	6	9	beta-glucan-binding protein	2746	20	2.08382e-144	0.9185	3	F:hydrolase activity; P:catabolic process; P:cellular process	EC:3.2.1.6	NON_CYTOPLASMIC_DOMAIN (PHOBIUS); CYTOPLASMIC_DOMAIN (PHOBIUS); TRANSMEMBRANE (PHOBIUS); TMhelix (TMHMM)
gALL_c1000	1	3	12	4	cell division topological specificity factor chloroplastic-like	1195	20	1.024e-78	0.751	3	F:protein binding; P:cellular process; C:plastid	-	IPR005527 (PFAM)
gALL_c1001	0	6	1	12	myb family transcription factor apl-like isoform x2	1131	20	1.15215e-76	0.6985	2	P:cellular process; F:binding; P:biological_process	-	Coil (COILS); IPR025756 (PFAM); IPR001005 (PFAM); IPR009057 (G3DSA:1.10.10.GENE3D); IPR006447 (TIGRFAM); PTHR31314 (PANTHER); PTHR31314:SF1 (PANTHER); IPR017930 (PROSITE_PROFILES); IPR009057 (SUPERFAMILY)
gALL_c1002	0	4	4	6	abc transporter i family member chloroplastic-like	1449	20	1.28639e-121	0.9025	17	P:reproduction; P:post-embryonic development; P:embryo development; P:flower development; P:biosynthetic process; P:cellular process; P:secondary metabolic process; C:plastid; P:nucleobase-containing compound metabolic process; P:catabolic process; P:cellular component organization; F:protein binding; F:hydrolase activity; F:transporter activity; F:nucleotide binding; P:cellular protein modificat…	EC:3.6.3.31	no IPS match
gALL_c1003	4	13	8	8	ribosomal rna-processing protein 17-like isoform x1	845	20	3.07549e-32	0.4795	4	P:cellular component organization; P:cellular process; P:cell cycle; P:nucleobase-containing compound metabolic process; P:reproduction	-	Coil (COILS); IPR019186 (PFAM); IPR019186 (PANTHER); PTHR14577:SF0 (PANTHER)
gALL_c1004	1	5	5	7	thioredoxin chloroplastic-like	911	20	3.07108e-52	0.918	4	F:molecular_function; P:cellular homeostasis; P:metabolic process; C:plastid; F:catalytic activity	-	no IPS match
gALL_c1005	2	2	5	8	rho gtpase-activating protein 1-like	1811	20	1.76499e-150	0.684	2	P:signal transduction; C:intracellular		IPR000095 (SMART); IPR000095 (G3DSA:3.90.810.GENE3D); IPR000198 (G3DSA:1.10.555.GENE3D); IPR000095 (PFAM); PTHR23177 (PANTHER); IPR000095 (PROSITE_PROFILES); IPR008936 (SUPERFAMILY)
gALL_c1008	1	7	2	6	beta- -galactosyltransferase sqv-	1530	20	3.88254e-171	0.9145	6	F:transferase activity; C:Golgi apparatus; P:cellular protein modification process; P:biosynthetic process; P:carbohydrate metabolic process; C:membrane; P:protein metabolic process; P:cellular process	EC:2.4.1.134	IPR002659 (PFAM); PTHR11214:SF5 (PANTHER); IPR002659 (PANTHER)
gALL_c1009	2	5	4	4	microsomal oleic acid desaturase isoform 1	1495	20	0	0.9015	2	P:lipid metabolic process; P:metabolic process; F:catalytic activity	EC:1.14.19	IPR021863 (PFAM); IPR005804 (PFAM); PTHR32100 (PANTHER); PTHR32100:SF0 (PANTHER); NON_CYTOPLASMIC_DOMAIN (PHOBIUS); NON_CYTOPLASMIC_DOMAIN (PHOBIUS); TRANSMEMBRANE (PHOBIUS); TRANSMEMBRANE (PHOBIUS); CYTOPLASMIC_DOMAIN (PHOBIUS); CYTOPLASMIC_DOMAIN (PHOBIUS); TRANSMEMBRANE (PHOBIUS); CYTOPLASMIC_DOMAIN (PHOBIUS); NON_CYTOPLASMIC_DOMAIN (PHOBIUS); CYTOPLASMIC_DOMAIN (PHOBIUS); TRANSMEMBRANE (PHOBI…
gALL_c1010	2	3	6	7	probable arabinose 5-phosphate isomerase-like	1511	20	1.03999e-145	0.833	6	F:nucleotide binding; P:carbohydrate metabolic process; P:cellular process; P:catabolic process; F:carbohydrate binding; F:catalytic activity	EC:5.3.1.13	no IPS match
gALL_c1011	4	6	5	10	abc transporter g family member 32-like	2744	20	0	0.9315	8	P:multicellular organismal development; P:transport; P:cellular process; F:hydrolase activity; F:transporter activity; P:nucleobase-containing compound metabolic process; P:catabolic process; F:nucleotide binding; C:plasma membrane	-	IPR027417 (G3DSA:3.40.50.GENE3D); IPR003439 (PFAM); IPR013525 (PFAM); PTHR19241 (PANTHER); PTHR19241:SF170 (PANTHER); NON_CYTOPLASMIC_DOMAIN (PHOBIUS); TRANSMEMBRANE (PHOBIUS); CYTOPLASMIC_DOMAIN (PHOBIUS); NON_CYTOPLASMIC_DOMAIN (PHOBIUS); TRANSMEMBRANE (PHOBIUS); IPR027417 (SUPERFAMILY); TMhelix (TMHMM); TMhelix (TMHMM)
gALL_c1012	6	3	5	12	probable adp-ribosylation factor gtpase-activating protein agd5-like	1987	20	2.07852e-132	0.804	12	C:cytosol; F:enzyme regulator activity; F:binding; C:endosome; F:DNA binding; P:signal transduction; P:nucleobase-containing compound metabolic process; P:catabolic process; P:abscission; P:flower development; P:biosynthetic process; P:cellular protein modification process; C:Golgi apparatus	-	IPR001164 (PRINTS); IPR001164 (SMART); IPR001164 (PFAM); PTHR23180:SF204 (PANTHER); PTHR23180 (PANTHER); IPR001164 (PROSITE_PROFILES); SSF57863 (SUPERFAMILY)
gALL_c1013	1	2	2	6	vam6 vps39-like	1812	20	0	0.793	10	P:transport; F:enzyme regulator activity; C:cellular_component; P:carbohydrate metabolic process; P:cellular component organization; P:cellular process; P:reproduction; P:post-embryonic development; P:embryo development; P:cellular protein modification process; P:biosynthetic process	-	IPR000547 (PFAM); IPR019453 (PFAM); IPR019452 (PFAM); PTHR12894:SF5 (PANTHER); PTHR12894 (PANTHER)
gALL_c1014	1	2	4	7	anamorsin homolog	1223	20	1.75677e-65	0.5935	11	P:negative regulation of apoptotic process; P:methylation; F:electron carrier activity; F:methyltransferase activity; P:iron-sulfur cluster assembly; P:apoptotic process; C:cytoplasm; F:2 iron, 2 sulfur cluster binding; F:iron-sulfur cluster binding; C:mitochondrial intermembrane space; P:metabolic process		IPR007785 (PFAM); IPR029063 (G3DSA:3.40.50.GENE3D); IPR007785 (PANTHER); IPR007785 (HAMAP); IPR029063 (SUPERFAMILY)
gALL_c1015	1	5	2	6	nudix hydrolase chloroplastic-like	1114	20	1.32533e-77	0.8065	4	F:hydrolase activity; P:cellular process; P:catabolic process; P:nucleobase-containing compound metabolic process; F:nucleotide binding	EC:3.6.1.17; EC:3.1.7.2	IPR020476 (PRINTS); IPR000086 (PFAM); IPR015797 (G3DSA:3.90.79.GENE3D); PTHR11839:SF1 (PANTHER); PTHR11839 (PANTHER); IPR020084 (PROSITE_PATTERNS); IPR022927 (HAMAP); IPR000086 (PROSITE_PROFILES); IPR015797 (SUPERFAMILY)
gALL_c1016	2	3	7	7	nucleotide-sensitive chloride conductance regulator family protein	995	20	6.04807e-84	0.754	3	P:metabolic process; P:cellular process; P:transport; P:cellular homeostasis	-	IPR003521 (PRINTS); PF03517 (PFAM); IPR003521 (PANTHER)
gALL_c1017	8	6	6	12	probable flavin-containing monooxygenase 1-like	1916	20	0	0.739	2	F:catalytic activity; F:binding; F:nucleotide binding	-	IPR012143 (PIRSF); G3DSA:3.50.50.60 (GENE3D); G3DSA:3.50.50.60 (GENE3D); IPR020946 (PFAM); PTHR23023:SF40 (PANTHER); PTHR23023 (PANTHER); SSF51905 (SUPERFAMILY); SSF51905 (SUPERFAMILY)
gALL_c1018	4	8	1	9	dnaj heat shock family protein	1598	20	1.14706e-115	0.8755	5	P:protein metabolic process; P:cellular process; F:protein binding; C:cytoplasm; P:response to stress	-	TRANSMEMBRANE (PHOBIUS); CYTOPLASMIC_DOMAIN (PHOBIUS); CYTOPLASMIC_DOMAIN (PHOBIUS); TRANSMEMBRANE (PHOBIUS); NON_CYTOPLASMIC_DOMAIN (PHOBIUS); TMhelix (TMHMM); TMhelix (TMHMM)
gALL_c1019	4	11	3	13	blue-light photoreceptor phr2-like	1960	20	0	0.819	6	P:biosynthetic process; P:cellular process; P:lipid metabolic process; P:response to stress; P:DNA metabolic process; P:carbohydrate metabolic process; F:catalytic activity	EC:4.1.99.3	no IPS match
gALL_c1020	1	0	3	1	maternal effect embryo arrest 14 isoform 1	828	20	1.41128e-58	0.7695	3	F:molecular_function; C:chloroplast; P:embryo development ending in seed dormancy		no IPS match
gALL_c1021	5	7	4	7	phosphoinositide 4-kinase gamma gamma gamma gamma 4	1578	20	0	0.818	2	C:peroxisome; F:transferase activity	-	IPR000403 (PFAM); PTHR10666:SF100 (PANTHER); PTHR10666 (PANTHER); IPR011009 (SUPERFAMILY)
gALL_c1022	1	1	2	1	lactoylglutathione lyase glyoxalase i family protein	1154	20	9.36282e-74	0.8685	1	F:catalytic activity	-	IPR004360 (PFAM); IPR029068 (G3DSA:3.10.180.GENE3D); PTHR10374:SF1 (PANTHER); PTHR10374 (PANTHER); IPR029068 (SUPERFAMILY)
gALL_c1023	4	4	5	5	protein aspartic protease in guard cell 1-like	1586	20	1.82186e-148	0.6815	1	F:hydrolase activity	-	IPR021109 (G3DSA:2.40.70.GENE3D); IPR021109 (G3DSA:2.40.70.GENE3D); PF14543 (PFAM); PF14541 (PFAM); PTHR13683:SF274 (PANTHER); IPR001461 (PANTHER); IPR001969 (PROSITE_PATTERNS); IPR001969 (PROSITE_PATTERNS); SIGNAL_PEPTIDE_H_REGION (PHOBIUS); SIGNAL_PEPTIDE_C_REGION (PHOBIUS); SIGNAL_PEPTIDE (PHOBIUS); SIGNAL_PEPTIDE_N_REGION (PHOBIUS); NON_CYTOPLASMIC_DOMAIN (PHOBIUS); SignalP-noTM (SIGNALP_EUK)…
gALL_c1024	2	10	3	9	delta-1-pyrroline-5-carboxylate synthase-like	2571	20	0	0.837	5	P:metabolic process; F:nucleotide binding; F:catalytic activity; P:biosynthetic process; P:cellular process; F:kinase activity; C:cytoplasm	EC:1.2.1.41; EC:2.7.2.11	no IPS match
gALL_c1025	1	2	5	4	burp domain protein	1279	20	2.35129e-68	0.571	1	C:cell; C:cytoplasm; C:intracellular	-	IPR004873 (SMART); IPR004873 (PFAM); PTHR31236 (PANTHER); SIGNAL_PEPTIDE (PHOBIUS); SIGNAL_PEPTIDE_H_REGION (PHOBIUS); SIGNAL_PEPTIDE_N_REGION (PHOBIUS); SIGNAL_PEPTIDE_C_REGION (PHOBIUS); NON_CYTOPLASMIC_DOMAIN (PHOBIUS); IPR004873 (PROSITE_PROFILES); SignalP-TM (SIGNALP_GRAM_POSITIVE); SignalP-noTM (SIGNALP_EUK)
gALL_c1026	3	4	1	10	replication factor c subunit 4-like	1260	20	9.10334e-158	0.8735	14	F:transferase activity; P:reproduction; P:post-embryonic development; P:embryo development; P:nucleobase-containing compound metabolic process; P:biosynthetic process; P:cellular component organization; P:cellular protein modification process; P:anatomical structure morphogenesis; P:flower development; C:nucleolus; F:DNA binding; C:intracellular; F:hydrolase activity; P:catabolic process; F:nucle…	EC:3.6.1.3; EC:2.7.7.7	IPR003593 (SMART); IPR027417 (G3DSA:3.40.50.GENE3D); IPR013748 (PFAM); G3DSA:1.20.272.10 (GENE3D); G3DSA:1.10.8.60 (GENE3D); IPR003959 (PFAM); PTHR11669 (PANTHER); PTHR11669:SF7 (PANTHER); IPR027417 (SUPERFAMILY); IPR008921 (SUPERFAMILY)
gALL_c1027	0	4	6	7	3-hydroxyisobutyryl- hydrolase-like protein 5-like	1539	20	3.10528e-163	0.887	7	C:cytoplasm; P:catabolic process; P:cellular process; P:lipid metabolic process; F:hydrolase activity; F:catalytic activity; P:response to abiotic stimulus; P:metabolic process; P:biosynthetic process	EC:4.2.1.17; EC:3.1.2.4	IPR001753 (PFAM); IPR029045 (G3DSA:3.90.226.GENE3D); PTHR11941:SF58 (PANTHER); PTHR11941 (PANTHER); IPR029045 (SUPERFAMILY)
gALL_c1028	1	1	2	4	unnamed protein product	729	20	4.43296e-20	0.621	2	F:molecular_function; P:biological_process		SIGNAL_PEPTIDE_C_REGION (PHOBIUS); SIGNAL_PEPTIDE_H_REGION (PHOBIUS); SIGNAL_PEPTIDE_N_REGION (PHOBIUS); NON_CYTOPLASMIC_DOMAIN (PHOBIUS); SIGNAL_PEPTIDE (PHOBIUS); SignalP-TM (SIGNALP_EUK); SignalP-TM (SIGNALP_GRAM_POSITIVE); TMhelix (TMHMM)
gALL_c1029	1	6	2	7	protein far1-related sequence 6-like	1310	20	1.32923e-98	0.86	1	P:response to abiotic stimulus	-	Coil (COILS); IPR004330 (PFAM); PTHR31669 (PANTHER)
gALL_c1030	1	2	3	7	methyl- -binding domain-containing protein 10-like	1300	20	1.86318e-36	0.479	1	C:intracellular	-	Coil (COILS); IPR001739 (PFAM); IPR001739 (G3DSA:3.30.890.GENE3D); IPR001739 (PROSITE_PROFILES); IPR016177 (SUPERFAMILY)
gALL_c1031	6	6	5	5	vacuolar protein sorting-associated protein 11 homolog	1247	20	1.13979e-136	0.92	9	P:cellular component organization; P:cellular process; P:transport; C:membrane; C:vacuole; F:binding; P:response to stress; P:response to abiotic stimulus; F:transporter activity	-	Coil (COILS); IPR013083 (G3DSA:3.30.40.GENE3D); IPR011990 (G3DSA:1.25.40.GENE3D); IPR024763 (PFAM); PTHR23323:SF24 (PANTHER); PTHR23323 (PANTHER); CYTOPLASMIC_DOMAIN (PHOBIUS); TRANSMEMBRANE (PHOBIUS); NON_CYTOPLASMIC_DOMAIN (PHOBIUS); IPR000547 (PROSITE_PROFILES); IPR001841 (PROSITE_PROFILES); SSF57850 (SUPERFAMILY)
gALL_c1032	0	7	5	6	serrate rna effector molecule-like	1268	20	2.97244e-91	0.7265	5	P:nucleobase-containing compound metabolic process; P:multicellular organismal development; C:nucleus; C:cytoplasm; P:regulation of gene expression, epigenetic; P:cellular process	-	no IPS match
gALL_c1033	0	5	8	6	coatomer subunit delta-like	2074	20	0	0.8625	6	C:membrane; C:Golgi apparatus; C:cytosol; C:cellular_component; P:transport; C:cytoplasm; P:biosynthetic process; P:cellular protein modification process	-	G3DSA:3.30.450.60 (GENE3D); PTHR10121:SF0 (PANTHER); IPR027059 (PANTHER); IPR011012 (SUPERFAMILY)
gALL_c1034	0	5	2	3	uncharacterized loc101203384	858	20	4.2681e-37	0.644	2	F:molecular_function; P:biological_process		no IPS match
gALL_c1035	1	9	4	1	transcription initiation factor tfiid subunit 7-like	1072	20	4.615e-56	0.6205	2	P:nucleobase-containing compound metabolic process; P:biosynthetic process; P:cellular process; P:metabolic process	-	IPR006751 (PFAM); PTHR12228 (PANTHER)
gALL_c1036	3	8	12	13	amp dependent	1868	20	0	0.8765	4	F:catalytic activity; P:metabolic process; P:biosynthetic process; P:cellular process; P:secondary metabolic process	EC:1.13.12.7; EC:6.2.1.12	no IPS match
gALL_c1037	1	6	1	2	protein downstream neighbor of son homolog	768	20	6.83966e-40	0.6595	0	-		no IPS match
gALL_c1038	1	2	1	3	dnaj heat shock n-terminal domain-containing protein isoform 2	1335	20	2.74313e-123	0.723	1	F:protein binding	-	IPR001623 (PRINTS); IPR001623 (SMART); G3DSA:3.30.70.20 (GENE3D); IPR001623 (G3DSA:1.10.287.GENE3D); IPR001623 (PFAM); PF13459 (PFAM); PTHR25040 (PANTHER); PTHR25040:SF110 (PANTHER); IPR017896 (PROSITE_PROFILES); IPR001623 (PROSITE_PROFILES); SSF54862 (SUPERFAMILY); IPR001623 (SUPERFAMILY)
gALL_c1039	5	2	5	4	serine threonine-protein kinase srk2e-like	1164	20	4.04482e-149	0.894	17	F:kinase activity; P:response to stress; P:catabolic process; P:cellular process; P:biosynthetic process; P:lipid metabolic process; P:response to abiotic stimulus; P:growth; P:metabolic process; P:response to external stimulus; P:response to biotic stimulus; C:cytosol; P:cellular protein modification process; P:carbohydrate metabolic process; P:multicellular organismal development; P:response to…	EC:2.7.10	IPR002290 (SMART); IPR000719 (PFAM); G3DSA:3.30.200.20 (GENE3D); G3DSA:1.10.510.10 (GENE3D); PTHR24343 (PANTHER); PTHR24343:SF99 (PANTHER); IPR008271 (PROSITE_PATTERNS); IPR000719 (PROSITE_PROFILES); IPR011009 (SUPERFAMILY)
gALL_c1040	3	7	2	4	lon protease homolog peroxisomal-like	1067	20	3.01671e-108	0.906	11	F:hydrolase activity; P:growth; P:transport; P:cellular component organization; P:cellular process; P:protein metabolic process; P:catabolic process; P:post-embryonic development; P:nucleobase-containing compound metabolic process; C:peroxisome; F:nucleotide binding; P:signal transduction	EC:3.4.21	PR00830 (PRINTS); IPR008269 (PFAM); IPR014721 (G3DSA:3.30.230.GENE3D); IPR027065 (PANTHER); PTHR10046:SF24 (PANTHER); IPR008268 (PROSITE_PATTERNS); IPR020568 (SUPERFAMILY)
gALL_c1041	1	4	8	5	upf0690 protein c1orf52 homolog	1052	20	4.95533e-39	0.757	2	F:molecular_function; P:biological_process		PTHR31833:SF2 (PANTHER); PTHR31833 (PANTHER)
gALL_c1042	1	4	5	8	tropinone reductase homolog	1069	20	1.04181e-108	0.7815	4	C:cytosol; F:catalytic activity; F:nucleotide binding; P:metabolic process	-	IPR002198 (PRINTS); IPR002347 (PRINTS); IPR020842 (SMART); IPR002198 (PFAM); IPR016040 (G3DSA:3.40.50.GENE3D); PTHR24310 (PANTHER); IPR020904 (PROSITE_PATTERNS); SSF51735 (SUPERFAMILY)
gALL_c1043	1	3	9	2	mitochondrial ribosomal protein l37 isoform 1	912	20	1.10175e-41	0.784	3	P:biosynthetic process; P:cellular process; P:nucleobase-containing compound metabolic process; C:mitochondrion	-	no IPS match
gALL_c1044	3	7	0	5	starch branching enzyme i	2330	20	0	0.798	6	F:hydrolase activity; P:generation of precursor metabolites and energy; P:biosynthetic process; P:carbohydrate metabolic process; F:binding; F:transferase activity; P:cellular process	EC:2.4.1.18	IPR004193 (PFAM); IPR013783 (G3DSA:2.60.40.GENE3D); IPR013781 (G3DSA:3.20.20.GENE3D); PTHR10357:SF120 (PANTHER); IPR015902 (PANTHER); CYTOPLASMIC_DOMAIN (PHOBIUS); TRANSMEMBRANE (PHOBIUS); NON_CYTOPLASMIC_DOMAIN (PHOBIUS); IPR017853 (SUPERFAMILY); IPR014756 (SUPERFAMILY); TMhelix (TMHMM)
gALL_c1045	2	7	5	1	Cc11_g09160 - Putative unknown protein; Has 19420 Blast hits to 10641 proteins in 779 species [Coffea sp]	1668		2e-39					no IPS match
gALL_c1046	2	1	3	3	hydroxyproline-rich glycoprotein	2103	20	1.34795e-158	0.6675	0	-		no IPS match
gALL_c1047	5	4	9	4	dead-box atp-dependent rna helicase 46-like	2938	20	0	0.7135	2	F:hydrolase activity; F:nucleotide binding	-	IPR001650 (SMART); IPR001202 (SMART); IPR014001 (SMART); IPR027417 (G3DSA:3.40.50.GENE3D); IPR027417 (G3DSA:3.40.50.GENE3D); IPR001202 (PFAM); IPR011545 (PFAM); G3DSA:2.20.70.10 (GENE3D); IPR001650 (PFAM); PTHR24031:SF216 (PANTHER); PTHR24031 (PANTHER); IPR001202 (PROSITE_PATTERNS); IPR000629 (PROSITE_PATTERNS); IPR014014 (PROSITE_PROFILES); IPR001650 (PROSITE_PROFILES); IPR014001 (PROSITE_PROFIL…
gALL_c1048	1	3	0	2	photosystem ii reaction center psb28 chloroplastic-like	1039	20	1.14819e-64	0.796	9	P:cellular process; P:lipid metabolic process; P:biosynthetic process; P:multicellular organismal development; C:membrane; C:thylakoid; C:plastid; P:cellular component organization; P:generation of precursor metabolites and energy; P:photosynthesis	-	IPR005610 (PFAM); IPR005610 (TIGRFAM); IPR005610 (HAMAP)
gALL_c1049	4	2	0	4	wound-responsive family isoform 3	1665	20	1.30934e-136	0.7325	0	-		CYTOPLASMIC_DOMAIN (PHOBIUS); NON_CYTOPLASMIC_DOMAIN (PHOBIUS); TRANSMEMBRANE (PHOBIUS); TMhelix (TMHMM)
gALL_c1050	3	14	5	12	dolichyl-diphosphooligosaccharide--protein glycosyltransferase subunit stt3b-like	1924	20	0	0.9855	6	C:plasma membrane; P:cellular protein modification process; P:biosynthetic process; P:carbohydrate metabolic process; F:transferase activity; C:membrane; C:endoplasmic reticulum	EC:2.4.1	PTHR13872 (PANTHER); PTHR13872:SF1 (PANTHER); SIGNAL_PEPTIDE_N_REGION (PHOBIUS); NON_CYTOPLASMIC_DOMAIN (PHOBIUS); SIGNAL_PEPTIDE_C_REGION (PHOBIUS); SIGNAL_PEPTIDE_H_REGION (PHOBIUS); SIGNAL_PEPTIDE (PHOBIUS); SignalP-noTM (SIGNALP_EUK)
gALL_c1051	5	8	9	63	zinc finger mynd domain-containing protein 15 isoform 1	2115	20	0	0.8995	1	C:extracellular region	-	SIGNAL_PEPTIDE_C_REGION (PHOBIUS); SIGNAL_PEPTIDE_H_REGION (PHOBIUS); NON_CYTOPLASMIC_DOMAIN (PHOBIUS); SIGNAL_PEPTIDE (PHOBIUS); SIGNAL_PEPTIDE_N_REGION (PHOBIUS); SignalP-noTM (SIGNALP_EUK)
gALL_c1052	0	1	4	0	abscisic acid receptor pyl4-like	733	20	2.69274e-81	0.8235	2	P:response to endogenous stimulus; P:signal transduction	-	IPR019587 (PFAM); IPR023393 (G3DSA:3.30.530.GENE3D); PTHR31213:SF3 (PANTHER); PTHR31213 (PANTHER); CYTOPLASMIC_DOMAIN (PHOBIUS); TRANSMEMBRANE (PHOBIUS); NON_CYTOPLASMIC_DOMAIN (PHOBIUS); SSF55961 (SUPERFAMILY); TMhelix (TMHMM)
gALL_c1053	1	2	6	1	l-ascorbate oxidase homolog	2036	20	0	0.851	5	F:binding; C:cell wall; F:catalytic activity; P:metabolic process; P:carbohydrate metabolic process; P:cellular process	EC:1.10.3.3	IPR008972 (G3DSA:2.60.40.GENE3D); IPR001117 (PFAM); IPR011707 (PFAM); IPR011706 (PFAM); IPR008972 (G3DSA:2.60.40.GENE3D); IPR008972 (G3DSA:2.60.40.GENE3D); PTHR11709 (PANTHER); PTHR11709:SF26 (PANTHER); SIGNAL_PEPTIDE (PHOBIUS); SIGNAL_PEPTIDE_H_REGION (PHOBIUS); SIGNAL_PEPTIDE_C_REGION (PHOBIUS); SIGNAL_PEPTIDE_N_REGION (PHOBIUS); NON_CYTOPLASMIC_DOMAIN (PHOBIUS); SignalP-noTM (SIGNALP_GRAM_NEGA…
gALL_c1054	5	15	5	11	serine mitochondrial-like	1940	20	0	0.8675	6	C:cytosol; P:nucleobase-containing compound metabolic process; P:biosynthetic process; P:metabolic process; P:cellular process; F:transferase activity; C:plastid; F:binding	EC:2.1.2.1	no IPS match
gALL_c1056	1	2	6	5	outer envelope pore protein chloroplastic-like	903	20	4.68888e-45	0.795	12	P:response to endogenous stimulus; F:transporter activity; P:response to external stimulus; P:response to stress; P:response to biotic stimulus; C:membrane; C:plastid; P:response to abiotic stimulus; P:transport; P:cellular process; P:biological_process; F:protein binding; C:vacuole	-	IPR003397 (PFAM); PTHR15371:SF2 (PANTHER); PTHR15371 (PANTHER)
gALL_c1057	2	2	0	3	protein lurp-one-related 8-like	1191	20	1.74076e-62	0.6815	3	F:molecular_function; P:biological_process; C:nucleus		CYTOPLASMIC_DOMAIN (PHOBIUS); NON_CYTOPLASMIC_DOMAIN (PHOBIUS); TRANSMEMBRANE (PHOBIUS); TMhelix (TMHMM)
gALL_c1059	4	12	6	3	protein lunapark	1806	20	2.94539e-113	0.699	0	-		CYTOPLASMIC_DOMAIN (PHOBIUS); TRANSMEMBRANE (PHOBIUS); TRANSMEMBRANE (PHOBIUS); CYTOPLASMIC_DOMAIN (PHOBIUS); NON_CYTOPLASMIC_DOMAIN (PHOBIUS)
gALL_c1060	0	4	6	5	probable protein s-acyltransferase 14-like	998	20	4.38819e-58	0.7355	1	F:binding	-	TRANSMEMBRANE (PHOBIUS); NON_CYTOPLASMIC_DOMAIN (PHOBIUS); CYTOPLASMIC_DOMAIN (PHOBIUS); TMhelix (TMHMM)
gALL_c1061	2	11	5	10	coiled-coil domain-containing protein 130-like	1498	20	2.98998e-137	0.88	0	-		Coil (COILS); IPR007590 (PFAM); PTHR12111:SF2 (PANTHER); IPR007590 (PANTHER)
gALL_c1062	2	1	2	1	nuclear transcription factor y subunit a- isoform 2	1399	20	4.40184e-71	0.5385	4	P:regulation of transcription, DNA-templated; C:CCAAT-binding factor complex; F:sequence-specific DNA binding transcription factor activity; F:DNA binding		IPR001289 (PRINTS); IPR001289 (SMART); IPR001289 (PFAM); PTHR12632:SF7 (PANTHER); IPR001289 (PANTHER); IPR018362 (PROSITE_PATTERNS); IPR001289 (PROSITE_PROFILES)
gALL_c1064	6	5	5	5	zinc finger family protein	2215	20	0	0.6785	3	F:metal ion binding; F:zinc ion binding; C:plasma membrane		IPR001594 (PFAM); PTHR22883:SF15 (PANTHER); PTHR22883 (PANTHER); NON_CYTOPLASMIC_DOMAIN (PHOBIUS); SIGNAL_PEPTIDE (PHOBIUS); SIGNAL_PEPTIDE_N_REGION (PHOBIUS); CYTOPLASMIC_DOMAIN (PHOBIUS); TRANSMEMBRANE (PHOBIUS); SIGNAL_PEPTIDE_H_REGION (PHOBIUS); SIGNAL_PEPTIDE_C_REGION (PHOBIUS); SignalP-TM (SIGNALP_EUK); TMhelix (TMHMM); TMhelix (TMHMM)
gALL_c1065	0	5	1	6	PREDICTED: uncharacterized protein LOC102601007	1753	20	4.94458e-150	0.7475	2	P:response to abiotic stimulus; C:nucleus	-	no IPS match
gALL_c1066	4	6	3	17	glycosyl hydrolase superfamily protein isoform 1	1556	20	0	0.86	6	F:hydrolase activity; P:multicellular organismal development; P:growth; P:anatomical structure morphogenesis; P:post-embryonic development; C:cell; P:carbohydrate metabolic process	EC:3.2.1.78	IPR001547 (PFAM); IPR013781 (G3DSA:3.20.20.GENE3D); PTHR31451 (PANTHER); PTHR31451:SF8 (PANTHER); NON_CYTOPLASMIC_DOMAIN (PHOBIUS); SIGNAL_PEPTIDE_N_REGION (PHOBIUS); SIGNAL_PEPTIDE_C_REGION (PHOBIUS); SIGNAL_PEPTIDE_H_REGION (PHOBIUS); SIGNAL_PEPTIDE (PHOBIUS); SignalP-noTM (SIGNALP_EUK); IPR017853 (SUPERFAMILY)
gALL_c1067	1	3	3	10	latex abundant protein 1	1207	20	9.69936e-77	0.504	0	-		no IPS match
gALL_c1068	0	3	1	10	proteasome subunit alpha	902	20	5.37714e-126	0.9665	7	C:ribosome; C:cytosol; C:intracellular; P:protein metabolic process; P:catabolic process; P:cellular process; C:nucleus; F:hydrolase activity	EC:3.4.25	IPR000426 (SMART); IPR029055 (G3DSA:3.60.20.GENE3D); IPR001353 (PFAM); IPR000426 (PFAM); PTHR11599:SF11 (PANTHER); PTHR11599 (PANTHER); IPR000426 (PROSITE_PATTERNS); IPR023332 (PROSITE_PROFILES); IPR029055 (SUPERFAMILY)
gALL_c1069	3	1	3	3	monothiol glutaredoxin- chloroplastic-like	1164	20	1.18288e-116	0.804	5	F:molecular_function; P:cellular homeostasis; C:plastid; P:transport; P:flower development; F:catalytic activity	-	no IPS match
gALL_c1070	3	9	5	7	sec14p-like phosphatidylinositol transfer family protein isoform 1	1253	20	4.36376e-136	0.866	7	P:response to stress; C:intracellular; P:transport; P:biosynthetic process; P:cellular process; P:secondary metabolic process; F:transporter activity	-	Coil (COILS); IPR011074 (SMART); IPR001251 (SMART); IPR001251 (PFAM); G3DSA:1.10.8.20 (GENE3D); IPR001251 (G3DSA:3.40.525.GENE3D); IPR011074 (PFAM); PTHR10174:SF93 (PANTHER); PTHR10174 (PANTHER); IPR001251 (PROSITE_PROFILES); IPR011074 (SUPERFAMILY); IPR001251 (SUPERFAMILY)
gALL_c1071	0	4	5	6	u2 small nuclear ribonucleoprotein b 2-like	1016	20	2.3797e-91	0.7555	3	F:RNA binding; P:nucleobase-containing compound metabolic process; F:nucleotide binding	-	Coil (COILS); IPR000504 (SMART); IPR000504 (PFAM); PF13893 (PFAM); IPR012677 (G3DSA:3.30.70.GENE3D); IPR012677 (G3DSA:3.30.70.GENE3D); IPR024888 (PANTHER); IPR000504 (PROSITE_PROFILES); IPR000504 (PROSITE_PROFILES); SSF54928 (SUPERFAMILY)
gALL_c1072	6	8	9	8	rna-binding family isoform 1	2099	20	9.08439e-109	0.684	4	P:biological_process; F:nucleic acid binding; C:cellular_component; P:cellular process; C:intracellular; F:nucleotide binding	-	Coil (COILS); IPR000504 (SMART); IPR000504 (PFAM); IPR012677 (G3DSA:3.30.70.GENE3D); IPR012677 (G3DSA:3.30.70.GENE3D); PTHR24011 (PANTHER); PTHR24011:SF201 (PANTHER); IPR000504 (PROSITE_PROFILES); IPR000504 (PROSITE_PROFILES); SSF54928 (SUPERFAMILY); SSF54928 (SUPERFAMILY)
gALL_c1073	3	5	5	5	Cc08_g15940 - Putative uncharacterized protein [Coffea sp]	1135		1e-115					SIGNAL_PEPTIDE (PHOBIUS); SIGNAL_PEPTIDE_N_REGION (PHOBIUS); SIGNAL_PEPTIDE_H_REGION (PHOBIUS); NON_CYTOPLASMIC_DOMAIN (PHOBIUS); SIGNAL_PEPTIDE_C_REGION (PHOBIUS); SignalP-TM (SIGNALP_EUK); SignalP-TM (SIGNALP_GRAM_POSITIVE); TMhelix (TMHMM)
gALL_c1074	3	3	6	2	chloroplastic-like	1431	20	0	0.904	24	P:biosynthetic process; P:cellular process; P:response to abiotic stimulus; P:response to stress; P:cell death; P:response to endogenous stimulus; C:plastid; P:response to external stimulus; P:response to biotic stimulus; P:carbohydrate metabolic process; P:nucleobase-containing compound metabolic process; P:catabolic process; P:signal transduction; F:kinase activity; P:transport; P:cellular comp…	EC:2.7.1.19	SIGNAL_PEPTIDE_N_REGION (PHOBIUS); SIGNAL_PEPTIDE_C_REGION (PHOBIUS); SIGNAL_PEPTIDE_H_REGION (PHOBIUS); SIGNAL_PEPTIDE (PHOBIUS); NON_CYTOPLASMIC_DOMAIN (PHOBIUS); TRANSMEMBRANE (PHOBIUS); CYTOPLASMIC_DOMAIN (PHOBIUS); TMhelix (TMHMM)
gALL_c1075	5	7	6	10	splicing factor 3b subunit 2-like	1523	20	8.75399e-177	0.8455	1	C:nucleus	-	Coil (COILS); IPR006568 (SMART); IPR007180 (PFAM); IPR006568 (PFAM); PTHR12785:SF6 (PANTHER); PTHR12785 (PANTHER)
gALL_c1076	2	6	2	7	alpha beta-hydrolases superfamily protein	1237	20	2.63496e-101	0.841	1	F:hydrolase activity	-	no IPS match
gALL_c1077	2	2	5	8	hypothetical protein VITISV_013459	717	6	7.08772e-23	0.5133	0	-		no IPS match
gALL_c1078	0	2	1	10	abc transporter b family member 1-like	1210	20	2.00476e-126	0.854	19	P:response to stress; P:response to abiotic stimulus; F:hydrolase activity; F:transporter activity; P:biological_process; P:reproduction; P:post-embryonic development; P:embryo development; P:cellular component organization; P:cellular process; P:tropism; P:response to external stimulus; P:anatomical structure morphogenesis; P:cell differentiation; P:multicellular organismal development; P:transp…	EC:3.6.3.44; EC:3.6.3.30	IPR027417 (G3DSA:3.40.50.GENE3D); IPR003439 (PFAM); PTHR24221:SF119 (PANTHER); PTHR24221 (PANTHER); IPR017871 (PROSITE_PATTERNS); IPR003439 (PROSITE_PROFILES); IPR027417 (SUPERFAMILY)
gALL_c1079	2	4	4	4	red chlorophyll catabolite reductase	916	20	1.43461e-73	0.8175	14	P:carbohydrate metabolic process; P:nucleobase-containing compound metabolic process; P:catabolic process; C:plastid; P:biosynthetic process; P:cellular process; P:lipid metabolic process; P:metabolic process; P:response to stress; P:cell death; C:cytosol; P:protein metabolic process; P:response to external stimulus; P:response to biotic stimulus; F:catalytic activity; C:mitochondrion	EC:1.3.7	IPR009439 (PFAM)
gALL_c1080	1	1	3	6	uncharacterized aarf domain-containing protein kinase chloroplastic-like	1636	20	0	0.909	4	C:plastid; F:kinase activity; P:cellular protein modification process; F:nucleotide binding	-	PTHR10566:SF60 (PANTHER); PTHR10566 (PANTHER)
gALL_c1081	8	2	7	7	peptidase s24 s26a s26b s26c family protein isoform 1	1253	20	4.43519e-80	0.8065	3	P:protein metabolic process; C:plasma membrane; F:hydrolase activity	-	IPR028360 (G3DSA:2.10.109.GENE3D); PTHR12383:SF5 (PANTHER); IPR000223 (PANTHER); IPR015927 (SUPERFAMILY)
gALL_c1082	10	6	1	9	3-ketoacyl- synthase 10-like	2002	20	0	0.913	9	P:cellular process; P:lipid metabolic process; P:biosynthetic process; P:multicellular organismal development; F:transferase activity; P:response to abiotic stimulus; P:response to stress; P:cell differentiation; C:membrane; C:endoplasmic reticulum	-	TRANSMEMBRANE (PHOBIUS); CYTOPLASMIC_DOMAIN (PHOBIUS); NON_CYTOPLASMIC_DOMAIN (PHOBIUS)
gALL_c1083	5	5	4	4	ring fyve phd zinc finger superfamily protein isoform 2	1231	20	1.99128e-133	0.823	3	P:transport; F:lipid binding; F:binding; P:signal transduction	-	Coil (COILS); IPR000306 (SMART); IPR000306 (PFAM); IPR013083 (G3DSA:3.30.40.GENE3D); PTHR22835 (PANTHER); IPR017455 (PROSITE_PROFILES); IPR011011 (SUPERFAMILY)
gALL_c1084	4	7	3	4	ferredoxin-thioredoxin reductase catalytic chloroplastic-like	895	20	6.38727e-63	0.8655	6	P:metabolic process; F:binding; F:catalytic activity; C:plastid; F:molecular_function; P:carbohydrate metabolic process; P:cellular process; P:biosynthetic process	EC:1.18.1	no IPS match
gALL_c1085	2	5	4	5	tpx2 family isoform 1	1518	20	3.88438e-92	0.623	1	P:cellular process; P:biological_process	-	no IPS match
gALL_c1086	3	10	3	1	trna-splicing endonuclease subunit sen54-like	1230	20	1.22784e-74	0.7135	4	C:nuclear pore; P:metabolic process; F:transferase activity, transferring hexosyl groups; P:transport		NON_CYTOPLASMIC_DOMAIN (PHOBIUS); CYTOPLASMIC_DOMAIN (PHOBIUS); TRANSMEMBRANE (PHOBIUS); TMhelix (TMHMM)
gALL_c1087	2	7	2	10	xyloglucanase 113 isoform 1	937	20	4.18482e-76	0.672	10	C:endosome; F:transferase activity; P:anatomical structure morphogenesis; P:cell differentiation; P:multicellular organismal development; P:cellular protein modification process; P:biosynthetic process; P:carbohydrate metabolic process; C:Golgi apparatus; P:cellular component organization; P:cellular process	-	no IPS match
gALL_c1088	3	10	11	12	abc transporter f family member 1-like	2302	20	0	0.907	7	F:hydrolase activity; F:transporter activity; P:nucleobase-containing compound metabolic process; P:catabolic process; F:nucleotide binding; C:plasma membrane; P:transport	EC:3.6.3.41	IPR003593 (SMART); PF12848 (PFAM); IPR003439 (PFAM); IPR027417 (G3DSA:3.40.50.GENE3D); PTHR19211 (PANTHER); PTHR19211:SF15 (PANTHER); IPR017871 (PROSITE_PATTERNS); IPR003439 (PROSITE_PROFILES); IPR003439 (PROSITE_PROFILES); IPR027417 (SUPERFAMILY); IPR027417 (SUPERFAMILY)
gALL_c1089	6	4	4	7	x intrinsic protein	1335	20	3.57883e-115	0.733	1	C:membrane	-	IPR000425 (PRINTS); IPR000425 (PFAM); IPR023271 (G3DSA:1.20.1080.GENE3D); IPR000425 (PANTHER); CYTOPLASMIC_DOMAIN (PHOBIUS); TRANSMEMBRANE (PHOBIUS); TRANSMEMBRANE (PHOBIUS); TRANSMEMBRANE (PHOBIUS); NON_CYTOPLASMIC_DOMAIN (PHOBIUS); NON_CYTOPLASMIC_DOMAIN (PHOBIUS); CYTOPLASMIC_DOMAIN (PHOBIUS); TRANSMEMBRANE (PHOBIUS); TRANSMEMBRANE (PHOBIUS); TRANSMEMBRANE (PHOBIUS); CYTOPLASMIC_DOMAIN (PHOBIU…
gALL_c1090	7	4	8	11	filament-like plant protein 6-like	2722	20	0	0.625	0	-		Coil (COILS); Coil (COILS); Coil (COILS); IPR008587 (PFAM); PTHR31580:SF4 (PANTHER); PTHR31580 (PANTHER); SIGNAL_PEPTIDE_H_REGION (PHOBIUS); NON_CYTOPLASMIC_DOMAIN (PHOBIUS); SIGNAL_PEPTIDE_C_REGION (PHOBIUS); SIGNAL_PEPTIDE (PHOBIUS); SIGNAL_PEPTIDE_N_REGION (PHOBIUS); SignalP-noTM (SIGNALP_EUK); SSF57997 (SUPERFAMILY)
gALL_c1091	0	4	3	6	hypothetical protein PRUPE_ppa011119mg	1033	20	3.55189e-82	0.7785	2	F:hydrolase activity; P:protein metabolic process	EC:3.4.11	no IPS match
[truncated: 42,062 more rows]
