# Supplementary material for: Identification of candidate genes for drought tolerance in coffee by high-throughput sequencing in the shoot apex of different Coffea arabica cultivars
Source: BMC Plant Biol. 2016 Apr 19;16:94. doi: 10.1186/s12870-016-0777-5 (PMC4837521; doi:10.1186/s12870-016-0777-5)
Supplement: Additional file 3: Table S2. — Summary of the DEseq/ EdgeR fold changes and p-values between the cultivars (I59: IAPAR59 and RUB: Rubi) and between control (C) and drought (D) conditions. These tables also contain Blast2GO automatic annotation of the transcriptome clusters. Table lanes coloured in grey are related to clusters aligned to the new candidate genes tested by RT-qPCR (see Table 1). (XLS 51895 kb) [file 12870_2016_777_MOESM3_ESM.xls]

## Sheet: Ratio of I59-D by I59-C
Contig	log2FoldChange_DESEQ	pval_DESEQ	padj_DESEQ	DEG_DESEQ	logFC_EDGER	Pvalue_EDGER	DEG_EDGER	Seq. Description	Seq. Length	#Hits	min. eValue	mean Similarity	#GOs	GOs	Enzyme Codes	InterProScan	Genes_PCR
gALL_c1	0.807355	0.832604	1	NO	0.826351	0.752638	NO	PREDICTED: uncharacterized protein LOC102592194	903	10	1.40926e-25	0.533	0	-		Coil (COILS)	#N/A
gALL_c2	-0.929611	0.710423	1	NO	-0.847304	0.795893	NO	cell growth defect factor-like	1199	20	4.01483e-99	0.789	3	P:cell death; C:mitochondrion; C:plastid	-	IPR021788 (PFAM); CYTOPLASMIC_DOMAIN (PHOBIUS); TRANSMEMBRANE (PHOBIUS); NON_CYTOPLASMIC_DOMAIN (PHOBIUS); TRANSMEMBRANE (PHOBIUS); CYTOPLASMIC_DOMAIN (PHOBIUS); TRANSMEMBRANE (PHOBIUS); TRANSMEMBRANE (PHOBIUS); NON_CYTOPLASMIC_DOMAIN (PHOBIUS); CYTOPLASMIC_DOMAIN (PHOBIUS); TMhelix (TMHMM); TMhelix (TMHMM); TMhelix (TMHMM)	#N/A
gALL_c3	1.48543	0.69607	1	NO	1.44424	0.68276	NO	pyrroline-5-carboxylate reductase-like	1119	20	2.74974e-123	0.8705	7	C:cell wall; P:metabolic process; P:biosynthetic process; P:cellular process; F:nucleotide binding; P:catabolic process; F:catalytic activity; C:cytoplasm	EC:1.5.1.2	no IPS match	#N/A
gALL_c5	-0.0995357	1	1	NO	-0.047012	1	NO	26s proteasome non-atpase regulatory subunit 13-like	1474	20	8.42625e-177	0.8755	1	C:intracellular	-	no IPS match	#N/A
gALL_c6	0.485427	1	1	NO	0.493812	1	NO	cinnamoyl- reductase 2-like	1407	20	1.0103e-115	0.805	4	P:biosynthetic process; P:lipid metabolic process; P:metabolic process; F:catalytic activity; P:cellular process	EC:1.1.1.145; EC:1.1.1.219	no IPS match	#N/A
gALL_c7	1.07039	0.55084	1	NO	1.09543	0.561032	NO	threonine chloroplastic	2038	20	0	0.9535	6	P:biosynthetic process; P:cellular process; F:binding; F:catalytic activity; C:plastid; C:cytosol; P:metabolic process	EC:4.2.3.1	no IPS match	#N/A
gALL_c8	0.485427	1	1	NO	0.493812	1	NO	non-race specific disease resistance 1	1201	20	1.09089e-89	0.662	6	P:response to stress; P:cell death; C:plasma membrane; P:response to external stimulus; P:response to biotic stimulus; F:protein binding	-	TRANSMEMBRANE (PHOBIUS); CYTOPLASMIC_DOMAIN (PHOBIUS); NON_CYTOPLASMIC_DOMAIN (PHOBIUS); TMhelix (TMHMM)	#N/A
gALL_c9	0.485427	1	1	NO	0.493812	1	NO	tsi1-interacting protein tsip1	993	20	2.56471e-50	0.8335	2	F:protein binding; C:extracellular region	-	IPR001305 (G3DSA:2.10.230.GENE3D); PTHR15852 (PANTHER); PTHR15852:SF13 (PANTHER); IPR001305 (SUPERFAMILY)	#N/A
gALL_c10	1.07039	0.923154	1	NO	1.04592	0.68276	NO	sucrose phosphate synthase	1437	20	0	0.8815	6	P:biosynthetic process; P:carbohydrate metabolic process; P:cellular process; C:cellular_component; C:plasma membrane; F:transferase activity; C:cytosol	EC:2.4.1.14	IPR006380 (PFAM)	#N/A
gALL_c11	1.80735	0.525342	1	NO	1.75605	0.471267	NO	dehydroascorbate reductase	1263	20	1.21006e-109	0.8085	7	P:catabolic process; P:cellular process; P:secondary metabolic process; C:plastid; P:biological_process; P:cellular component organization; P:cellular protein modification process; F:catalytic activity; P:metabolic process; P:carbohydrate metabolic process	EC:1.8.5.1	no IPS match	#N/A
gALL_c12	-0.514573	1	1	NO	-0.411886	1	NO	tox high mobility group box family member 4- isoform partial	1265	20	2.00657e-104	0.6945	0	-		Coil (COILS); IPR012862 (PFAM)	#N/A
gALL_c13	0.222392	1	1	NO	0.265603	1	NO	reticulon family protein	1073	20	6.6025e-87	0.7125	1	C:membrane	-	IPR003388 (PFAM); PTHR10994:SF27 (PANTHER); IPR003388 (PANTHER); TRANSMEMBRANE (PHOBIUS); CYTOPLASMIC_DOMAIN (PHOBIUS); TRANSMEMBRANE (PHOBIUS); CYTOPLASMIC_DOMAIN (PHOBIUS); NON_CYTOPLASMIC_DOMAIN (PHOBIUS); NON_CYTOPLASMIC_DOMAIN (PHOBIUS); TRANSMEMBRANE (PHOBIUS); IPR003388 (PROSITE_PROFILES); TMhelix (TMHMM); TMhelix (TMHMM); TMhelix (TMHMM)	#N/A
gALL_c14	-0.777608	0.674093	1	NO	-0.709768	0.680452	NO	peptide methionine sulfoxide reductase-like	1088	20	8.82845e-87	0.8645	2	P:metabolic process; F:catalytic activity; P:cellular protein modification process	EC:1.8.4.11; EC:1.8.4	Coil (COILS); IPR002569 (PFAM); IPR002569 (G3DSA:3.30.1060.GENE3D); IPR002569 (TIGRFAM); PTHR10173:SF23 (PANTHER); IPR028427 (PANTHER); IPR002569 (HAMAP); IPR002569 (SUPERFAMILY)	#N/A
gALL_c15	-1.51457	0.500753	1	NO	-1.39941	0.567116	NO	glycerol kinase-like	1125	20	3.07359e-130	0.8295	11	C:cytosol; C:mitochondrion; P:response to external stimulus; P:response to stress; P:response to biotic stimulus; F:kinase activity; P:carbohydrate metabolic process; P:catabolic process; P:cellular process; P:biological_process; P:metabolic process; P:lipid metabolic process; P:response to abiotic stimulus	EC:2.7.1.30	G3DSA:3.30.420.40 (GENE3D); G3DSA:3.30.420.40 (GENE3D); IPR018485 (PFAM); PTHR10196:SF9 (PANTHER); PTHR10196 (PANTHER); SSF53067 (SUPERFAMILY)	#N/A
gALL_c16	-0.929611	0.710423	1	NO	-0.847304	0.795893	NO	pentatricopeptide repeat-containing protein chloroplastic-like	1219	20	7.44363e-124	0.79	1	C:chloroplast		IPR002625 (SMART); IPR002885 (TIGRFAM); IPR002885 (PFAM); PTHR24015:SF437 (PANTHER); PTHR24015 (PANTHER); IPR002625 (PROSITE_PROFILES); IPR002885 (PROSITE_PROFILES); IPR002885 (PROSITE_PROFILES); IPR002885 (PROSITE_PROFILES)	#N/A
gALL_c17	-0.0995357	1	1	NO	-0.0462034	1	NO	protein curvature thylakoid chloroplastic-like isoform x1	1061	20	4.24707e-46	0.6025	0	-		IPR025564 (PFAM); TRANSMEMBRANE (PHOBIUS); TRANSMEMBRANE (PHOBIUS); CYTOPLASMIC_DOMAIN (PHOBIUS); CYTOPLASMIC_DOMAIN (PHOBIUS); NON_CYTOPLASMIC_DOMAIN (PHOBIUS); TMhelix (TMHMM); TMhelix (TMHMM)	#N/A
gALL_c18	0.900464	0.655484	1	NO	0.928359	0.680452	NO	flavonol 4 -	1475	20	1.57531e-90	0.646	2	F:transferase activity; P:biological_process	-	IPR000863 (PFAM); IPR027417 (G3DSA:3.40.50.GENE3D); PTHR11783:SF15 (PANTHER); PTHR11783 (PANTHER); IPR027417 (SUPERFAMILY)	#N/A
gALL_c19	0.0703893	1	1	NO	0.116219	1	NO	caffeic acid 3-o-methyltransferase 1 isoform 1	1770	20	5.77615e-114	0.699	1	F:transferase activity	EC:2.1.1	IPR016461 (PIRSF); IPR001077 (PFAM); IPR029063 (G3DSA:3.40.50.GENE3D); IPR011991 (G3DSA:1.10.10.GENE3D); IPR012967 (PFAM); PTHR11746 (PANTHER); PTHR11746:SF65 (PANTHER); IPR016461 (PROSITE_PROFILES); SSF46785 (SUPERFAMILY); IPR029063 (SUPERFAMILY)	#N/A
gALL_c20	'-Inf'	0.110488	1	NO	-5.28735	0.12262	NO	protein mizu-kussei 1-like	1069	20	3.72263e-90	0.7985	2	F:molecular_function; P:biological_process		IPR006460 (PFAM); IPR006460 (TIGRFAM); PTHR31696:SF3 (PANTHER); PTHR31696 (PANTHER)	#N/A
gALL_c21	2.48543	0.233339	1	NO	2.41881	0.17134	NO	auxin-induced in root cultures protein 12	913	20	1.94027e-46	0.6325	2	C:integral component of membrane; F:monooxygenase activity		IPR005018 (SMART); IPR017214 (PFAM); PTHR23130 (PANTHER); PTHR23130:SF72 (PANTHER); SIGNAL_PEPTIDE_N_REGION (PHOBIUS); TRANSMEMBRANE (PHOBIUS); SIGNAL_PEPTIDE (PHOBIUS); NON_CYTOPLASMIC_DOMAIN (PHOBIUS); SIGNAL_PEPTIDE_C_REGION (PHOBIUS); SIGNAL_PEPTIDE_H_REGION (PHOBIUS); CYTOPLASMIC_DOMAIN (PHOBIUS); IPR005018 (PROSITE_PROFILES); SignalP-noTM (SIGNALP_EUK); SignalP-TM (SIGNALP_GRAM_POSITIVE); T…	#N/A
gALL_c22	NA	NA	NA	NO	0	1	NO	thiazole biosynthetic enzyme	1471	20	5.63191e-165	0.9125	13	C:cytosol; P:cellular protein modification process; P:biosynthetic process; P:cellular process; F:binding; C:mitochondrion; P:response to external stimulus; P:response to stress; P:response to biotic stimulus; P:response to abiotic stimulus; C:plastid; C:thylakoid; P:transport; P:carbohydrate metabolic process; F:protein binding; P:metabolic process	-	PR00419 (PRINTS); IPR002922 (TIGRFAM); G3DSA:3.50.50.60 (GENE3D); PF01946 (PFAM); PTHR10617 (PANTHER); IPR027495 (HAMAP); SSF51905 (SUPERFAMILY)	#N/A
gALL_c23	1.07039	0.923154	1	NO	1.04592	0.68276	NO	ethanolaminephosphotransferase family protein	1672	20	0	0.8975	6	C:Golgi apparatus; P:biological_process; P:biosynthetic process; P:cellular process; P:lipid metabolic process; F:transferase activity; C:membrane	-	IPR014472 (PIRSF); IPR000462 (PFAM); IPR014472 (PANTHER); PTHR10414:SF37 (PANTHER); IPR000462 (PROSITE_PATTERNS); TRANSMEMBRANE (PHOBIUS); TRANSMEMBRANE (PHOBIUS); TRANSMEMBRANE (PHOBIUS); NON_CYTOPLASMIC_DOMAIN (PHOBIUS); TRANSMEMBRANE (PHOBIUS); CYTOPLASMIC_DOMAIN (PHOBIUS); TRANSMEMBRANE (PHOBIUS); NON_CYTOPLASMIC_DOMAIN (PHOBIUS); TRANSMEMBRANE (PHOBIUS); TRANSMEMBRANE (PHOBIUS); TRANSMEMBRAN…	#N/A
gALL_c24	0.163499	1	1	NO	0.211063	1	NO	probable ccr4-associated factor 1 homolog 7-like	1236	20	2.71185e-130	0.8995	4	F:nucleic acid binding; C:nucleus; F:nuclease activity; P:nucleobase-containing compound metabolic process	EC:3.1.13.4	IPR012337 (G3DSA:3.30.420.GENE3D); IPR006941 (PFAM); PTHR10797 (PANTHER); IPR012337 (SUPERFAMILY)	#N/A
gALL_c25	-0.514573	1	1	NO	-0.411886	1	NO	probable 3-beta-hydroxysteroid-delta -isomerase-like	1404	20	1.08857e-77	0.7375	6	F:catalytic activity; P:lipid metabolic process; P:biosynthetic process; P:cellular process; C:cell; C:membrane	-	IPR007905 (PFAM); PTHR14207:SF0 (PANTHER); IPR007905 (PANTHER); TRANSMEMBRANE (PHOBIUS); TRANSMEMBRANE (PHOBIUS); NON_CYTOPLASMIC_DOMAIN (PHOBIUS); NON_CYTOPLASMIC_DOMAIN (PHOBIUS); TRANSMEMBRANE (PHOBIUS); NON_CYTOPLASMIC_DOMAIN (PHOBIUS); TRANSMEMBRANE (PHOBIUS); CYTOPLASMIC_DOMAIN (PHOBIUS); TRANSMEMBRANE (PHOBIUS); CYTOPLASMIC_DOMAIN (PHOBIUS); CYTOPLASMIC_DOMAIN (PHOBIUS); TMhelix (TMHMM); T…	#N/A
gALL_c26	'-Inf'	0.391904	1	NO	-4.32383	0.543301	NO	somatic embryogenesis receptor kinase 1-like	893	20	8.87501e-57	0.696	2	F:kinase activity; P:metabolic process	-	no IPS match	#N/A
gALL_c27	0.807355	0.832604	1	NO	0.826351	0.752638	NO	oligosaccharyltransferase complex magnesium transporter family protein	924	20	1.41345e-52	0.7145	5	P:catabolic process; P:cellular process; P:secondary metabolic process; C:nucleus; C:plasma membrane	-	IPR021149 (PFAM); PTHR13160 (PANTHER); CYTOPLASMIC_DOMAIN (PHOBIUS); TRANSMEMBRANE (PHOBIUS); TRANSMEMBRANE (PHOBIUS); TRANSMEMBRANE (PHOBIUS); NON_CYTOPLASMIC_DOMAIN (PHOBIUS); NON_CYTOPLASMIC_DOMAIN (PHOBIUS); TRANSMEMBRANE (PHOBIUS); CYTOPLASMIC_DOMAIN (PHOBIUS); NON_CYTOPLASMIC_DOMAIN (PHOBIUS); TMhelix (TMHMM); TMhelix (TMHMM); TMhelix (TMHMM)	#N/A
gALL_c28	1.07039	0.923154	1	NO	1.04592	0.68276	NO	transmembrane and coiled-coil domains	1066	20	1.11271e-78	0.86	3	C:membrane; C:Golgi apparatus; C:mitochondrion	-	IPR008559 (PIRSF); IPR002809 (PFAM); IPR008559 (PANTHER); NON_CYTOPLASMIC_DOMAIN (PHOBIUS); TRANSMEMBRANE (PHOBIUS); TRANSMEMBRANE (PHOBIUS); NON_CYTOPLASMIC_DOMAIN (PHOBIUS); CYTOPLASMIC_DOMAIN (PHOBIUS); TMhelix (TMHMM); TMhelix (TMHMM)	#N/A
gALL_c29	-0.929611	0.710423	1	NO	-0.847304	0.795893	NO	phosphoglycerate mutase-like protein	1492	20	1.87176e-131	0.868	3	P:response to endogenous stimulus; P:signal transduction; C:cytosol	-	IPR013078 (SMART); IPR029033 (G3DSA:3.40.50.GENE3D); IPR013078 (PFAM); PTHR23029 (PANTHER); PTHR23029:SF12 (PANTHER); IPR029033 (SUPERFAMILY)	#N/A
gALL_c30	-0.0995357	1	1	NO	-0.0462034	1	NO	ras-related protein rab11a-like	1061	20	3.41045e-112	0.9495	6	F:nucleotide binding; C:plasma membrane; F:hydrolase activity; P:transport; P:signal transduction; F:protein binding	-	no IPS match	#N/A
gALL_c31	-1.6845	0.2344	1	NO	-1.59823	0.26192	NO	ankyrin repeat-containing protein at3g12360-like	2451	20	0	0.869	5	P:biological_process; P:response to stress; P:response to abiotic stimulus; C:nucleus; F:protein binding; C:plasma membrane	-	IPR002110 (SMART); IPR020683 (G3DSA:1.25.40.GENE3D); IPR020683 (PFAM); IPR020683 (G3DSA:1.25.40.GENE3D); PTHR24177:SF10 (PANTHER); IPR027001 (PANTHER); SIGNAL_PEPTIDE_C_REGION (PHOBIUS); SIGNAL_PEPTIDE_H_REGION (PHOBIUS); SIGNAL_PEPTIDE_N_REGION (PHOBIUS); SIGNAL_PEPTIDE (PHOBIUS); NON_CYTOPLASMIC_DOMAIN (PHOBIUS); IPR002110 (PROSITE_PROFILES); IPR002110 (PROSITE_PROFILES); IPR020683 (PROSITE_PRO…	#N/A
gALL_c32	-0.514573	0.975512	1	NO	-0.444528	1	NO	50s ribosomal protein chloroplastic-like	975	20	4.35584e-47	0.566	4	P:biosynthetic process; P:cellular process; P:metabolic process; C:plastid; C:membrane	-	Coil (COILS); IPR001857 (PRINTS); IPR001857 (PFAM); IPR001857 (TIGRFAM); IPR001857 (PANTHER); PTHR15680:SF10 (PANTHER); IPR008991 (SUPERFAMILY)	#N/A
gALL_c33	1.22239	0.463756	1	NO	1.24515	0.463521	NO	tryptophanyl-trna synthetase-like protein	1787	20	0	0.889	5	C:cytosol; F:catalytic activity; P:biosynthetic process; P:nucleobase-containing compound metabolic process; P:translation; F:nucleotide binding; P:metabolic process; P:cellular process	EC:6.1.1.2	IPR002306 (PRINTS); G3DSA:1.10.240.10 (GENE3D); IPR002306 (TIGRFAM); IPR002305 (PFAM); IPR014729 (G3DSA:3.40.50.GENE3D); IPR002306 (PANTHER); PTHR10055:SF1 (PANTHER); IPR001412 (PROSITE_PATTERNS); SSF52374 (SUPERFAMILY)	#N/A
gALL_c34	0.222392	1	1	NO	0.265603	1	NO	kda class i heat shock	874	20	1.86085e-51	0.745	2	P:response to stress; C:cytoplasm		IPR008978 (G3DSA:2.60.40.GENE3D); IPR002068 (PFAM); PTHR11527 (PANTHER); IPR002068 (PROSITE_PROFILES); IPR008978 (SUPERFAMILY)	#N/A
gALL_c35	-0.514573	0.904969	1	NO	-0.448979	0.795893	NO	s-acyltransferase tip1	2206	20	0	0.7655	12	F:transferase activity; F:binding; P:transport; P:cellular component organization; P:anatomical structure morphogenesis; P:cell growth; P:cellular process; C:endosome; P:catabolic process; P:lipid metabolic process; C:Golgi apparatus; P:biosynthetic process; P:protein metabolic process	EC:2.3.1	no IPS match	#N/A
gALL_c36	1.48543	0.69607	1	NO	1.44424	0.68276	NO	probable polygalacturonase-like	1616	20	0	0.877	5	C:extracellular region; F:hydrolase activity; C:cell wall; P:carbohydrate metabolic process; P:cellular process	EC:3.2.1.15	IPR006626 (SMART); IPR000743 (PFAM); IPR012334 (G3DSA:2.160.20.GENE3D); PTHR31339:SF7 (PANTHER); PTHR31339 (PANTHER); NON_CYTOPLASMIC_DOMAIN (PHOBIUS); CYTOPLASMIC_DOMAIN (PHOBIUS); TRANSMEMBRANE (PHOBIUS); IPR011050 (SUPERFAMILY); TMhelix (TMHMM)	#N/A
gALL_c37	0.807355	0.832604	1	NO	0.826351	0.752638	NO	protein arginine n-methyltransferase -like	1768	20	0	0.8815	5	C:cytoplasm; F:transferase activity; P:cellular component organization; P:cellular protein modification process; C:nucleus	EC:2.1.1.125	IPR010456 (PFAM); IPR029063 (G3DSA:3.40.50.GENE3D); G3DSA:2.70.160.11 (GENE3D); IPR025799 (PANTHER); IPR025799 (PROSITE_PROFILES); IPR029063 (SUPERFAMILY)	#N/A
gALL_c38	1.48543	0.437238	1	NO	1.48911	0.328471	NO	importin-5-like	2439	20	0	0.8725	15	C:cytosol; C:cell wall; F:protein binding; F:catalytic activity; P:biosynthetic process; P:nucleobase-containing compound metabolic process; P:cellular component organization; P:carbohydrate metabolic process; P:cellular process; C:membrane; C:thylakoid; P:transport; C:nucleus; P:reproduction; P:post-embryonic development; P:embryo development	-	IPR011989 (G3DSA:1.25.10.GENE3D); IPR000357 (PFAM); PTHR10527:SF5 (PANTHER); PTHR10527 (PANTHER); IPR016024 (SUPERFAMILY)	#N/A
gALL_c39	-0.0995357	1	1	NO	-0.047012	1	NO	subtilisin-like protease-like isoform x1	2198	20	0	0.881	6	C:extracellular region; C:membrane; P:metabolic process; C:cell wall; P:protein metabolic process; F:protein binding; F:hydrolase activity	EC:3.4.21	IPR015500 (PRINTS); IPR003137 (PFAM); IPR000209 (G3DSA:3.40.50.GENE3D); IPR000209 (PFAM); IPR010435 (PFAM); PTHR10795:SF341 (PANTHER); IPR015500 (PANTHER); IPR023828 (PROSITE_PATTERNS); IPR000209 (SUPERFAMILY)	#N/A
gALL_c41	-0.514573	0.975512	1	NO	-0.444528	1	NO	transmembrane protein 147-like isoform x1	1038	20	1.86211e-123	0.97	3	C:membrane; C:Golgi apparatus; C:mitochondrion	-	no IPS match	#N/A
gALL_c42	-1.51457	0.26275	1	NO	-1.43676	0.266797	NO	thioredoxin chloroplastic-like	951	20	9.3006e-55	0.805	4	P:metabolic process; P:cellular process; P:cellular homeostasis; F:molecular_function; P:carbohydrate metabolic process; F:catalytic activity; C:plastid	-	PR00421 (PRINTS); IPR012336 (G3DSA:3.40.30.GENE3D); IPR013766 (PFAM); IPR005746 (TIGRFAM); PTHR10438:SF218 (PANTHER); IPR005746 (PANTHER); IPR017937 (PROSITE_PATTERNS); IPR012336 (PROSITE_PROFILES); SignalP-TM (SIGNALP_GRAM_POSITIVE); IPR012336 (SUPERFAMILY)	#N/A
gALL_c43	Inf	0.461493	1	NO	4.44005	0.314952	NO	2-aminoethanethiol dioxygenase-like	1289	20	9.25052e-113	0.8245	3	F:catalytic activity; P:metabolic process; P:cellular process	EC:1.13.11.19	no IPS match	#N/A
gALL_c44	-0.514573	0.855257	1	NO	-0.451693	0.825701	NO	ring u-box superfamily protein isoform 2	1374	20	3.07445e-69	0.6375	2	F:metal ion binding; F:zinc ion binding		IPR001841 (SMART); IPR013083 (G3DSA:3.30.40.GENE3D); IPR001841 (PFAM); PTHR22764:SF63 (PANTHER); PTHR22764 (PANTHER); IPR017907 (PROSITE_PATTERNS); IPR001841 (PROSITE_PROFILES); SSF57850 (SUPERFAMILY)	#N/A
gALL_c45	-1.51457	0.778597	1	NO	-1.34159	1	NO	af378856_1 at4g19390 t5k18_170	1083	20	2.72519e-80	0.7575	2	C:plastid; C:plasma membrane	-	IPR016804 (PIRSF); IPR005134 (PFAM); PTHR31721 (PANTHER); PTHR31721:SF1 (PANTHER); CYTOPLASMIC_DOMAIN (PHOBIUS); CYTOPLASMIC_DOMAIN (PHOBIUS); CYTOPLASMIC_DOMAIN (PHOBIUS); TRANSMEMBRANE (PHOBIUS); TRANSMEMBRANE (PHOBIUS); NON_CYTOPLASMIC_DOMAIN (PHOBIUS); NON_CYTOPLASMIC_DOMAIN (PHOBIUS); TRANSMEMBRANE (PHOBIUS); TRANSMEMBRANE (PHOBIUS); TMhelix (TMHMM); TMhelix (TMHMM)	#N/A
gALL_c46	1.48543	0.437238	1	NO	1.48911	0.328471	NO	PREDICTED: uncharacterized protein LOC102578792	1546	20	1.32896e-79	0.518	2	F:molecular_function; P:biological_process		Coil (COILS); Coil (COILS); Coil (COILS); PTHR31060 (PANTHER); PTHR31060:SF4 (PANTHER); TRANSMEMBRANE (PHOBIUS); NON_CYTOPLASMIC_DOMAIN (PHOBIUS); CYTOPLASMIC_DOMAIN (PHOBIUS); CYTOPLASMIC_DOMAIN (PHOBIUS); TRANSMEMBRANE (PHOBIUS)	#N/A
gALL_c47	-0.514573	0.789774	1	NO	-0.454835	0.864532	NO	transmembrane protein 184c-like	1406	20	3.59331e-113	0.7565	1	P:biological_process		no IPS match	#N/A
gALL_c48	Inf	0.218303	1	NO	5.15018	0.192349	NO	tubulin folding cofactor b	1206	20	1.80813e-115	0.88	5	P:embryo development; C:cytoplasm; C:nucleus; P:cellular process; P:cellular component organization	-	IPR000938 (SMART); G3DSA:3.10.20.90 (GENE3D); IPR000938 (G3DSA:2.30.30.GENE3D); IPR000626 (PFAM); IPR000938 (PFAM); PTHR18916 (PANTHER); IPR000938 (PROSITE_PROFILES); IPR029071 (SUPERFAMILY); IPR000938 (SUPERFAMILY)	#N/A
gALL_c49	1.48543	0.69607	1	NO	1.44424	0.68276	NO	gtp cyclohydrolase ii isoform 2	2185	20	0	0.905	8	P:anatomical structure morphogenesis; P:cell differentiation; P:multicellular organismal development; P:cell growth; F:hydrolase activity; P:biosynthetic process; P:cellular process; C:plastid; F:catalytic activity; C:membrane	EC:4.1.99.12; EC:3.5.4.25	IPR016299 (PIRSF); IPR000926 (PFAM); IPR000926 (TIGRFAM); IPR000422 (PFAM); IPR017945 (G3DSA:3.90.870.GENE3D); PTHR21327 (PANTHER); PTHR21327:SF7 (PANTHER); IPR000926 (HAMAP); SSF142695 (SUPERFAMILY); IPR017945 (SUPERFAMILY)	#N/A
gALL_c50	1.80735	0.525342	1	NO	1.75605	0.471267	NO	mitochondria fission 1	922	20	5.31323e-68	0.8815	6	P:cellular component organization; P:cellular process; C:peroxisome; C:mitochondrion; F:protein binding; C:plastid	-	IPR016543 (PIRSF); IPR028061 (PFAM); IPR028058 (PFAM); IPR011990 (G3DSA:1.25.40.GENE3D); PTHR13247:SF0 (PANTHER); IPR016543 (PANTHER); CYTOPLASMIC_DOMAIN (PHOBIUS); NON_CYTOPLASMIC_DOMAIN (PHOBIUS); TRANSMEMBRANE (PHOBIUS); SSF48452 (SUPERFAMILY); TMhelix (TMHMM)	#N/A
gALL_c51	1.80735	0.289948	1	NO	1.80589	0.197166	NO	ll-diaminopimelate chloroplastic-like	1781	20	0	0.8815	8	F:binding; P:response to external stimulus; P:signal transduction; P:response to stress; P:response to biotic stimulus; P:biosynthetic process; P:cellular process; F:transferase activity; C:plastid; P:metabolic process; P:biological_process	EC:2.6.1.9; EC:2.6.1.57; EC:2.6.1.5; EC:2.6.1.1; EC:2.6.1.83	IPR004839 (PFAM); IPR015422 (G3DSA:3.90.1150.GENE3D); IPR019942 (TIGRFAM); IPR015421 (G3DSA:3.40.640.GENE3D); PTHR11751 (PANTHER); IPR019942 (PTHR11751:PANTHER); IPR019942 (HAMAP); IPR015424 (SUPERFAMILY)	#N/A
gALL_c52	2.80735	0.142835	1	NO	2.73559	0.0947324	NO	extracellular calcium sensing receptor	1545	20	5.86682e-128	0.757	14	P:cellular process; P:carbohydrate metabolic process; P:nucleobase-containing compound metabolic process; P:catabolic process; P:response to abiotic stimulus; P:biosynthetic process; P:lipid metabolic process; P:metabolic process; P:cellular component organization; P:generation of precursor metabolites and energy; P:photosynthesis; P:post-embryonic development; C:membrane; C:plastid; C:thylakoid;…	-	SIGNAL_PEPTIDE_N_REGION (PHOBIUS); SIGNAL_PEPTIDE_C_REGION (PHOBIUS); NON_CYTOPLASMIC_DOMAIN (PHOBIUS); SIGNAL_PEPTIDE (PHOBIUS); SIGNAL_PEPTIDE_H_REGION (PHOBIUS)	#N/A
gALL_c53	-0.929611	0.535429	1	NO	-0.862335	0.606435	NO	protein memo1-like	1384	20	1.15534e-140	0.933	2	F:molecular_function; P:biological_process		TMhelix (TMHMM)	#N/A
gALL_c54	2.29278	0.136268	1	NO	2.28542	0.0981882	NO	phosphatase 2c family protein	1570	20	0	0.9	3	C:plasma membrane; F:hydrolase activity; P:cellular protein modification process; C:cell	-	IPR001932 (SMART); IPR001932 (SMART); IPR001932 (PFAM); IPR001932 (G3DSA:3.60.40.GENE3D); IPR015655 (PANTHER); PTHR13832:SF158 (PANTHER); IPR001932 (SUPERFAMILY)	#N/A
gALL_c55	0.485427	1	1	NO	0.514544	1	NO	mo25-like protein at5g47540-like	1766	20	4.34146e-170	0.9295	2	C:cytoplasm; C:plasma membrane	-	IPR011989 (G3DSA:1.25.10.GENE3D); IPR013878 (PFAM); IPR013878 (PANTHER); PTHR10182:SF12 (PANTHER); IPR016024 (SUPERFAMILY)	#N/A
gALL_c56	-1.09954	0.523463	1	NO	-1.02157	0.503878	NO	protein root hair defective 3-like	3138	20	0	0.883	6	C:membrane; P:nucleobase-containing compound metabolic process; P:catabolic process; F:hydrolase activity; C:endoplasmic reticulum; F:nucleotide binding	-	Coil (COILS); IPR027417 (G3DSA:3.40.50.GENE3D); IPR008803 (PFAM); PTHR11649:SF62 (PANTHER); PTHR11649 (PANTHER); NON_CYTOPLASMIC_DOMAIN (PHOBIUS); TRANSMEMBRANE (PHOBIUS); CYTOPLASMIC_DOMAIN (PHOBIUS); TRANSMEMBRANE (PHOBIUS); TRANSMEMBRANE (PHOBIUS); NON_CYTOPLASMIC_DOMAIN (PHOBIUS); CYTOPLASMIC_DOMAIN (PHOBIUS); TMhelix (TMHMM)	#N/A
gALL_c57	-0.292181	0.952176	1	NO	-0.235996	1	NO	glycine--trna ligase mitochondrial-like	2207	20	0	0.9005	5	C:mitochondrion; P:translation; P:nucleobase-containing compound metabolic process; F:nucleotide binding; P:biological_process; F:catalytic activity; P:metabolic process; P:cellular process; C:cytoplasm	EC:6.1.1.14	IPR002315 (PRINTS); IPR004154 (G3DSA:3.40.50.GENE3D); IPR004154 (PFAM); G3DSA:3.30.930.10 (GENE3D); IPR002314 (PFAM); IPR002315 (TIGRFAM); IPR027031 (PANTHER); PTHR10745:SF0 (PANTHER); IPR006195 (PROSITE_PROFILES); IPR004154 (SUPERFAMILY); SSF55681 (SUPERFAMILY)	#N/A
gALL_c58	-0.777608	0.674093	1	NO	-0.709768	0.680452	NO	enolase chloroplastic-like	1963	20	0	0.922	12	P:anatomical structure morphogenesis; P:cellular component organization; P:cell differentiation; P:multicellular organismal development; C:cytosol; F:binding; C:plastid; P:carbohydrate metabolic process; P:generation of precursor metabolites and energy; P:catabolic process; F:catalytic activity; P:biosynthetic process; P:cellular process	EC:4.2.1.11	IPR000941 (PRINTS); IPR020810 (PFAM); IPR000941 (TIGRFAM); IPR020811 (PFAM); IPR029017 (G3DSA:3.30.390.GENE3D); IPR029065 (G3DSA:3.20.20.GENE3D); PTHR11902:SF8 (PANTHER); IPR000941 (PANTHER); IPR020809 (PROSITE_PATTERNS); IPR000941 (HAMAP); IPR029065 (SUPERFAMILY); IPR029017 (SUPERFAMILY)	#N/A
gALL_c59	-2.8365	0.181106	1	NO	-2.61963	0.235967	NO	50s ribosomal protein chloroplastic-like	975	20	1.21902e-65	0.885	6	P:translation; C:ribosome; F:RNA binding; F:structural molecule activity; P:biosynthetic process; P:cellular process; P:lipid metabolic process; C:plastid; P:biological_process	-	IPR000456 (G3DSA:3.90.1030.GENE3D); IPR000456 (TIGRFAM); IPR000456 (PFAM); PTHR14413:SF14 (PANTHER); IPR000456 (PANTHER); IPR000456 (HAMAP); IPR000456 (SUPERFAMILY)	#N/A
gALL_c60	-1.8365	0.339009	1	NO	-1.71393	0.42985	NO	protein bud31 homolog 2-like	892	20	1.50335e-80	0.963	2	C:nucleus; C:cytosol	-	no IPS match	#N/A
gALL_c61	-0.514573	0.975512	1	NO	-0.444528	1	NO	double-stranded rna-binding protein 2-like	1989	20	4.61476e-131	0.622	1	P:biological_process	-	IPR014720 (SMART); IPR014720 (G3DSA:3.30.160.GENE3D); IPR014720 (PFAM); PTHR10910 (PANTHER); PTHR10910:SF86 (PANTHER); IPR014720 (PROSITE_PROFILES); IPR014720 (PROSITE_PROFILES); SSF54768 (SUPERFAMILY); SSF54768 (SUPERFAMILY)	#N/A
gALL_c62	0.807355	0.832604	1	NO	0.826351	0.752638	NO	glyoxysomal fatty acid beta-oxidation multifunctional protein mfp-a	2629	20	0	0.875	13	C:cell wall; F:catalytic activity; P:protein metabolic process; P:cellular process; P:catabolic process; P:cellular component organization; C:peroxisome; C:nucleolus; P:response to stress; C:cellular_component; P:lipid metabolic process; F:nucleotide binding; F:binding; P:secondary metabolic process; P:metabolic process; P:biosynthetic process	EC:4.2.1.17; EC:1.1.1.35; EC:4.2.1.74	IPR013328 (G3DSA:1.10.1040.GENE3D); IPR013328 (G3DSA:1.10.1040.GENE3D); IPR001753 (PFAM); IPR006176 (PFAM); IPR029045 (G3DSA:3.90.226.GENE3D); IPR006108 (PFAM); IPR016040 (G3DSA:3.40.50.GENE3D); PTHR23309:SF1 (PANTHER); PTHR23309 (PANTHER); IPR006180 (PROSITE_PATTERNS); IPR018376 (PROSITE_PATTERNS); CYTOPLASMIC_DOMAIN (PHOBIUS); NON_CYTOPLASMIC_DOMAIN (PHOBIUS); TRANSMEMBRANE (PHOBIUS); IPR008927…	#N/A
gALL_c63	-0.514573	1	1	NO	-0.435889	1	NO	protein creg1	1300	20	1.15357e-78	0.8355	6	C:vacuole; F:catalytic activity; F:nucleotide binding; P:biosynthetic process; P:cellular process; P:lipid metabolic process; P:metabolic process	-	IPR014631 (PIRSF); IPR012349 (G3DSA:2.30.110.GENE3D); PF13883 (PFAM); PTHR13343:SF17 (PANTHER); PTHR13343 (PANTHER); SIGNAL_PEPTIDE_N_REGION (PHOBIUS); SIGNAL_PEPTIDE (PHOBIUS); NON_CYTOPLASMIC_DOMAIN (PHOBIUS); SIGNAL_PEPTIDE_C_REGION (PHOBIUS); SIGNAL_PEPTIDE_H_REGION (PHOBIUS); SignalP-TM (SIGNALP_EUK); IPR012349 (SUPERFAMILY); TMhelix (TMHMM)	#N/A
gALL_c64	'-Inf'	0.845195	1	NO	-3.39413	1	NO	glycerophosphodiester phosphodiesterase gde1-like	1568	20	6.79709e-156	0.8265	6	P:carbohydrate metabolic process; P:cellular process; F:hydrolase activity; P:biological_process; P:cellular homeostasis; C:plastid; P:catabolic process; P:lipid metabolic process	EC:3.1.4.46; EC:3.1.4.44	TRANSMEMBRANE (PHOBIUS); CYTOPLASMIC_DOMAIN (PHOBIUS); NON_CYTOPLASMIC_DOMAIN (PHOBIUS)	#N/A
gALL_c65	1.07039	0.923154	1	NO	1.04592	0.68276	NO	thiamin pyrophosphokinase family protein	1234	20	1.82477e-102	0.784	14	C:membrane; C:vacuole; F:kinase activity; P:metabolic process; P:cellular process; P:cellular homeostasis; P:biosynthetic process; P:transport; P:response to stress; P:response to abiotic stimulus; F:transporter activity; C:cytosol; P:cellular component organization; P:carbohydrate metabolic process; P:post-embryonic development; F:transferase activity; F:nucleotide binding; C:plasma membrane	EC:2.7.6.2	IPR007373 (SMART); IPR016966 (PIRSF); IPR007371 (PFAM); IPR007373 (G3DSA:2.60.120.GENE3D); IPR007371 (G3DSA:3.40.50.GENE3D); IPR006282 (TIGRFAM); IPR007373 (PFAM); PTHR13622 (PANTHER); PTHR13622:SF4 (PANTHER); IPR007371 (SUPERFAMILY); IPR007373 (SUPERFAMILY)	#N/A
gALL_c66	0.0703893	1	1	NO	0.116219	1	NO	flavonol synthase flavanone 3-hydroxylase-like	1250	20	7.19935e-123	0.73	2	P:biosynthetic process; P:metabolic process; F:catalytic activity	EC:1.14.11.23	no IPS match	#N/A
gALL_c67	0.807355	0.832604	1	NO	0.826351	0.752638	NO	sap domain-containing ribonucleo isoform x2	2137	20	1.89627e-45	0.8035	0	-		PTHR21594 (PANTHER)	#N/A
gALL_c68	Inf	0.107995	1	NO	5.62395	0.0810274	NO	enoyl- hydratase peroxisomal-like	1277	20	5.32096e-129	0.8155	10	P:protein metabolic process; P:cellular process; P:catabolic process; P:cellular component organization; C:peroxisome; P:response to stress; F:catalytic activity; P:lipid metabolic process; P:multicellular organismal development; P:secondary metabolic process	EC:4.2.1.107	PF13452 (PFAM); IPR029069 (G3DSA:3.10.129.GENE3D); IPR029069 (G3DSA:3.10.129.GENE3D); IPR002539 (PFAM); PTHR13078 (PANTHER); IPR029069 (SUPERFAMILY); IPR029069 (SUPERFAMILY)	#N/A
gALL_c69	'-Inf'	0.845195	1	NO	-3.39413	1	NO	pheophorbide a chloroplastic-like	1847	20	0	0.85	22	P:biosynthetic process; P:nucleobase-containing compound metabolic process; F:catalytic activity; P:reproduction; P:post-embryonic development; P:embryo development; P:response to external stimulus; P:response to stress; P:response to biotic stimulus; C:membrane; C:plastid; P:cellular component organization; P:generation of precursor metabolites and energy; F:binding; P:anatomical structure morph…	EC:1.3.1.33; EC:1.8; EC:1.14.13.122	no IPS match	#N/A
gALL_c70	Inf	0.727172	1	NO	3.88794	0.543301	NO	f-box protein at2g02240-like	1278	20	3.26243e-102	0.6825	0	-		G3DSA:3.80.10.10 (GENE3D); IPR025886 (PFAM); PTHR32278:SF2 (PANTHER); PTHR32278 (PANTHER); IPR001810 (SUPERFAMILY)	#N/A
gALL_c71	1.48543	0.69607	1	NO	1.44424	0.68276	NO	rela spot homolog 3 family protein	1667	20	0	0.9035	2	F:catalytic activity; P:nucleobase-containing compound metabolic process	-	Coil (COILS); Coil (COILS); Coil (COILS); IPR003607 (SMART); IPR007685 (SMART); PF13328 (PFAM); IPR007685 (PFAM); G3DSA:3.30.460.10 (GENE3D); PTHR21262 (PANTHER); PTHR21262:SF0 (PANTHER); SSF109604 (SUPERFAMILY); SSF81301 (SUPERFAMILY)	#N/A
gALL_c72	-0.777608	0.674093	1	NO	-0.709768	0.680452	NO	multidrug resistance protein abc transporter family	1349	20	1.53977e-89	0.806	3	C:intracellular; P:cellular protein modification process; P:protein metabolic process; P:catabolic process; P:cellular process	-	IPR019956 (PRINTS); IPR000626 (SMART); G3DSA:3.10.20.90 (GENE3D); IPR000626 (PFAM); G3DSA:3.10.20.90 (GENE3D); G3DSA:3.10.20.90 (GENE3D); PTHR10666 (PANTHER); PTHR10666:SF112 (PANTHER); IPR019954 (PROSITE_PATTERNS); IPR019954 (PROSITE_PATTERNS); IPR000626 (PROSITE_PROFILES); IPR000626 (PROSITE_PROFILES); IPR000626 (PROSITE_PROFILES); IPR029071 (SUPERFAMILY); IPR029071 (SUPERFAMILY); IPR029071 (SU…	#N/A
gALL_c73	1.29278	0.540599	1	NO	1.30012	0.42985	NO	serum factor response c-like	1019	20	5.20969e-54	0.6215	2	F:molecular_function; P:biological_process		no IPS match	#N/A
gALL_c74	-1.51457	0.778597	1	NO	-1.34159	1	NO	probable histone h2a variant 3-like	1006	20	1.38933e-51	0.982	11	C:intracellular; P:response to external stimulus; P:response to stress; P:response to biotic stimulus; P:flower development; F:DNA binding; P:response to abiotic stimulus; P:cellular component organization; P:DNA metabolic process; F:protein binding; C:vacuole; C:nucleus	-	IPR002119 (PRINTS); IPR002119 (SMART); IPR007125 (PFAM); IPR009072 (G3DSA:1.10.20.GENE3D); PTHR23430 (PANTHER); PTHR23430:SF32 (PANTHER); IPR002119 (PROSITE_PATTERNS); IPR009072 (SUPERFAMILY)	#N/A
gALL_c75	1.48543	0.69607	1	NO	1.44424	0.68276	NO	ring u-box superfamily protein isoform 1	1166	20	6.38667e-70	0.7535	1	F:binding	-	IPR001841 (SMART); IPR001841 (PFAM); IPR013083 (G3DSA:3.30.40.GENE3D); PTHR22763:SF4 (PANTHER); PTHR22763 (PANTHER); IPR001841 (PROSITE_PROFILES); SSF57850 (SUPERFAMILY)	#N/A
gALL_c76	0.222392	1	1	NO	0.265603	1	NO	v-type proton atpase subunit h-like	1455	20	0	0.867	18	C:vacuole; F:hydrolase activity; F:transporter activity; P:transport; F:binding; P:response to stress; P:response to abiotic stimulus; P:cellular process; P:anatomical structure morphogenesis; P:cellular component organization; C:plastid; C:Golgi apparatus; P:cellular protein modification process; P:biosynthetic process; P:carbohydrate metabolic process; C:membrane; P:cell growth; C:plasma membra…	-	IPR000225 (SMART); IPR004908 (PIRSF); IPR011989 (G3DSA:1.25.10.GENE3D); IPR004908 (PFAM); IPR011987 (PFAM); IPR011987 (G3DSA:1.25.40.GENE3D); IPR004908 (PANTHER); PTHR10698:SF0 (PANTHER); IPR016024 (SUPERFAMILY)	#N/A
gALL_c77	-1.09954	0.740979	1	NO	-0.996636	1	NO	probable purine permease 5-like	1088	20	8.08035e-110	0.799	3	C:membrane; P:transport; F:transporter activity	-	NON_CYTOPLASMIC_DOMAIN (PHOBIUS); CYTOPLASMIC_DOMAIN (PHOBIUS); TRANSMEMBRANE (PHOBIUS); TMhelix (TMHMM)	#N/A
gALL_c78	0.485427	1	1	NO	0.514544	1	NO	b3 domain-containing protein os07g0679700-like	1874	20	0	0.681	4	P:multicellular organismal development; P:embryo development; P:cellular process; P:reproduction; P:post-embryonic development; P:biological_process	-	IPR011124 (PFAM); PTHR23336 (PANTHER); PTHR23336:SF10 (PANTHER); IPR011124 (PROSITE_PROFILES)	#N/A
gALL_c79	0.807355	0.832604	1	NO	0.826351	0.752638	NO	rab5-interacting family protein	1119	20	1.81992e-50	0.796	1	C:plastid	-	TRANSMEMBRANE (PHOBIUS); NON_CYTOPLASMIC_DOMAIN (PHOBIUS); CYTOPLASMIC_DOMAIN (PHOBIUS); TMhelix (TMHMM)	#N/A
gALL_c80	'-Inf'	0.203693	1	NO	-4.88458	0.314952	NO	psbq-like protein chloroplastic-like	1074	20	3.08839e-60	0.733	9	C:membrane; C:plastid; C:thylakoid; P:generation of precursor metabolites and energy; P:photosynthesis; C:cell; F:binding; P:carbohydrate metabolic process; P:nucleobase-containing compound metabolic process; P:catabolic process; F:molecular_function	-	IPR023222 (G3DSA:1.20.120.GENE3D); IPR008797 (PFAM); IPR023222 (SUPERFAMILY)	#N/A
gALL_c81	0.807355	0.832604	1	NO	0.826351	0.752638	NO	PREDICTED: uncharacterized protein LOC102594483 isoform X1	1372	20	9.82142e-92	0.702	5	F:metal ion binding; F:zinc ion binding; P:protein ubiquitination; F:ubiquitin-protein transferase activity; F:ligase activity		CYTOPLASMIC_DOMAIN (PHOBIUS); NON_CYTOPLASMIC_DOMAIN (PHOBIUS); CYTOPLASMIC_DOMAIN (PHOBIUS); TRANSMEMBRANE (PHOBIUS); TRANSMEMBRANE (PHOBIUS); TMhelix (TMHMM); TMhelix (TMHMM)	#N/A
gALL_c82	-0.514573	0.818273	1	NO	-0.45352	0.847641	NO	chorismate synthase family protein	1715	20	0	0.8245	11	P:biosynthetic process; P:cellular process; P:secondary metabolic process; C:nucleolus; P:response to stress; P:cellular protein modification process; F:catalytic activity; C:plastid; P:reproduction; P:post-embryonic development; P:embryo development; P:transport	EC:4.2.3.5	IPR000453 (PIRSF); IPR000453 (TIGRFAM); IPR000453 (G3DSA:3.60.150.GENE3D); IPR000453 (PFAM); IPR000453 (PANTHER); PTHR21085:SF2 (PANTHER); IPR020541 (PROSITE_PATTERNS); IPR020541 (PROSITE_PATTERNS); IPR020541 (PROSITE_PATTERNS); IPR000453 (HAMAP); IPR000453 (SUPERFAMILY)	#N/A
gALL_c83	1.80735	0.525342	1	NO	1.75605	0.471267	NO	pterin-4-alpha-carbinolamine dehydratase-like	1028	20	1.38584e-70	0.8455	10	P:carbohydrate metabolic process; P:nucleobase-containing compound metabolic process; P:catabolic process; P:cellular protein modification process; P:cellular component organization; P:generation of precursor metabolites and energy; P:photosynthesis; P:cellular process; C:plastid; P:biosynthetic process; F:catalytic activity	EC:4.2.1.96	IPR001533 (PFAM); IPR001533 (G3DSA:3.30.1360.GENE3D); PTHR12599:SF3 (PANTHER); IPR001533 (PANTHER); IPR001533 (SUPERFAMILY)	#N/A
gALL_c85	-1.51457	0.372971	1	NO	-1.4199	0.328471	NO	transcriptional regulator atrx homolog isoform x1	1522	20	1.14128e-67	0.476	0	-		Coil (COILS)	#N/A
gALL_c86	'-Inf'	0.845195	1	NO	-3.39413	1	NO	zn-finger in ran-binding protein	826	7	5.0127e-08	0.4186	1	F:transferase activity		no IPS match	#N/A
gALL_c88	2.07039	0.397805	1	NO	2.0123	0.330581	NO	ran binding protein 1	1033	20	4.47046e-77	0.808	1	P:transport	-	no IPS match	#N/A
gALL_c89	0.359896	0.882153	1	NO	0.405404	0.87797	NO	nucleotide-diphospho-sugar transferase family protein	1654	20	6.17515e-171	0.836	0	-		Coil (COILS); IPR005069 (PFAM); IPR003388 (PANTHER); PTHR10994:SF3 (PANTHER); TRANSMEMBRANE (PHOBIUS); NON_CYTOPLASMIC_DOMAIN (PHOBIUS); CYTOPLASMIC_DOMAIN (PHOBIUS); PS51257 (PROSITE_PROFILES); IPR029044 (SUPERFAMILY); TMhelix (TMHMM)	#N/A
gALL_c90	-0.0995357	1	1	NO	-0.0462034	1	NO	geraniol dehydrogenase	1246	20	7.17238e-123	0.7005	2	F:binding; F:catalytic activity	-	IPR020843 (SMART); IPR013149 (PFAM); IPR011032 (G3DSA:3.90.180.GENE3D); IPR016040 (G3DSA:3.40.50.GENE3D); IPR013154 (PFAM); IPR002085 (PANTHER); PTHR11695:SF426 (PANTHER); IPR002328 (PROSITE_PATTERNS); SSF51735 (SUPERFAMILY); IPR011032 (SUPERFAMILY)	#N/A
gALL_c91	1.80735	0.525342	1	NO	1.75605	0.471267	NO	preprotein translocase subunit chloroplastic-like	2079	20	0	0.7845	8	C:membrane; P:transport; P:cellular process; F:transporter activity; P:biosynthetic process; P:nucleobase-containing compound metabolic process; P:cellular component organization; C:plastid; C:thylakoid	-	no IPS match	#N/A
gALL_c92	0.485427	1	1	NO	0.514544	1	NO	hypothetical protein PRUPE_ppa009094mg	1165	20	2.38362e-16	0.463	0	-		NON_CYTOPLASMIC_DOMAIN (PHOBIUS); SIGNAL_PEPTIDE_N_REGION (PHOBIUS); SIGNAL_PEPTIDE (PHOBIUS); SIGNAL_PEPTIDE_C_REGION (PHOBIUS); SIGNAL_PEPTIDE_H_REGION (PHOBIUS); SignalP-noTM (SIGNALP_GRAM_NEGATIVE); SignalP-noTM (SIGNALP_EUK)	#N/A
gALL_c93	Inf	0.107995	1	NO	5.62395	0.0810274	NO	serine acetyltransferase 4-like	1530	20	4.43227e-136	0.7965	5	F:transferase activity; P:biosynthetic process; P:cellular process; C:cytosol; P:metabolic process; P:protein metabolic process	EC:2.3.1.30	IPR010493 (SMART); IPR005881 (TIGRFAM); IPR001451 (PFAM); IPR010493 (PFAM); G3DSA:1.10.3130.10 (GENE3D); G3DSA:2.160.10.10 (GENE3D); PTHR23416:SF2 (PANTHER); PTHR23416 (PANTHER); IPR018357 (PROSITE_PATTERNS); IPR011004 (SUPERFAMILY)	#N/A
gALL_c94	NA	NA	NA	NO	0	1	NO	uncharacterized loc101213469	1104	20	2.84069e-64	0.715	0	-		IPR025322 (PFAM)	#N/A
gALL_c95	1.07039	0.923154	1	NO	1.04592	0.68276	NO	protein mizu-kussei 1-like	1166	20	1.01023e-99	0.753	2	F:molecular_function; P:biological_process		IPR006460 (PFAM); IPR006460 (TIGRFAM); PTHR31696:SF2 (PANTHER); PTHR31696 (PANTHER)	#N/A
gALL_c96	-1.09954	0.523463	1	NO	-1.02157	0.503878	NO	protein decapping 5-like	2474	20	7.02835e-164	0.5955	1	P:cellular process	-	no IPS match	#N/A
gALL_c97	-2.09954	0.232564	1	NO	-1.97201	0.328471	NO	rna polymerase ii second largest subunit	2816	20	0	0.863	12	F:transferase activity; C:cytosol; F:binding; C:cellular_component; P:nucleobase-containing compound metabolic process; C:nucleoplasm; F:DNA binding; P:catabolic process; F:nucleotide binding; P:biosynthetic process; P:reproduction; P:post-embryonic development; P:embryo development; C:nucleolus	EC:2.7.7.6	IPR007641 (PFAM); IPR007647 (PFAM); G3DSA:3.90.1100.10 (GENE3D); IPR007120 (G3DSA:2.40.270.GENE3D); IPR014724 (G3DSA:2.40.50.GENE3D); IPR007120 (PFAM); IPR015712 (PANTHER); PTHR20856:SF7 (PANTHER); IPR007121 (PROSITE_PATTERNS); SSF64484 (SUPERFAMILY)	#N/A
gALL_c98	Inf	1	1	NO	2.98224	1	NO	transmembrane protein c20orf108	842	20	2.17279e-54	0.797	9	P:biosynthetic process; P:nucleobase-containing compound metabolic process; C:membrane; P:anatomical structure morphogenesis; P:multicellular organismal development; P:cellular process; P:lipid metabolic process; P:cell differentiation; C:plastid; C:thylakoid	-	IPR009688 (PFAM); PTHR21377 (PANTHER); TRANSMEMBRANE (PHOBIUS); NON_CYTOPLASMIC_DOMAIN (PHOBIUS); NON_CYTOPLASMIC_DOMAIN (PHOBIUS); CYTOPLASMIC_DOMAIN (PHOBIUS); TRANSMEMBRANE (PHOBIUS); TMhelix (TMHMM)	#N/A
gALL_c99	-1.8365	0.339009	1	NO	-1.71393	0.42985	NO	alcohol dehydrogenase transcription factor myb sant-like family protein	1677	20	2.06387e-97	0.7225	3	P:biosynthetic process; P:nucleobase-containing compound metabolic process; F:binding	-	SIGNAL_PEPTIDE_H_REGION (PHOBIUS); CYTOPLASMIC_DOMAIN (PHOBIUS); SIGNAL_PEPTIDE (PHOBIUS); SIGNAL_PEPTIDE_N_REGION (PHOBIUS); TRANSMEMBRANE (PHOBIUS); NON_CYTOPLASMIC_DOMAIN (PHOBIUS); SIGNAL_PEPTIDE_C_REGION (PHOBIUS); SignalP-TM (SIGNALP_GRAM_POSITIVE)	#N/A
gALL_c100	NA	NA	NA	NO	0	1	NO	mitogen-activated protein kinase 3	1722	20	0	0.9265	20	P:biosynthetic process; P:cellular process; P:secondary metabolic process; P:post-embryonic development; P:flower development; P:reproduction; P:response to stress; P:cell death; P:response to external stimulus; P:response to biotic stimulus; P:response to endogenous stimulus; P:signal transduction; P:generation of precursor metabolites and energy; P:photosynthesis; F:kinase activity; F:signal tr…	EC:2.7.11.24	IPR002290 (SMART); G3DSA:1.10.510.10 (GENE3D); IPR000719 (PFAM); G3DSA:3.30.200.20 (GENE3D); PTHR24055 (PANTHER); PTHR24055:SF180 (PANTHER); IPR008271 (PROSITE_PATTERNS); IPR003527 (PROSITE_PATTERNS); IPR017441 (PROSITE_PATTERNS); IPR000719 (PROSITE_PROFILES); IPR011009 (SUPERFAMILY)	#N/A
gALL_c101	0.0703893	1	1	NO	0.116219	1	NO	protein transport protein sec23-like	2111	20	0	0.8425	4	C:membrane; C:cytoplasm; P:transport; F:binding; C:cytosol	-	IPR029006 (G3DSA:3.40.20.GENE3D); IPR006900 (PFAM); IPR012990 (PFAM); PTHR11141 (PANTHER); PTHR11141:SF6 (PANTHER); SSF81995 (SUPERFAMILY); IPR006900 (SUPERFAMILY); SSF82754 (SUPERFAMILY)	#N/A
gALL_c102	Inf	1	1	NO	2.98224	1	NO	blue copper	920	20	7.46576e-46	0.8165	5	F:binding; F:molecular_function; P:biosynthetic process; P:carbohydrate metabolic process; P:cellular process; C:membrane	-	IPR008972 (G3DSA:2.60.40.GENE3D); IPR003245 (PFAM); SIGNAL_PEPTIDE (PHOBIUS); SIGNAL_PEPTIDE_H_REGION (PHOBIUS); SIGNAL_PEPTIDE_C_REGION (PHOBIUS); TRANSMEMBRANE (PHOBIUS); SIGNAL_PEPTIDE_N_REGION (PHOBIUS); NON_CYTOPLASMIC_DOMAIN (PHOBIUS); CYTOPLASMIC_DOMAIN (PHOBIUS); IPR003245 (PROSITE_PROFILES); SignalP-noTM (SIGNALP_EUK); SignalP-TM (SIGNALP_GRAM_POSITIVE); IPR008972 (SUPERFAMILY)	#N/A
gALL_c103	'-Inf'	0.110488	1	NO	-5.28735	0.12262	NO	30s ribosomal protein s6 chloroplastic-like	1035	20	1.54786e-69	0.88	8	C:ribosome; F:structural molecule activity; P:cellular component organization; P:cellular process; P:biological_process; P:translation; F:RNA binding; C:membrane; C:plastid; C:thylakoid	-	no IPS match	#N/A
gALL_c104	NA	NA	NA	NO	0	1	NO	plastid-targeted protein 2	972	20	1.18778e-20	0.614	1	P:viral capsid assembly		TRANSMEMBRANE (PHOBIUS); NON_CYTOPLASMIC_DOMAIN (PHOBIUS); CYTOPLASMIC_DOMAIN (PHOBIUS)	#N/A
gALL_c105	1.70782	0.240371	1	NO	1.72467	0.266797	NO	clathrin light chain protein	1289	20	8.12267e-101	0.7175	5	P:cellular process; P:transport; C:cytoplasm; C:plasma membrane; C:membrane; C:Golgi apparatus; P:biological_process; F:structural molecule activity	-	IPR000996 (PFAM); IPR000996 (PANTHER); PTHR10639:SF7 (PANTHER)	#N/A
gALL_c106	0.944858	0.557794	1	NO	0.977999	0.606435	NO	l-type lectin-domain containing receptor kinase -like	1421	20	1.22918e-68	0.5645	3	F:carbohydrate binding; F:kinase activity; P:phosphorylation		IPR001220 (PFAM); IPR013320 (G3DSA:2.60.120.GENE3D); PTHR32401 (PANTHER); SIGNAL_PEPTIDE (PHOBIUS); SIGNAL_PEPTIDE_N_REGION (PHOBIUS); NON_CYTOPLASMIC_DOMAIN (PHOBIUS); SIGNAL_PEPTIDE_C_REGION (PHOBIUS); SIGNAL_PEPTIDE_H_REGION (PHOBIUS); CYTOPLASMIC_DOMAIN (PHOBIUS); TRANSMEMBRANE (PHOBIUS); SignalP-noTM (SIGNALP_EUK); IPR008985 (SUPERFAMILY); TMhelix (TMHMM)	#N/A
gALL_c107	-0.777608	0.674093	1	NO	-0.709768	0.680452	NO	cytochrome p450 82c4-like	1829	20	4.45899e-125	0.634	8	F:metal ion binding; P:oxidation-reduction process; F:oxidoreductase activity, acting on paired donors, with incorporation or reduction of molecular oxygen; F:heme binding; F:oxidoreductase activity; F:electron carrier activity; F:iron ion binding; F:monooxygenase activity		IPR001128 (PRINTS); IPR002401 (PRINTS); IPR001128 (PFAM); IPR001128 (G3DSA:1.10.630.GENE3D); PTHR24298 (PANTHER); PTHR24298:SF61 (PANTHER); SIGNAL_PEPTIDE_H_REGION (PHOBIUS); SIGNAL_PEPTIDE (PHOBIUS); SIGNAL_PEPTIDE_N_REGION (PHOBIUS); NON_CYTOPLASMIC_DOMAIN (PHOBIUS); SIGNAL_PEPTIDE_C_REGION (PHOBIUS); IPR001128 (SUPERFAMILY)	#N/A
gALL_c108	0.707819	0.78052	1	NO	0.739376	0.825701	NO	quinone oxidoreductase pig3-like	1339	20	3.66026e-154	0.894	6	F:catalytic activity; P:response to external stimulus; P:response to biotic stimulus; F:binding; C:cytosol; P:metabolic process; F:nucleotide binding	EC:1.6.5.5	IPR020843 (SMART); IPR013149 (PFAM); IPR016040 (G3DSA:3.40.50.GENE3D); IPR002085 (PANTHER); PTHR11695:SF465 (PANTHER); SSF51735 (SUPERFAMILY)	#N/A
gALL_c109	-2.51457	0.291627	1	NO	-2.30511	0.330581	NO	g2484-1 isoform 1	1226	20	1.24401e-48	0.5745	0	-		no IPS match	#N/A
gALL_c110	'-Inf'	0.0136196	1	DOWN	-6.26876	0.0276343	DOWN	homogentisate -dioxygenase	1795	20	0	0.891	7	C:cytosol; P:transport; P:cellular component organization; P:cellular process; P:catabolic process; P:biological_process; F:catalytic activity; P:lipid metabolic process	EC:1.13.11.5	IPR005708 (PFAM); IPR014710 (G3DSA:2.60.120.GENE3D); IPR005708 (TIGRFAM); IPR005708 (PANTHER); IPR011051 (SUPERFAMILY)	#N/A
gALL_c111	'-Inf'	0.391904	1	NO	-4.32383	0.543301	NO	26s proteasome non-atpase regulatory subunit 5-like	1949	20	0	0.7095	4	P:protein metabolic process; P:cellular process; P:biological_process; C:intracellular; C:membrane	-	CYTOPLASMIC_DOMAIN (PHOBIUS); NON_CYTOPLASMIC_DOMAIN (PHOBIUS); TRANSMEMBRANE (PHOBIUS)	#N/A
gALL_c112	Inf	0.0569443	1	NO	5.98001	0.0386133	UP	PREDICTED: uncharacterized protein LOC101247392	739	20	6.17344e-49	0.8055	1	C:nucleus	-	IPR007493 (G3DSA:2.30.240.GENE3D); IPR007493 (PFAM); PTHR31676:SF11 (PANTHER); PTHR31676 (PANTHER); IPR007493 (SUPERFAMILY)	#N/A
gALL_c113	'-Inf'	0.845195	1	NO	-3.39413	1	NO	probable xyloglucan glycosyltransferase 12-like	1058	20	8.51625e-84	0.849	5	C:cellular_component; F:transferase activity; P:carbohydrate metabolic process; P:cellular process; P:nucleobase-containing compound metabolic process; P:biosynthetic process	EC:2.4.1.12	Coil (COILS); PTHR32044:SF9 (PANTHER); PTHR32044 (PANTHER); TRANSMEMBRANE (PHOBIUS); CYTOPLASMIC_DOMAIN (PHOBIUS); CYTOPLASMIC_DOMAIN (PHOBIUS); NON_CYTOPLASMIC_DOMAIN (PHOBIUS); TRANSMEMBRANE (PHOBIUS)	#N/A
gALL_c114	Inf	0.218303	1	NO	5.15018	0.192349	NO	geranyl geranyl pyrophosphate	1245	20	1.97601e-80	0.6535	1	F:transferase activity	-	IPR008949 (G3DSA:1.10.600.GENE3D); IPR000092 (PFAM); PTHR12001:SF41 (PANTHER); IPR017446 (PANTHER); IPR008949 (SUPERFAMILY)	#N/A
gALL_c116	-1.51457	0.372971	1	NO	-1.4199	0.328471	NO	glutamate decarboxylase-like	1940	20	0	0.8195	5	P:metabolic process; P:cellular process; F:binding; P:biological_process; C:cellular_component; F:catalytic activity; F:protein binding	EC:4.1.1.15	IPR015421 (G3DSA:3.40.640.GENE3D); IPR010107 (TIGRFAM); IPR002129 (PFAM); PTHR11999:SF66 (PANTHER); PTHR11999 (PANTHER); IPR015424 (SUPERFAMILY)	#N/A
gALL_c117	0.222392	1	1	NO	0.265603	1	NO	topless-related protein 4-like	2112	20	0	0.836	0	-		IPR001680 (SMART); IPR015943 (G3DSA:2.130.10.GENE3D); IPR001680 (PFAM); IPR027728 (PTHR22847:PANTHER); PTHR22847 (PANTHER); IPR001680 (PROSITE_PROFILES); IPR017986 (PROSITE_PROFILES); IPR017986 (SUPERFAMILY); IPR011048 (SUPERFAMILY)	#N/A
gALL_c118	-2.8365	0.181106	1	NO	-2.61963	0.235967	NO	vacuolar protein sorting-associated protein 29-like	1023	20	1.15049e-101	0.977	9	P:transport; P:protein metabolic process; P:catabolic process; P:cellular process; C:membrane; C:cell; C:endosome; P:response to stress; P:cellular component organization; F:hydrolase activity; P:metabolic process; P:biosynthetic process; P:cellular protein modification process	-	no IPS match	#N/A
gALL_c119	'-Inf'	0.845195	1	NO	-3.39413	1	NO	ethylene response factor 3	1573	20	2.83956e-77	0.5675	9	P:regulation of transcription, DNA-templated; P:defense response; P:transcription, DNA-templated; P:ethylene-activated signaling pathway; C:nucleus; F:sequence-specific DNA binding transcription factor activity; F:DNA binding; C:plastid; F:sequence-specific DNA binding		IPR001471 (PRINTS); IPR001471 (SMART); IPR001471 (PFAM); IPR001471 (G3DSA:3.30.730.GENE3D); PTHR31677 (PANTHER); PTHR31677:SF0 (PANTHER); IPR001471 (PROSITE_PROFILES); IPR016177 (SUPERFAMILY)	#N/A
gALL_c120	1.65535	0.355158	1	NO	1.65618	0.253296	NO	lipase 1-like	1521	20	8.34281e-103	0.68	3	F:hydrolase activity; C:cytoplasm; P:biological_process		no IPS match	#N/A
gALL_c121	-3.32193	0.075807	1	NO	-3.09655	0.126445	NO	gpn-loop gtpase 1 homolog	1086	20	9.03068e-124	0.858	5	P:embryo development; F:nucleotide binding; F:hydrolase activity; P:cellular process; C:cytoskeleton	EC:3.6.1.15	IPR004130 (PFAM); IPR027417 (G3DSA:3.40.50.GENE3D); PTHR21231:SF7 (PANTHER); PTHR21231 (PANTHER); IPR027417 (SUPERFAMILY)	#N/A
gALL_c122	1.07039	0.55084	1	NO	1.09543	0.561032	NO	at hook motif dna-binding family protein	1322	20	1.50749e-109	0.7515	1	F:DNA binding	-	IPR005175 (PFAM); G3DSA:3.30.1330.80 (GENE3D); PTHR31500:SF0 (PANTHER); PTHR31500 (PANTHER); SSF117856 (SUPERFAMILY)	#N/A
gALL_c123	-1.25154	0.513981	1	NO	-1.16182	0.42985	NO	bifunctional inhibitor lipid-transfer protein seed storage 2s albumin superfamily protein isoform partial	1282	20	2.02359e-35	0.912	4	C:membrane; C:plastid; C:thylakoid; C:extracellular region	-	TMhelix (TMHMM); TMhelix (TMHMM)	#N/A
gALL_c124	-0.514573	0.904969	1	NO	-0.448979	0.795893	NO	electron transfer flavoprotein subunit mitochondrial-like	1227	20	8.94576e-118	0.9165	3	P:catabolic process; P:cellular process; F:molecular_function	-	IPR014730 (SMART); IPR012255 (PIRSF); IPR014730 (PFAM); IPR014729 (G3DSA:3.40.50.GENE3D); IPR012255 (PANTHER); IPR000049 (PROSITE_PATTERNS); SSF52402 (SUPERFAMILY)	#N/A
gALL_c125	NA	NA	NA	NO	0	1	NO	phosphate-responsive 1 family protein	1178	20	2.9676e-123	0.7775	1	C:cell wall	-	IPR006766 (PFAM); PTHR31279 (PANTHER); PTHR31279:SF3 (PANTHER); SIGNAL_PEPTIDE_C_REGION (PHOBIUS); SIGNAL_PEPTIDE_H_REGION (PHOBIUS); SIGNAL_PEPTIDE (PHOBIUS); NON_CYTOPLASMIC_DOMAIN (PHOBIUS); SIGNAL_PEPTIDE_N_REGION (PHOBIUS); SignalP-noTM (SIGNALP_EUK)	#N/A
gALL_c126	-1.8365	0.339009	1	NO	-1.71393	0.42985	NO	cell differentiation protein rcd1 homolog	1564	20	1.51015e-155	0.907	0	-		IPR007216 (PFAM); IPR011989 (G3DSA:1.25.10.GENE3D); IPR007216 (PANTHER); SignalP-TM (SIGNALP_GRAM_POSITIVE); IPR016024 (SUPERFAMILY)	#N/A
gALL_c127	0.222392	1	1	NO	0.265603	1	NO	mitochondrial-processing peptidase subunit alpha-like	1915	20	0	0.7805	9	F:binding; C:membrane; C:mitochondrion; F:catalytic activity; F:transporter activity; F:hydrolase activity; P:protein metabolic process; P:metabolic process; P:generation of precursor metabolites and energy; P:nucleobase-containing compound metabolic process; P:transport	EC:3.4.24; EC:1.10.2.2	NON_CYTOPLASMIC_DOMAIN (PHOBIUS); SIGNAL_PEPTIDE_H_REGION (PHOBIUS); SIGNAL_PEPTIDE (PHOBIUS); SIGNAL_PEPTIDE_C_REGION (PHOBIUS); SIGNAL_PEPTIDE_N_REGION (PHOBIUS); SignalP-noTM (SIGNALP_EUK); SignalP-TM (SIGNALP_GRAM_POSITIVE)	#N/A
gALL_c128	0.900464	0.655484	1	NO	0.928359	0.680452	NO	f-box protein at1g47056-like	2010	20	0	0.805	1	F:nucleic acid binding		IPR006553 (SMART); G3DSA:3.80.10.10 (GENE3D); G3DSA:1.20.1280.50 (GENE3D); IPR001810 (PFAM); G3DSA:3.80.10.10 (GENE3D); PTHR23125 (PANTHER); PTHR23125:SF220 (PANTHER); IPR001810 (PROSITE_PROFILES); IPR001810 (SUPERFAMILY); SSF52047 (SUPERFAMILY)	#N/A
gALL_c129	Inf	1	1	NO	2.98224	1	NO	arogenate dehydrogenase chloroplastic-like	1028	20	6.36325e-108	0.8075	3	P:biosynthetic process; P:cellular process; F:catalytic activity; P:metabolic process	EC:1.3.1.13; EC:1.3.1.12	IPR003099 (PFAM); IPR016040 (G3DSA:3.40.50.GENE3D); PTHR11811 (PANTHER); PTHR11811:SF26 (PANTHER); IPR003099 (PROSITE_PROFILES); SSF51735 (SUPERFAMILY)	#N/A
gALL_c130	-1.51457	0.235567	1	NO	-1.44105	0.269796	NO	transciption factor family protein	2509	20	7.69721e-142	0.548	9	P:anatomical structure morphogenesis; P:metabolic process; P:cellular process; P:reproduction; P:cell cycle; C:intracellular; P:growth; P:cellular component organization; P:nucleobase-containing compound metabolic process; P:multicellular organismal development; C:plasma membrane; P:biological_process	-	no IPS match	#N/A
gALL_c131	-1.8365	0.339009	1	NO	-1.71393	0.42985	NO	zinc transporter	1303	20	4.21169e-113	0.765	5	F:transporter activity; F:catalytic activity; P:transport; P:cellular process; C:membrane	-	no IPS match	#N/A
gALL_c132	0.485427	0.821406	1	NO	0.527849	0.745998	NO	tpx2 family isoform 2	1884	20	2.03362e-64	0.4985	0	-		Coil (COILS); IPR027329 (PFAM); PTHR31358 (PANTHER); PTHR31358:SF2 (PANTHER)	#N/A
gALL_c133	-1.25154	0.513981	1	NO	-1.16182	0.42985	NO	sterile alpha motif domain-containing family protein	1382	20	8.28691e-67	0.7905	1	F:transferase activity	-	no IPS match	#N/A
gALL_c134	-0.514573	0.818273	1	NO	-0.45352	0.847641	NO	e3 ubiquitin-protein ligase cip8-like	1455	20	1.77771e-62	0.8175	4	C:cytoplasm; C:nucleus; P:cellular protein modification process; F:binding; F:protein binding	-	Coil (COILS); IPR001841 (SMART); IPR001841 (PFAM); IPR013083 (G3DSA:3.30.40.GENE3D); PTHR22763 (PANTHER); IPR001841 (PROSITE_PROFILES); SSF57850 (SUPERFAMILY)	#N/A
gALL_c135	Inf	0.0776777	1	NO	5.81294	0.0552041	NO	gcip-interacting family protein	1561	20	9.22967e-116	0.7635	1	C:plastid	-	IPR013260 (PFAM); PTHR13264:SF5 (PANTHER); IPR013260 (PANTHER)	#N/A
gALL_c136	2.29278	0.303216	1	NO	2.22982	0.235967	NO	monothiol glutaredoxin- chloroplastic-like	955	20	1.14357e-52	0.878	8	F:catalytic activity; P:cellular homeostasis; C:plastid; F:molecular_function; P:flower development; P:transport; P:biosynthetic process; P:cellular process; P:secondary metabolic process; F:transporter activity	-	IPR004480 (TIGRFAM); IPR002109 (PFAM); IPR012336 (G3DSA:3.40.30.GENE3D); PTHR10293:SF37 (PANTHER); IPR004480 (PANTHER); IPR002109 (PROSITE_PROFILES); IPR012336 (SUPERFAMILY)	#N/A
gALL_c137	NA	NA	NA	NO	0	1	NO	xyloglucan endotransglycosylase hydrolase	1167	20	5.74064e-124	0.866	6	P:carbohydrate metabolic process; P:cellular process; F:hydrolase activity; C:extracellular region; C:cell wall; F:transferase activity	EC:2.4.1.207	no IPS match	#N/A
gALL_c138	0.222392	1	1	NO	0.265603	1	NO	omega-3 fatty acid desaturase	2110	20	0	0.844	8	F:catalytic activity; P:response to stress; P:response to abiotic stimulus; C:membrane; C:plastid; P:biosynthetic process; P:cellular process; P:lipid metabolic process; P:metabolic process	EC:1.14.19; EC:1.14.99	IPR021863 (PFAM); IPR005804 (PFAM); PTHR32100:SF12 (PANTHER); PTHR32100 (PANTHER); NON_CYTOPLASMIC_DOMAIN (PHOBIUS); CYTOPLASMIC_DOMAIN (PHOBIUS); TRANSMEMBRANE (PHOBIUS); TRANSMEMBRANE (PHOBIUS); CYTOPLASMIC_DOMAIN (PHOBIUS); TRANSMEMBRANE (PHOBIUS); NON_CYTOPLASMIC_DOMAIN (PHOBIUS); CYTOPLASMIC_DOMAIN (PHOBIUS); TRANSMEMBRANE (PHOBIUS); TMhelix (TMHMM); TMhelix (TMHMM); TMhelix (TMHMM)	#N/A
gALL_c139	0.900464	0.655484	1	NO	0.928359	0.680452	NO	2-c-methyl-d-erythritol 4-phosphate chloroplastic-like	1230	20	2.28018e-113	0.9035	8	P:metabolic process; P:cellular process; P:biosynthetic process; P:lipid metabolic process; C:cytoplasm; P:catabolic process; P:secondary metabolic process; C:plastid; F:transferase activity; P:response to abiotic stimulus; P:nucleobase-containing compound metabolic process	EC:2.7.7.60	no IPS match	#N/A
gALL_c140	-0.514573	0.975512	1	NO	-0.444528	1	NO	transmembrane proteins isoform 1	1302	20	1.63236e-56	0.6385	3	P:response to stress; C:membrane; C:plastid	-	no IPS match	#N/A
gALL_c142	-0.514573	0.904969	1	NO	-0.448979	0.795893	NO	auxin signaling f-box 2	1976	20	0	0.8685	12	P:multicellular organismal development; P:anatomical structure morphogenesis; P:post-embryonic development; F:binding; P:signal transduction; P:response to endogenous stimulus; C:membrane; C:vacuole; F:transferase activity; P:cellular protein modification process; P:cellular process; P:flower development; P:response to external stimulus; P:response to biotic stimulus; C:nucleus; C:plasma membrane	-	no IPS match	#N/A
gALL_c143	1.80735	0.165702	1	NO	1.83203	0.171835	NO	aspartic proteinase nepenthesin-1-like	1628	20	3.41963e-174	0.768	4	C:cell wall; C:extracellular region; P:protein metabolic process; F:hydrolase activity	EC:3.4.23	IPR021109 (G3DSA:2.40.70.GENE3D); IPR021109 (G3DSA:2.40.70.GENE3D); PF14543 (PFAM); PF14541 (PFAM); PTHR13683:SF259 (PANTHER); IPR001461 (PANTHER); NON_CYTOPLASMIC_DOMAIN (PHOBIUS); SIGNAL_PEPTIDE_C_REGION (PHOBIUS); SIGNAL_PEPTIDE_N_REGION (PHOBIUS); SIGNAL_PEPTIDE_H_REGION (PHOBIUS); SIGNAL_PEPTIDE (PHOBIUS); SignalP-TM (SIGNALP_GRAM_POSITIVE); IPR021109 (SUPERFAMILY)	#N/A
gALL_c144	-0.0995357	1	1	NO	-0.0462034	1	NO	abc transporter f family member 3-like	1113	20	7.27114e-92	0.9625	16	P:cellular component organization; P:cellular process; P:biosynthetic process; P:carbohydrate metabolic process; P:transport; P:metabolic process; P:response to stress; P:response to abiotic stimulus; P:protein metabolic process; P:catabolic process; P:response to external stimulus; P:response to biotic stimulus; C:cytosol; P:generation of precursor metabolites and energy; P:biological_process; F…	EC:3.6.3.28	no IPS match	#N/A
gALL_c145	2.07039	0.397805	1	NO	2.0123	0.330581	NO	calmodulin-like protein 5-like	1407	20	2.61123e-63	0.7285	1	F:binding	-	PR01697 (PRINTS); IPR002048 (SMART); IPR011992 (G3DSA:1.10.238.GENE3D); IPR011992 (PFAM); IPR011992 (G3DSA:1.10.238.GENE3D); PTHR10891:SF546 (PANTHER); PTHR10891 (PANTHER); IPR018247 (PROSITE_PATTERNS); IPR018247 (PROSITE_PATTERNS); IPR018247 (PROSITE_PATTERNS); IPR018247 (PROSITE_PATTERNS); TRANSMEMBRANE (PHOBIUS); NON_CYTOPLASMIC_DOMAIN (PHOBIUS); CYTOPLASMIC_DOMAIN (PHOBIUS); IPR002048 (PROSIT…	#N/A
gALL_c146	0.807355	0.832604	1	NO	0.826351	0.752638	NO	tether containing ubx domain for glut4-like	1109	20	4.24432e-76	0.678	2	P:organ growth; P:protein complex disassembly		IPR001012 (PFAM); G3DSA:3.10.20.90 (GENE3D); PTHR23153 (PANTHER); IPR001012 (PROSITE_PROFILES); IPR029071 (SUPERFAMILY)	#N/A
gALL_c147	0.333424	0.930841	1	NO	0.378134	0.864532	NO	probable importin-7 homolog	2398	20	0	0.7925	3	F:protein binding; P:transport; C:nucleus	-	no IPS match	#N/A
gALL_c148	0.292782	0.999016	1	NO	0.3366	1	NO	mitochondral 37s ribosomal protein s27-like	1050	20	7.62497e-32	0.8855	4	P:cellular protein modification process; P:biosynthetic process; P:cellular process; P:nucleobase-containing compound metabolic process; C:mitochondrion	-	IPR013219 (PFAM); PTHR13362 (PANTHER); PTHR13362:SF2 (PANTHER)	#N/A
gALL_c149	-1.8365	0.339009	1	NO	-1.71393	0.42985	NO	adp-ribosylation factor-related protein 1-like	1160	20	2.09376e-89	0.8515	3	F:nucleotide binding; C:intracellular; P:signal transduction	-	IPR006689 (PRINTS); IPR024156 (SMART); IPR003579 (SMART); IPR006687 (SMART); IPR005225 (TIGRFAM); IPR027417 (G3DSA:3.40.50.GENE3D); IPR006689 (PFAM); PTHR11711 (PANTHER); PTHR11711:SF19 (PANTHER); IPR024156 (PROSITE_PROFILES); IPR027417 (SUPERFAMILY)	#N/A
gALL_c150	-2.8365	0.181106	1	NO	-2.61963	0.235967	NO	nep1-interacting protein 1-like	1183	20	5.82886e-111	0.8975	9	P:signal transduction; F:binding; P:nucleobase-containing compound metabolic process; P:biosynthetic process; P:response to abiotic stimulus; C:membrane; C:plastid; P:metabolic process; P:response to stress; C:thylakoid	-	no IPS match	#N/A
gALL_c151	'-Inf'	0.391904	1	NO	-4.32383	0.543301	NO	syntaxin-24-like	1125	20	4.51199e-57	0.578	0	-		Coil (COILS)	#N/A
gALL_c152	1.48543	0.69607	1	NO	1.44424	0.68276	NO	phosphoribosylformylglycinamidine cyclo- chloroplastic mitochondrial-like	1550	20	7.30798e-144	0.8775	4	C:cytoplasm; F:catalytic activity; P:nucleobase-containing compound metabolic process; P:biosynthetic process	EC:6.3.3.1	no IPS match	#N/A
gALL_c153	0.485427	1	1	NO	0.493812	1	NO	s-adenosyl-l-methionine-dependent methyltransferases superfamily	1000	20	2.58044e-66	0.6175	3	F:methyltransferase activity; P:metabolic process; P:methylation		IPR029063 (G3DSA:3.40.50.GENE3D); PTHR10108:SF201 (PANTHER); PTHR10108 (PANTHER); NON_CYTOPLASMIC_DOMAIN (PHOBIUS); TRANSMEMBRANE (PHOBIUS); CYTOPLASMIC_DOMAIN (PHOBIUS); IPR029063 (SUPERFAMILY); TMhelix (TMHMM)	#N/A
gALL_c154	1.48543	0.331527	1	NO	1.50474	0.384125	NO	syntaxin-71-like	1359	20	8.20803e-107	0.862	6	F:protein binding; C:cellular_component; C:plasma membrane; F:transporter activity; C:membrane; C:endoplasmic reticulum; P:transport; P:cellular component organization	-	Coil (COILS); IPR000727 (SMART); G3DSA:1.20.5.110 (GENE3D); IPR000727 (PFAM); PTHR12380 (PANTHER); PTHR12380:SF19 (PANTHER); IPR006012 (PROSITE_PATTERNS); TRANSMEMBRANE (PHOBIUS); CYTOPLASMIC_DOMAIN (PHOBIUS); NON_CYTOPLASMIC_DOMAIN (PHOBIUS); IPR000727 (PROSITE_PROFILES); SSF58038 (SUPERFAMILY); TMhelix (TMHMM)	#N/A
gALL_c155	1.29278	0.540599	1	NO	1.30012	0.42985	NO	Cc08_g04940 - Hypothetical protein [Coffea sp]	1344		2e-87					no IPS match	#N/A
gALL_c156	2.29278	0.303216	1	NO	2.22982	0.235967	NO	protein mitochondrial-like	1323	20	1.65701e-88	0.874	5	C:membrane; C:vacuole; F:binding; C:mitochondrion; C:plastid; C:plasma membrane	-	Coil (COILS); IPR024461 (PFAM); PTHR14360 (PANTHER); IPR012439 (PTHR14360:PANTHER); TRANSMEMBRANE (PHOBIUS); CYTOPLASMIC_DOMAIN (PHOBIUS); NON_CYTOPLASMIC_DOMAIN (PHOBIUS); TMhelix (TMHMM)	#N/A
gALL_c157	0.485427	0.928408	1	NO	0.521851	1	NO	xylose isomerase-like	1995	20	0	0.93	9	P:carbohydrate metabolic process; P:nucleobase-containing compound metabolic process; P:catabolic process; F:binding; F:catalytic activity; C:membrane; C:vacuole; C:endoplasmic reticulum; C:Golgi apparatus; C:plasma membrane	EC:5.3.1.5	Coil (COILS); IPR001998 (PRINTS); IPR013022 (PFAM); IPR013022 (G3DSA:3.20.20.GENE3D); IPR013452 (TIGRFAM); PTHR32176:SF0 (PANTHER); PTHR32176 (PANTHER); SIGNAL_PEPTIDE_N_REGION (PHOBIUS); SIGNAL_PEPTIDE_C_REGION (PHOBIUS); SIGNAL_PEPTIDE (PHOBIUS); NON_CYTOPLASMIC_DOMAIN (PHOBIUS); SIGNAL_PEPTIDE_H_REGION (PHOBIUS); IPR001998 (HAMAP); IPR001998 (PROSITE_PROFILES); SignalP-noTM (SIGNALP_GRAM_NEGAT…	#N/A
gALL_c158	-3.8365	0.0249084	1	DOWN	-3.6047	0.0431249	DOWN	nitrite reductase	2129	20	0	0.868	9	P:metabolic process; P:transport; F:binding; C:mitochondrion; F:catalytic activity; P:biological_process; C:plastid; P:biosynthetic process; P:cellular process; C:membrane; C:extracellular region; C:cell	EC:1.7.2.1; EC:1.7.7.2; EC:1.7.7.1	IPR006067 (PFAM); G3DSA:3.30.413.10 (GENE3D); IPR005117 (G3DSA:3.90.480.GENE3D); IPR005117 (PFAM); PTHR32439 (PANTHER); PTHR32439:SF2 (PANTHER); IPR005117 (SUPERFAMILY); SSF56014 (SUPERFAMILY)	#N/A
gALL_c159	0.0703893	1	1	NO	0.120059	1	NO	5 -amp-activated protein kinase subunit beta-1	1496	20	4.02246e-85	0.871	2	F:carbohydrate binding; C:plastid	-	Coil (COILS); Coil (COILS); PTHR10343:SF19 (PANTHER); PTHR10343 (PANTHER); IPR014756 (SUPERFAMILY)	#N/A
gALL_c160	Inf	0.107995	1	NO	5.62395	0.0810274	NO	alpha tubulin 1	1744	20	0	0.95	8	C:cytoskeleton; P:cellular component organization; P:nucleobase-containing compound metabolic process; P:catabolic process; P:cellular process; F:hydrolase activity; F:structural molecule activity; C:cytoplasm; F:nucleotide binding	-	Coil (COILS); IPR002452 (PRINTS); IPR000217 (PRINTS); IPR018316 (SMART); IPR003008 (SMART); IPR018316 (PFAM); IPR003008 (G3DSA:3.40.50.GENE3D); IPR018316 (G3DSA:3.30.1330.GENE3D); IPR003008 (PFAM); IPR023123 (G3DSA:1.10.287.GENE3D); IPR000217 (PANTHER); PTHR11588:SF48 (PANTHER); IPR017975 (PROSITE_PATTERNS); IPR003008 (SUPERFAMILY); IPR008280 (SUPERFAMILY)	#N/A
gALL_c162	0.485427	1	1	NO	0.514544	1	NO	peptidyl-prolyl cis-trans isomerase cyp20- chloroplastic-like	1348	20	2.90387e-88	0.756	8	P:cellular protein modification process; P:protein metabolic process; P:cellular process; F:catalytic activity; F:protein binding; C:thylakoid; C:plastid; C:membrane; P:biosynthetic process; P:cellular component organization	EC:5.2.1.8	IPR002130 (PRINTS); IPR029000 (G3DSA:2.40.100.GENE3D); IPR002130 (PFAM); PTHR11071:SF208 (PANTHER); PTHR11071 (PANTHER); IPR020892 (PROSITE_PATTERNS); IPR002130 (PROSITE_PROFILES); IPR029000 (SUPERFAMILY)	#N/A
gALL_c163	2.80735	0.142835	1	NO	2.73559	0.0947324	NO	probable adp-ribosylation factor gtpase-activating protein agd6-like	1817	20	2.05443e-167	0.75	5	P:signal transduction; P:nucleobase-containing compound metabolic process; P:catabolic process; F:enzyme regulator activity; F:binding	-	CYTOPLASMIC_DOMAIN (PHOBIUS); CYTOPLASMIC_DOMAIN (PHOBIUS); TRANSMEMBRANE (PHOBIUS); TRANSMEMBRANE (PHOBIUS); NON_CYTOPLASMIC_DOMAIN (PHOBIUS); TMhelix (TMHMM); TMhelix (TMHMM)	#N/A
gALL_c164	-0.514573	1	1	NO	-0.435889	1	NO	myosin type-2 heavy chain 1-like	1392	20	2.72649e-90	0.618	4	F:molecular_function; P:Golgi vesicle transport; P:cellulose biosynthetic process; C:cytoplasm		Coil (COILS); Coil (COILS); Coil (COILS)	#N/A
gALL_c165	1.07039	0.55084	1	NO	1.09543	0.561032	NO	villin-2-like	1979	20	7.22294e-177	0.7155	3	P:cellular component organization; P:cellular process; F:protein binding	-	NON_CYTOPLASMIC_DOMAIN (PHOBIUS); CYTOPLASMIC_DOMAIN (PHOBIUS); TRANSMEMBRANE (PHOBIUS); SignalP-noTM (SIGNALP_EUK)	#N/A
gALL_c167	1.48543	0.69607	1	NO	1.44424	0.68276	NO	tic22-like family protein isoform 1	1529	20	1.17761e-131	0.795	2	P:biosynthetic process; P:nucleobase-containing compound metabolic process	-	IPR007378 (PFAM)	#N/A
gALL_c168	0.485427	1	1	NO	0.514544	1	NO	rhomboid protease glup	1435	20	2.86427e-81	0.7595	4	F:hydrolase activity; C:membrane; C:plastid; P:protein metabolic process	EC:3.4.21	IPR022764 (G3DSA:1.20.1540.GENE3D); IPR022764 (PFAM); IPR002610 (PANTHER); CYTOPLASMIC_DOMAIN (PHOBIUS); TRANSMEMBRANE (PHOBIUS); CYTOPLASMIC_DOMAIN (PHOBIUS); TRANSMEMBRANE (PHOBIUS); TRANSMEMBRANE (PHOBIUS); TRANSMEMBRANE (PHOBIUS); NON_CYTOPLASMIC_DOMAIN (PHOBIUS); NON_CYTOPLASMIC_DOMAIN (PHOBIUS); CYTOPLASMIC_DOMAIN (PHOBIUS); SSF144091 (SUPERFAMILY); TMhelix (TMHMM); TMhelix (TMHMM); TMhelix…	#N/A
gALL_c169	Inf	0.727172	1	NO	3.88794	0.543301	NO	polygalacturonase-inhibiting protein	900	20	4.36053e-43	0.671	0	-		G3DSA:3.80.10.10 (GENE3D); IPR001611 (PFAM); IPR013210 (PFAM); PTHR24420 (PANTHER); NON_CYTOPLASMIC_DOMAIN (PHOBIUS); SIGNAL_PEPTIDE (PHOBIUS); SIGNAL_PEPTIDE_H_REGION (PHOBIUS); SIGNAL_PEPTIDE_N_REGION (PHOBIUS); SIGNAL_PEPTIDE_C_REGION (PHOBIUS); SignalP-noTM (SIGNALP_EUK); SignalP-noTM (SIGNALP_GRAM_NEGATIVE); SignalP-TM (SIGNALP_GRAM_POSITIVE); SSF52058 (SUPERFAMILY); TMhelix (TMHMM)	#N/A
gALL_c170	0.485427	1	1	NO	0.514544	1	NO	udp-galactose transporter 1-like	1515	20	8.46618e-148	0.817	4	P:transport; C:Golgi apparatus; C:plasma membrane; F:transporter activity; C:membrane	-	IPR004853 (PFAM); IPR000620 (PFAM); PTHR11132 (PANTHER); NON_CYTOPLASMIC_DOMAIN (PHOBIUS); CYTOPLASMIC_DOMAIN (PHOBIUS); TRANSMEMBRANE (PHOBIUS); NON_CYTOPLASMIC_DOMAIN (PHOBIUS); TRANSMEMBRANE (PHOBIUS); TRANSMEMBRANE (PHOBIUS); TRANSMEMBRANE (PHOBIUS); CYTOPLASMIC_DOMAIN (PHOBIUS); TRANSMEMBRANE (PHOBIUS); NON_CYTOPLASMIC_DOMAIN (PHOBIUS); CYTOPLASMIC_DOMAIN (PHOBIUS); TRANSMEMBRANE (PHOBIUS); …	#N/A
gALL_c171	Inf	0.107995	1	NO	5.62395	0.0810274	NO	monocopper oxidase-like protein sku5-like	1726	20	0	0.9115	15	P:cell growth; F:binding; P:metabolic process; P:anatomical structure morphogenesis; P:cell differentiation; P:multicellular organismal development; P:carbohydrate metabolic process; P:cellular process; P:biosynthetic process; P:cellular component organization; C:cellular_component; C:plasma membrane; F:catalytic activity; C:cell wall; C:membrane; C:vacuole; P:response to external stimulus; P:res…	EC:1.10.3.3	IPR008972 (G3DSA:2.60.40.GENE3D); IPR008972 (G3DSA:2.60.40.GENE3D); IPR011706 (PFAM); PTHR11709 (PANTHER); PTHR11709:SF58 (PANTHER); IPR008972 (SUPERFAMILY)	#N/A
gALL_c172	-0.514573	0.904969	1	NO	-0.448979	0.795893	NO	nucleoside diphosphate kinase chloroplastic-like	1002	20	9.13535e-80	0.7845	12	C:plastid; F:kinase activity; P:nucleobase-containing compound metabolic process; P:biosynthetic process; P:response to external stimulus; P:signal transduction; P:response to abiotic stimulus; P:cellular process; P:lipid metabolic process; F:binding; P:response to endogenous stimulus; C:thylakoid; C:nucleus; F:nucleotide binding	EC:2.7.4.6	IPR001564 (PRINTS); IPR001564 (SMART); IPR001564 (G3DSA:3.30.70.GENE3D); IPR001564 (PFAM); PTHR11349 (PANTHER); PTHR11349:SF44 (PANTHER); IPR023005 (PROSITE_PATTERNS); IPR001564 (HAMAP); IPR001564 (SUPERFAMILY)	#N/A
gALL_c173	1.48543	0.437238	1	NO	1.48911	0.328471	NO	transcription elongation factor a protein 3-like	1522	20	4.5695e-117	0.6455	11	P:cellular process; P:reproduction; P:post-embryonic development; P:embryo development; P:flower development; P:nucleobase-containing compound metabolic process; P:biosynthetic process; P:protein metabolic process; F:nucleic acid binding; P:anatomical structure morphogenesis; P:multicellular organismal development; P:response to abiotic stimulus; P:response to endogenous stimulus; C:nucleus	-	IPR017890 (SMART); IPR001222 (SMART); IPR016492 (PIRSF); IPR003617 (SMART); IPR003618 (G3DSA:1.10.472.GENE3D); G3DSA:2.20.25.10 (GENE3D); IPR003618 (PFAM); IPR017923 (PFAM); IPR006289 (TIGRFAM); IPR001222 (PFAM); IPR017923 (G3DSA:1.20.930.GENE3D); PTHR11477 (PANTHER); IPR001222 (PROSITE_PATTERNS); IPR001222 (PROSITE_PROFILES); IPR003618 (PROSITE_PROFILES); IPR017923 (PROSITE_PROFILES); SSF57783 (…	#N/A
gALL_c174	-0.514573	1	1	NO	-0.411886	1	NO	small heat shock chloroplastic	1068	20	4.41716e-59	0.6725	2	P:response to stress; C:plastid	-	IPR008978 (G3DSA:2.60.40.GENE3D); IPR002068 (PFAM); PTHR11527 (PANTHER); PTHR11527:SF95 (PANTHER); IPR002068 (PROSITE_PROFILES); IPR008978 (SUPERFAMILY)	#N/A
gALL_c176	1.07039	0.670669	1	NO	1.0826	0.567116	NO	dna-directed rna polymerases and iii subunit rpabc1-like	1000	20	7.20487e-93	0.8445	5	F:transferase activity; F:DNA binding; P:nucleobase-containing compound metabolic process; P:biosynthetic process; C:nucleolus	EC:2.7.7.6	IPR014381 (PIRSF); IPR005571 (G3DSA:3.40.1340.GENE3D); IPR000783 (PFAM); IPR000783 (G3DSA:3.90.940.GENE3D); IPR005571 (PFAM); PTHR10535:SF2 (PANTHER); PTHR10535 (PANTHER); IPR000783 (SUPERFAMILY); IPR005571 (SUPERFAMILY)	#N/A
gALL_c177	-0.514573	0.975512	1	NO	-0.444528	1	NO	50s ribosomal protein chloroplastic-like	1460	20	5.46974e-120	0.942	15	P:carbohydrate metabolic process; P:nucleobase-containing compound metabolic process; P:catabolic process; C:plastid; P:transport; P:translation; P:cellular component organization; P:cellular process; P:photosynthesis; C:ribosome; P:biosynthetic process; P:lipid metabolic process; F:structural molecule activity; F:RNA binding; C:membrane; C:thylakoid; C:nucleus; P:biological_process	-	IPR002143 (PIRSF); IPR016095 (G3DSA:3.40.50.GENE3D); IPR005878 (TIGRFAM); IPR016094 (G3DSA:3.30.190.GENE3D); IPR028364 (PFAM); PTHR23105 (PANTHER); PTHR23105:SF40 (PANTHER); IPR023673 (PROSITE_PATTERNS); IPR005878 (HAMAP); IPR023674 (SUPERFAMILY)	#N/A
gALL_c178	-0.514573	1	1	NO	-0.435889	1	NO	probable nucleoredoxin 1-like	1964	20	0	0.8185	3	P:cellular homeostasis; F:catalytic activity; P:metabolic process	EC:1.8.1.8	IPR012336 (G3DSA:3.40.30.GENE3D); IPR012336 (PFAM); PTHR13871 (PANTHER); PTHR13871:SF22 (PANTHER); IPR012336 (SUPERFAMILY)	#N/A
gALL_c179	'-Inf'	0.845195	1	NO	-3.39413	1	NO	beta-lactamase-like protein ensp00000383859	1120	20	5.104e-77	0.8525	2	F:molecular_function; P:biological_process		IPR006936 (PFAM); PTHR31165:SF3 (PANTHER); PTHR31165 (PANTHER)	#N/A
gALL_c180	NA	NA	NA	NO	0	1	NO	21 kda	1012	20	1.54874e-58	0.779	4	F:hydrolase activity; P:metabolic process; F:enzyme regulator activity; P:carbohydrate metabolic process; P:cellular process	EC:3.1.1.11	IPR006501 (SMART); IPR006501 (PFAM); IPR006501 (TIGRFAM); IPR006501 (G3DSA:1.20.140.GENE3D); PTHR31080 (PANTHER); PTHR31080:SF2 (PANTHER); NON_CYTOPLASMIC_DOMAIN (PHOBIUS); SIGNAL_PEPTIDE_H_REGION (PHOBIUS); SIGNAL_PEPTIDE (PHOBIUS); SIGNAL_PEPTIDE_C_REGION (PHOBIUS); SIGNAL_PEPTIDE_N_REGION (PHOBIUS); SignalP-noTM (SIGNALP_GRAM_NEGATIVE); SignalP-noTM (SIGNALP_EUK); IPR006501 (SUPERFAMILY)	#N/A
gALL_c181	0.807355	0.832604	1	NO	0.826351	0.752638	NO	fructokinase 3	1196	20	9.1337e-128	0.8955	6	F:kinase activity; P:carbohydrate metabolic process; P:metabolic process; P:cellular process; P:biosynthetic process; C:plastid; P:nucleobase-containing compound metabolic process; P:catabolic process	EC:2.7.1.15	IPR029056 (G3DSA:3.40.1190.GENE3D); IPR011611 (PFAM); PTHR10584:SF172 (PANTHER); PTHR10584 (PANTHER); IPR029056 (SUPERFAMILY)	#N/A
gALL_c182	0.807355	0.64541	1	NO	0.84237	0.606435	NO	squamosa promoter-binding protein isoform 1	1650	20	1.26708e-91	0.598	2	C:nucleus; F:DNA binding		IPR004333 (PFAM); IPR004333 (G3DSA:4.10.1100.GENE3D); PTHR31251 (PANTHER); IPR004333 (PROSITE_PROFILES); IPR004333 (SUPERFAMILY)	#N/A
gALL_c183	0.807355	0.832604	1	NO	0.826351	0.752638	NO	s-adenosyl-l-methionine-dependent methyltransferases superfamily protein isoform 1	1697	20	0	0.9025	7	C:endosome; P:response to stress; P:response to abiotic stimulus; P:metabolic process; F:transferase activity; C:Golgi apparatus; P:response to endogenous stimulus	-	IPR004159 (PFAM); PTHR10108:SF732 (PANTHER); PTHR10108 (PANTHER); IPR029063 (SUPERFAMILY)	#N/A
gALL_c184	Inf	0.727172	1	NO	3.88794	0.543301	NO	clp protease-related protein chloroplastic-like	1351	20	6.28044e-75	0.7625	2	P:protein metabolic process; C:plastid	-	IPR023150 (G3DSA:1.10.1780.GENE3D); IPR004176 (PFAM); PTHR11638 (PANTHER); PTHR11638:SF85 (PANTHER); SSF81923 (SUPERFAMILY)	#N/A
gALL_c185	-0.929611	0.710423	1	NO	-0.847304	0.795893	NO	zinc finger ccch domain-containing protein 20-like	1402	20	6.62216e-110	0.635	1	F:metal ion binding		IPR000571 (SMART); IPR000571 (PFAM); IPR000571 (G3DSA:4.10.1000.GENE3D); PTHR14493 (PANTHER); IPR000571 (PROSITE_PROFILES); IPR000571 (PROSITE_PROFILES)	#N/A
gALL_c186	NA	NA	NA	NO	0	1	NO	phosphate-responsive 1 family protein	1290	20	4.74583e-125	0.808	1	C:cell wall	-	NON_CYTOPLASMIC_DOMAIN (PHOBIUS); SIGNAL_PEPTIDE_N_REGION (PHOBIUS); SIGNAL_PEPTIDE (PHOBIUS); SIGNAL_PEPTIDE_H_REGION (PHOBIUS); SIGNAL_PEPTIDE_C_REGION (PHOBIUS)	#N/A
gALL_c187	-0.514573	1	1	NO	-0.411886	1	NO	plastid-lipid-associated chloroplastic-like	1192	20	9.94824e-151	0.8645	11	C:thylakoid; P:response to stress; P:response to abiotic stimulus; C:membrane; C:plastid; P:generation of precursor metabolites and energy; P:photosynthesis; F:catalytic activity; F:structural molecule activity; P:response to endogenous stimulus; C:nucleus	EC:1.3.1.74	IPR006843 (PFAM); PTHR31906 (PANTHER); PTHR31906:SF7 (PANTHER)	#N/A
gALL_c188	0.485427	1	1	NO	0.493812	1	NO	wrky transcription	1505	20	9.31484e-46	0.557	4	P:regulation of transcription, DNA-templated; F:sequence-specific DNA binding; F:sequence-specific DNA binding transcription factor activity; F:DNA binding		IPR003657 (SMART); IPR003657 (PFAM); IPR003657 (G3DSA:2.20.25.GENE3D); PTHR31282 (PANTHER); PTHR31282:SF2 (PANTHER); SIGNAL_PEPTIDE_H_REGION (PHOBIUS); SIGNAL_PEPTIDE (PHOBIUS); SIGNAL_PEPTIDE_C_REGION (PHOBIUS); NON_CYTOPLASMIC_DOMAIN (PHOBIUS); SIGNAL_PEPTIDE_N_REGION (PHOBIUS); IPR003657 (PROSITE_PROFILES); SignalP-TM (SIGNALP_GRAM_POSITIVE); SignalP-noTM (SIGNALP_EUK); IPR003657 (SUPERFAMILY)…	#N/A
gALL_c189	0.222392	1	1	NO	0.265603	1	NO	delta-aminolevulinic acid dehydratase	1735	20	3.13856e-173	0.8135	7	F:catalytic activity; P:carbohydrate metabolic process; P:nucleobase-containing compound metabolic process; P:catabolic process; F:binding; P:biosynthetic process; P:cellular process; C:plastid	EC:4.2.1.24	IPR001731 (PRINTS); IPR001731 (SMART); IPR001731 (PFAM); IPR013785 (G3DSA:3.20.20.GENE3D); IPR001731 (PANTHER); IPR001731 (PROSITE_PATTERNS); SSF51569 (SUPERFAMILY)	#N/A
gALL_c190	-0.514573	1	1	NO	-0.411886	1	NO	aspartate aminotransferase	1499	20	0	0.929	19	F:transferase activity; P:response to endogenous stimulus; P:response to stress; P:catabolic process; P:cellular process; P:lipid metabolic process; C:plastid; P:biosynthetic process; P:secondary metabolic process; P:cellular component organization; C:cell wall; P:anatomical structure morphogenesis; P:cell differentiation; P:multicellular organismal development; P:cell growth; C:peroxisome; C:cyt…	EC:2.6.1.9; EC:2.6.1.57; EC:2.6.1.5; EC:2.6.1.1	IPR000796 (PRINTS); IPR004839 (PFAM); IPR015421 (G3DSA:3.40.640.GENE3D); IPR000796 (PANTHER); IPR004838 (PROSITE_PATTERNS); IPR015424 (SUPERFAMILY)	#N/A
gALL_c191	NA	NA	NA	NO	0	1	NO	nad h-quinone oxidoreductase subunit n	1104	20	7.15788e-84	0.904	15	P:carbohydrate metabolic process; P:nucleobase-containing compound metabolic process; P:catabolic process; C:plastid; P:biosynthetic process; P:cellular process; P:lipid metabolic process; P:metabolic process; F:catalytic activity; P:cellular component organization; P:generation of precursor metabolites and energy; P:photosynthesis; C:membrane; C:intracellular; P:response to external stimulus; P:…	-	IPR020874 (PFAM)	#N/A
gALL_c192	1.65535	0.355158	1	NO	1.65618	0.253296	NO	valine--trna ligase-like	1987	20	0	0.848	10	C:cytosol; F:catalytic activity; F:hydrolase activity; P:nucleobase-containing compound metabolic process; P:translation; C:mitochondrion; F:nucleotide binding; C:plastid; P:reproduction; P:post-embryonic development; P:embryo development; P:biosynthetic process; P:cellular process	EC:6.1.1.9	IPR002303 (PRINTS); IPR009080 (G3DSA:1.10.730.GENE3D); IPR013155 (PFAM); IPR014729 (G3DSA:3.40.50.GENE3D); IPR002300 (PFAM); PTHR11946 (PANTHER); IPR002303 (PTHR11946:PANTHER); SSF52374 (SUPERFAMILY); IPR009080 (SUPERFAMILY)	#N/A
gALL_c193	'-Inf'	0.391904	1	NO	-4.32383	0.543301	NO	porphobilinogen chloroplastic-like	1381	20	2.16377e-163	0.8995	18	P:generation of precursor metabolites and energy; P:photosynthesis; P:biosynthetic process; P:nucleobase-containing compound metabolic process; P:carbohydrate metabolic process; P:catabolic process; C:plastid; C:extracellular region; P:cellular process; P:cellular protein modification process; P:lipid metabolic process; P:anatomical structure morphogenesis; P:multicellular organismal development;…	EC:2.5.1.61	IPR000860 (PRINTS); IPR022418 (PFAM); IPR022418 (G3DSA:3.30.160.GENE3D); IPR022417 (PFAM); IPR000860 (TIGRFAM); G3DSA:3.40.190.10 (GENE3D); G3DSA:3.40.190.10 (GENE3D); PTHR11557:SF0 (PANTHER); IPR000860 (PANTHER); IPR022419 (PROSITE_PATTERNS); IPR000860 (HAMAP); SSF53850 (SUPERFAMILY); IPR022418 (SUPERFAMILY)	#N/A
gALL_c194	-1.51457	0.500753	1	NO	-1.39941	0.567116	NO	zinc transporter	1180	20	1.52765e-111	0.719	5	F:transporter activity; F:catalytic activity; P:transport; P:cellular process; C:membrane	-	IPR004698 (TIGRFAM); IPR003689 (PFAM); PTHR11040:SF35 (PANTHER); PTHR11040 (PANTHER); CYTOPLASMIC_DOMAIN (PHOBIUS); TRANSMEMBRANE (PHOBIUS); SIGNAL_PEPTIDE (PHOBIUS); CYTOPLASMIC_DOMAIN (PHOBIUS); NON_CYTOPLASMIC_DOMAIN (PHOBIUS); TRANSMEMBRANE (PHOBIUS); TRANSMEMBRANE (PHOBIUS); SIGNAL_PEPTIDE_H_REGION (PHOBIUS); TRANSMEMBRANE (PHOBIUS); CYTOPLASMIC_DOMAIN (PHOBIUS); SIGNAL_PEPTIDE_N_REGION (PHO…	#N/A
gALL_c195	-1.51457	0.372971	1	NO	-1.4199	0.328471	NO	glucose-6-phosphate phosphate translocator chloroplastic-like	2044	20	6.84861e-162	0.7905	8	P:multicellular organismal development; P:response to external stimulus; P:response to biotic stimulus; P:transport; P:cellular component organization; P:cellular process; C:membrane; F:transporter activity	-	IPR004696 (TIGRFAM); IPR000620 (PFAM); IPR004853 (PFAM); PTHR11132 (PANTHER); PTHR11132:SF30 (PANTHER); NON_CYTOPLASMIC_DOMAIN (PHOBIUS); TRANSMEMBRANE (PHOBIUS); TRANSMEMBRANE (PHOBIUS); NON_CYTOPLASMIC_DOMAIN (PHOBIUS); CYTOPLASMIC_DOMAIN (PHOBIUS); CYTOPLASMIC_DOMAIN (PHOBIUS); TRANSMEMBRANE (PHOBIUS); NON_CYTOPLASMIC_DOMAIN (PHOBIUS); TRANSMEMBRANE (PHOBIUS); TRANSMEMBRANE (PHOBIUS); CYTOPLAS…	#N/A
gALL_c197	Inf	0.727172	1	NO	3.88794	0.543301	NO	flavonoid 3 -hydroxylase	1369	20	0	0.845	3	F:binding; F:catalytic activity; F:molecular_function; P:metabolic process	-	IPR002401 (PRINTS); IPR001128 (PRINTS); IPR001128 (G3DSA:1.10.630.GENE3D); IPR001128 (PFAM); PTHR24298 (PANTHER); PTHR24298:SF48 (PANTHER); SIGNAL_PEPTIDE_H_REGION (PHOBIUS); SIGNAL_PEPTIDE_C_REGION (PHOBIUS); SIGNAL_PEPTIDE_N_REGION (PHOBIUS); SIGNAL_PEPTIDE (PHOBIUS); NON_CYTOPLASMIC_DOMAIN (PHOBIUS); SignalP-noTM (SIGNALP_EUK); SignalP-TM (SIGNALP_GRAM_POSITIVE); SignalP-noTM (SIGNALP_GRAM_NEG…	#N/A
gALL_c198	-1.09954	0.740979	1	NO	-0.996636	1	NO	purine permease 3-like	1492	20	2.53563e-120	0.7355	1	C:membrane	-	IPR004853 (PFAM); IPR000620 (PFAM); PTHR31376:SF1 (PANTHER); PTHR31376 (PANTHER); NON_CYTOPLASMIC_DOMAIN (PHOBIUS); CYTOPLASMIC_DOMAIN (PHOBIUS); TRANSMEMBRANE (PHOBIUS); CYTOPLASMIC_DOMAIN (PHOBIUS); NON_CYTOPLASMIC_DOMAIN (PHOBIUS); TRANSMEMBRANE (PHOBIUS); TRANSMEMBRANE (PHOBIUS); CYTOPLASMIC_DOMAIN (PHOBIUS); TRANSMEMBRANE (PHOBIUS); CYTOPLASMIC_DOMAIN (PHOBIUS); NON_CYTOPLASMIC_DOMAIN (PHOBI…	#N/A
gALL_c199	Inf	0.152611	1	NO	5.40643	0.12262	NO	thylakoid lumenal kda chloroplastic-like	997	20	1.61887e-44	0.6135	4	P:cellular process; P:biosynthetic process; C:thylakoid; P:metabolic process; C:plastid	-	no IPS match	#N/A
gALL_c200	Inf	0.312448	1	NO	4.83837	0.314952	NO	tropinone reductase homolog	1565	20	4.9375e-98	0.807	3	F:catalytic activity; P:metabolic process; P:biosynthetic process; P:cellular process	EC:1.1.1.206	IPR002347 (PRINTS); IPR002198 (PRINTS); IPR002198 (PFAM); IPR016040 (G3DSA:3.40.50.GENE3D); PTHR24310 (PANTHER); IPR020904 (PROSITE_PATTERNS); SSF51735 (SUPERFAMILY)	#N/A
gALL_c201	1.65535	0.355158	1	NO	1.65618	0.253296	NO	rrna-processing protein utp23 homolog	1167	20	9.4555e-98	0.754	1	P:embryo development ending in seed dormancy		IPR029060 (G3DSA:3.40.50.GENE3D); IPR006984 (PFAM); PTHR12416 (PANTHER); PTHR12416:SF3 (PANTHER); TRANSMEMBRANE (PHOBIUS); NON_CYTOPLASMIC_DOMAIN (PHOBIUS); CYTOPLASMIC_DOMAIN (PHOBIUS); IPR029060 (SUPERFAMILY); TMhelix (TMHMM)	#N/A
gALL_c202	2.29278	0.303216	1	NO	2.22982	0.235967	NO	putative type 1 membrane family protein	1472	20	3.88672e-73	0.576	2	P:cellular process; P:biological_process; C:cell	-	no IPS match	#N/A
gALL_c203	0.944858	0.557794	1	NO	0.977999	0.606435	NO	gdp-mannose 3 -epimerase	1532	20	0	0.96	6	F:catalytic activity; F:nucleotide binding; P:nucleobase-containing compound metabolic process; P:biosynthetic process; P:carbohydrate metabolic process; P:cellular process; C:cytosol	EC:5.1.3.18	IPR016040 (G3DSA:3.40.50.GENE3D); IPR001509 (PFAM); PTHR10366 (PANTHER); PTHR10366:SF234 (PANTHER); SSF51735 (SUPERFAMILY)	#N/A
gALL_c204	-1.25154	0.513981	1	NO	-1.16182	0.42985	NO	transcription factor myc2-like	2582	20	0	0.656	1	F:protein dimerization activity		Coil (COILS); IPR011598 (SMART); IPR025610 (PFAM); IPR011598 (G3DSA:4.10.280.GENE3D); IPR011598 (PFAM); PTHR11514:SF28 (PANTHER); PTHR11514 (PANTHER); IPR011598 (PROSITE_PROFILES); IPR011598 (SUPERFAMILY)	#N/A
gALL_c205	0.0703893	1	1	NO	0.116219	1	NO	upf0051 protein chloroplastic-like	2208	20	0	0.8655	5	P:response to abiotic stimulus; P:cellular homeostasis; P:cellular component organization; P:biosynthetic process; C:plastid	-	IPR010231 (TIGRFAM); IPR000825 (PFAM); PTHR30508:SF1 (PANTHER); PTHR30508 (PANTHER); SSF101960 (SUPERFAMILY)	#N/A
gALL_c206	-0.0291463	1	1	NO	0.0220793	1	NO	stromal 70 kda heat shock-related chloroplastic-like	2729	20	0	0.858	13	P:metabolic process; C:mitochondrion; P:protein metabolic process; P:cellular process; P:response to stress; P:response to abiotic stimulus; C:plastid; C:thylakoid; F:nucleotide binding; F:catalytic activity; F:protein binding; P:transport; P:biological_process; C:nucleus; C:extracellular region	EC:1.3.1.74	no IPS match	#N/A
gALL_c207	-0.836501	0.543424	1	NO	-0.774007	0.5903	NO	laccase-14-like	1591	20	5.12569e-167	0.721	3	F:binding; F:catalytic activity; P:metabolic process	-	IPR008972 (G3DSA:2.60.40.GENE3D); IPR008972 (G3DSA:2.60.40.GENE3D); IPR017761 (TIGRFAM); IPR011706 (PFAM); IPR008972 (G3DSA:2.60.40.GENE3D); IPR008972 (G3DSA:2.60.40.GENE3D); IPR001117 (PFAM); IPR011707 (PFAM); PTHR11709:SF24 (PANTHER); PTHR11709 (PANTHER); CYTOPLASMIC_DOMAIN (PHOBIUS); NON_CYTOPLASMIC_DOMAIN (PHOBIUS); TRANSMEMBRANE (PHOBIUS); IPR008972 (SUPERFAMILY); IPR008972 (SUPERFAMILY); IP…	#N/A
gALL_c208	1.07039	0.670669	1	NO	1.0826	0.567116	NO	uridine 5 -monophosphate synthase-like	1939	20	0	0.8695	7	C:cytosol; P:nucleobase-containing compound metabolic process; P:biosynthetic process; F:catalytic activity; P:biological_process; P:response to extracellular stimulus; P:cell communication; P:response to stress; F:transferase activity	EC:4.1.1.23; EC:2.4.2.10	TMhelix (TMHMM)	#N/A
gALL_c209	'-Inf'	0.845195	1	NO	-3.39413	1	NO	monoglyceride lipase-like	1200	20	3.46856e-143	0.837	2	F:catalytic activity; P:metabolic process	-	IPR000073 (PRINTS); IPR022742 (PFAM); IPR029058 (G3DSA:3.40.50.GENE3D); PTHR11614 (PANTHER); PTHR11614:SF92 (PANTHER); IPR029058 (SUPERFAMILY)	#N/A
gALL_c210	'-Inf'	0.391904	1	NO	-4.32383	0.543301	NO	sgf29 tudor-like domain-containing protein	1323	20	2.45049e-108	0.846	3	C:nucleus; P:response to stress; P:response to abiotic stimulus	-	Coil (COILS); IPR010750 (PFAM); PTHR21539 (PANTHER); PTHR21539:SF0 (PANTHER); IPR010750 (PROSITE_PROFILES)	#N/A
gALL_c211	-0.929611	0.710423	1	NO	-0.847304	0.795893	NO	beta-carotene hydroxylase	1593	20	2.23888e-146	0.777	7	C:membrane; P:biosynthetic process; P:cellular process; P:lipid metabolic process; P:metabolic process; F:catalytic activity; C:plastid; F:binding	-	IPR006694 (PFAM); PTHR31899 (PANTHER); PTHR31899:SF1 (PANTHER); CYTOPLASMIC_DOMAIN (PHOBIUS); NON_CYTOPLASMIC_DOMAIN (PHOBIUS); NON_CYTOPLASMIC_DOMAIN (PHOBIUS); TRANSMEMBRANE (PHOBIUS); TRANSMEMBRANE (PHOBIUS); TRANSMEMBRANE (PHOBIUS); CYTOPLASMIC_DOMAIN (PHOBIUS); TRANSMEMBRANE (PHOBIUS); CYTOPLASMIC_DOMAIN (PHOBIUS); TMhelix (TMHMM); TMhelix (TMHMM); TMhelix (TMHMM); TMhelix (TMHMM)	#N/A
gALL_c212	-0.836501	0.689481	1	NO	-0.7635	0.632607	NO	btb poz domain-containing protein pob1-like	2218	20	0	0.7765	6	C:cytoplasm; P:multicellular organismal development; P:anatomical structure morphogenesis; P:flower development; F:protein binding; P:response to abiotic stimulus; P:abscission	-	IPR000210 (SMART); IPR011705 (SMART); IPR011705 (PFAM); IPR013069 (PFAM); IPR011333 (G3DSA:3.30.710.GENE3D); PTHR24412 (PANTHER); PTHR24412:SF148 (PANTHER); IPR000210 (PROSITE_PROFILES); IPR011333 (SUPERFAMILY)	#N/A
gALL_c213	-0.707218	0.653036	1	NO	-0.64481	0.745998	NO	iaa-amino acid hydrolase ilr1-like 4-like	2167	20	0	0.848	8	F:hydrolase activity; P:response to stress; C:plasma membrane; P:response to external stimulus; P:response to biotic stimulus; C:endoplasmic reticulum; P:metabolic process; P:cellular process	EC:3.5.1.32	IPR017439 (PIRSF); G3DSA:3.40.630.10 (GENE3D); IPR002933 (PFAM); IPR011650 (G3DSA:3.30.70.GENE3D); IPR011650 (PFAM); IPR017439 (TIGRFAM); PTHR11014:SF55 (PANTHER); PTHR11014 (PANTHER); SIGNAL_PEPTIDE_C_REGION (PHOBIUS); SIGNAL_PEPTIDE_N_REGION (PHOBIUS); SIGNAL_PEPTIDE_H_REGION (PHOBIUS); SIGNAL_PEPTIDE (PHOBIUS); NON_CYTOPLASMIC_DOMAIN (PHOBIUS); SignalP-noTM (SIGNALP_EUK); IPR011650 (SUPERFAMIL…	#N/A
gALL_c214	1.80735	0.525342	1	NO	1.75605	0.471267	NO	bis(5 -adenosyl)-triphosphatase-like	1101	20	4.62924e-75	0.883	3	F:hydrolase activity; P:nucleobase-containing compound metabolic process; C:cytosol; P:metabolic process; P:cellular process	EC:3.6.2.1; EC:3.6.1.29	Coil (COILS); IPR011146 (G3DSA:3.30.428.GENE3D); IPR001310 (PFAM); IPR001310 (PANTHER); PTHR23089:SF7 (PANTHER); IPR019808 (PROSITE_PATTERNS); IPR011146 (PROSITE_PROFILES); SignalP-noTM (SIGNALP_EUK); IPR011146 (SUPERFAMILY)	#N/A
gALL_c215	0.807355	0.832604	1	NO	0.826351	0.752638	NO	gdp-mannose-dependent alpha-mannosyltransferase-like	1729	20	0	0.903	8	F:transferase activity; P:biosynthetic process; P:cellular process; P:lipid metabolic process; C:plastid; P:secondary metabolic process; P:response to extracellular stimulus; P:cell communication; P:response to stress	-	IPR001296 (PFAM); G3DSA:3.40.50.2000 (GENE3D); IPR028098 (PFAM); PTHR12526:SF327 (PANTHER); PTHR12526 (PANTHER); SignalP-noTM (SIGNALP_EUK); SignalP-TM (SIGNALP_GRAM_POSITIVE); SSF53756 (SUPERFAMILY)	#N/A
gALL_c216	0.485427	1	1	NO	0.514544	1	NO	syntaxin of plants 32 isoform 1	1498	20	2.49936e-90	0.6195	4	P:vesicle-mediated transport; C:membrane; F:SNAP receptor activity; P:intracellular protein transport		G3DSA:1.20.58.70 (GENE3D); IPR006011 (PFAM); PTHR19957 (PANTHER); PTHR19957:SF3 (PANTHER); IPR010989 (SUPERFAMILY)	#N/A
gALL_c217	-0.0995357	1	1	NO	-0.0462034	1	NO	acyl-coenzyme a thioesterase 13-like	797	20	4.98008e-58	0.809	0	-		IPR006683 (PFAM); IPR003736 (TIGRFAM); IPR029069 (G3DSA:3.10.129.GENE3D); PTHR21660 (PANTHER); PTHR21660:SF6 (PANTHER); IPR029069 (SUPERFAMILY)	#N/A
gALL_c218	-0.514573	1	1	NO	-0.435889	1	NO	small gtpase	1131	20	4.64522e-102	0.9045	4	F:nucleotide binding; C:intracellular; C:plasma membrane; P:signal transduction	-	SIGNAL_PEPTIDE_C_REGION (PHOBIUS); SIGNAL_PEPTIDE_N_REGION (PHOBIUS); SIGNAL_PEPTIDE_H_REGION (PHOBIUS); NON_CYTOPLASMIC_DOMAIN (PHOBIUS); SIGNAL_PEPTIDE (PHOBIUS); TMhelix (TMHMM)	#N/A
gALL_c220	1.80735	0.525342	1	NO	1.75605	0.471267	NO	translocation family protein	1505	20	2.08364e-146	0.784	3	C:membrane; P:transport; F:transporter activity; C:plasma membrane	-	IPR004728 (PFAM); PTHR12443:SF9 (PANTHER); IPR004728 (PANTHER); CYTOPLASMIC_DOMAIN (PHOBIUS); TRANSMEMBRANE (PHOBIUS); TRANSMEMBRANE (PHOBIUS); CYTOPLASMIC_DOMAIN (PHOBIUS); NON_CYTOPLASMIC_DOMAIN (PHOBIUS); TRANSMEMBRANE (PHOBIUS); NON_CYTOPLASMIC_DOMAIN (PHOBIUS); TMhelix (TMHMM); TMhelix (TMHMM); TMhelix (TMHMM)	#N/A
gALL_c221	0.292782	0.999016	1	NO	0.3366	1	NO	mate efflux family protein	2004	20	0	0.792	4	P:transport; P:cellular process; C:membrane; F:transporter activity	-	no IPS match	#N/A
gALL_c222	-0.777608	0.674093	1	NO	-0.709768	0.680452	NO	cyclin-dependent protein	846	20	1.35829e-88	0.881	4	F:kinase activity; P:cellular protein modification process; P:cell cycle; F:protein binding	-	IPR012389 (PIRSF); IPR013922 (PFAM); IPR013763 (G3DSA:1.10.472.GENE3D); PTHR15615 (PANTHER); PTHR15615:SF7 (PANTHER); IPR013763 (SUPERFAMILY)	#N/A
gALL_c223	0.707819	0.78052	1	NO	0.739376	0.825701	NO	rad23 uv excision repair protein family isoform 1	1720	20	8.62496e-99	0.803	6	P:protein metabolic process; P:cellular process; P:catabolic process; F:DNA binding; P:response to stress; P:DNA metabolic process; C:nucleus	-	no IPS match	#N/A
gALL_c224	-1.25154	0.513981	1	NO	-1.16182	0.42985	NO	casein kinase ii subunit beta-4-like	1556	20	5.22038e-108	0.72	5	F:kinase activity; C:protein kinase CK2 complex; P:regulation of protein kinase activity; F:protein kinase regulator activity; P:phosphorylation		IPR000704 (PRINTS); IPR000704 (SMART); IPR000704 (PFAM); IPR016150 (G3DSA:2.20.25.GENE3D); IPR016149 (G3DSA:1.10.1820.GENE3D); IPR000704 (PANTHER); PTHR11740:SF1 (PANTHER); IPR000704 (PROSITE_PATTERNS); IPR000704 (SUPERFAMILY)	#N/A
gALL_c225	Inf	0.727172	1	NO	3.88794	0.543301	NO	dehydration-induced isoform 1	1067	20	1.51816e-59	0.648	0	-		no IPS match	#N/A
gALL_c226	2.80735	0.142835	1	NO	2.73559	0.0947324	NO	fasciclin-like arabinogalactan protein 1-like	1535	20	2.69313e-135	0.8215	0	-		IPR000782 (SMART); IPR000782 (G3DSA:2.30.180.GENE3D); IPR000782 (PFAM); PTHR32382 (PANTHER); PTHR32382:SF4 (PANTHER); IPR000782 (PROSITE_PROFILES); IPR000782 (SUPERFAMILY); IPR000782 (SUPERFAMILY)	#N/A
gALL_c227	-0.514573	1	1	NO	-0.435889	1	NO	splicing factor 3b subunit 4-like	1444	20	1.31799e-142	0.9585	6	C:nucleolus; P:reproduction; P:post-embryonic development; P:embryo development; F:RNA binding; F:nucleotide binding	-	IPR000504 (SMART); IPR000504 (PFAM); IPR012677 (G3DSA:3.30.70.GENE3D); IPR012677 (G3DSA:3.30.70.GENE3D); PTHR24011:SF0 (PANTHER); PTHR24011 (PANTHER); IPR000504 (PROSITE_PROFILES); IPR000504 (PROSITE_PROFILES); SSF54928 (SUPERFAMILY)	#N/A
gALL_c228	0.707819	0.78052	1	NO	0.739376	0.825701	NO	probable peptide nitrate transporter at5g62680-like	1713	20	0	0.771	3	C:membrane; P:transport; F:transporter activity		IPR000109 (PFAM); IPR000109 (PANTHER); PTHR11654:SF59 (PANTHER); SIGNAL_PEPTIDE (PHOBIUS); TRANSMEMBRANE (PHOBIUS); NON_CYTOPLASMIC_DOMAIN (PHOBIUS); CYTOPLASMIC_DOMAIN (PHOBIUS); SIGNAL_PEPTIDE_N_REGION (PHOBIUS); CYTOPLASMIC_DOMAIN (PHOBIUS); CYTOPLASMIC_DOMAIN (PHOBIUS); TRANSMEMBRANE (PHOBIUS); CYTOPLASMIC_DOMAIN (PHOBIUS); TRANSMEMBRANE (PHOBIUS); SIGNAL_PEPTIDE_C_REGION (PHOBIUS); NON_CYTOP…	#N/A
gALL_c229	Inf	0.461493	1	NO	4.44005	0.314952	NO	rna-binding family protein isoform 2	882	20	7.76168e-82	0.732	3	F:nucleic acid binding; F:kinase activity; F:nucleotide binding	-	IPR000504 (SMART); IPR012677 (G3DSA:3.30.70.GENE3D); IPR000504 (PFAM); IPR012677 (G3DSA:3.30.70.GENE3D); PTHR24012 (PANTHER); IPR000504 (PROSITE_PROFILES); IPR000504 (PROSITE_PROFILES); SSF54928 (SUPERFAMILY); SSF54928 (SUPERFAMILY)	#N/A
gALL_c230	Inf	0.107995	1	NO	5.62395	0.0810274	NO	vacuolar protein sorting-associated protein 51 homolog	3169	20	0	0.7605	1	P:carbohydrate metabolic process	-	IPR029175 (PFAM); PTHR15954 (PANTHER); PTHR15954:SF4 (PANTHER)	#N/A
gALL_c231	Inf	0.312448	1	NO	4.83837	0.314952	NO	zinc finger family protein	1541	20	1.78213e-84	0.5625	2	F:metal ion binding; F:zinc ion binding		IPR001841 (SMART); IPR013083 (G3DSA:3.30.40.GENE3D); PF14369 (PFAM); IPR001841 (PFAM); PTHR22763 (PANTHER); PTHR22763:SF3 (PANTHER); IPR001841 (PROSITE_PROFILES); SSF57850 (SUPERFAMILY)	#N/A
gALL_c232	0.0703893	1	1	NO	0.116219	1	NO	Cc06_g09330 - Predicted protein [Coffea sp]	754	0	2e-38		0	-		IPR012552 (PFAM)	#N/A
gALL_c233	-0.836501	0.689481	1	NO	-0.7635	0.632607	NO	xylosyltransferase 1-like	2060	20	0	0.816	2	C:membrane; F:transferase activity	EC:2.4.1	IPR003406 (PFAM); PTHR19297:SF75 (PANTHER); PTHR19297 (PANTHER); TRANSMEMBRANE (PHOBIUS); NON_CYTOPLASMIC_DOMAIN (PHOBIUS); CYTOPLASMIC_DOMAIN (PHOBIUS); PS51257 (PROSITE_PROFILES); SignalP-TM (SIGNALP_GRAM_POSITIVE); TMhelix (TMHMM)	#N/A
gALL_c234	1.29278	0.540599	1	NO	1.30012	0.42985	NO	chlorophyll chloroplastic-like	1554	20	1.81763e-169	0.849	13	P:biosynthetic process; P:nucleobase-containing compound metabolic process; P:carbohydrate metabolic process; P:catabolic process; F:transferase activity; P:cellular process; P:lipid metabolic process; P:cellular component organization; P:anatomical structure morphogenesis; P:multicellular organismal development; C:membrane; P:cell differentiation; C:plastid; C:thylakoid	EC:2.5.1.62	IPR011799 (TIGRFAM); IPR000537 (PFAM); IPR006372 (TIGRFAM); PTHR11048 (PANTHER); PTHR11048:SF18 (PANTHER); TRANSMEMBRANE (PHOBIUS); CYTOPLASMIC_DOMAIN (PHOBIUS); TRANSMEMBRANE (PHOBIUS); CYTOPLASMIC_DOMAIN (PHOBIUS); NON_CYTOPLASMIC_DOMAIN (PHOBIUS); TRANSMEMBRANE (PHOBIUS); TRANSMEMBRANE (PHOBIUS); TRANSMEMBRANE (PHOBIUS); TRANSMEMBRANE (PHOBIUS); NON_CYTOPLASMIC_DOMAIN (PHOBIUS); CYTOPLASMIC_DO…	#N/A
gALL_c236	-0.514573	1	1	NO	-0.411886	1	NO	callose synthase 10-like	2306	20	0	0.8465	5	P:biosynthetic process; P:carbohydrate metabolic process; P:cellular process; F:transferase activity; C:plasma membrane	EC:2.4.1.34	IPR003440 (PFAM); PTHR12741 (PANTHER); PTHR12741:SF5 (PANTHER); NON_CYTOPLASMIC_DOMAIN (PHOBIUS); TRANSMEMBRANE (PHOBIUS); NON_CYTOPLASMIC_DOMAIN (PHOBIUS); TRANSMEMBRANE (PHOBIUS); CYTOPLASMIC_DOMAIN (PHOBIUS); CYTOPLASMIC_DOMAIN (PHOBIUS); TRANSMEMBRANE (PHOBIUS); NON_CYTOPLASMIC_DOMAIN (PHOBIUS); NON_CYTOPLASMIC_DOMAIN (PHOBIUS); CYTOPLASMIC_DOMAIN (PHOBIUS); TRANSMEMBRANE (PHOBIUS); CYTOPLASM…	#N/A
gALL_c238	0.900464	0.655484	1	NO	0.928359	0.680452	NO	homeobox-leucine zipper protein hat4-like	1586	20	3.96778e-111	0.707	7	P:multicellular organismal development; P:cellular process; P:response to endogenous stimulus; P:biosynthetic process; P:nucleobase-containing compound metabolic process; F:DNA binding; P:anatomical structure morphogenesis; P:response to abiotic stimulus	-	Coil (COILS); IPR000047 (PRINTS); IPR001356 (SMART); IPR003106 (SMART); IPR006712 (PFAM); IPR003106 (PFAM); IPR009057 (G3DSA:1.10.10.GENE3D); IPR001356 (PFAM); PTHR24326 (PANTHER); PTHR24326:SF140 (PANTHER); IPR017970 (PROSITE_PATTERNS); IPR001356 (PROSITE_PROFILES); IPR009057 (SUPERFAMILY)	#N/A
gALL_c239	-1.09954	0.740979	1	NO	-0.996636	1	NO	upf0301 protein plut_0637-like	1129	20	2.70013e-111	0.744	1	C:plastid	-	IPR003774 (PFAM); G3DSA:3.40.1740.10 (GENE3D); PTHR31984 (PANTHER); SSF143456 (SUPERFAMILY)	#N/A
gALL_c240	1.80735	0.525342	1	NO	1.75605	0.471267	NO	probable methionine--trna ligase-like	1600	20	1.8005e-119	0.6735	1	P:cellular process; P:metabolic process; P:cellular protein modification process	-	Coil (COILS); IPR010987 (G3DSA:1.20.1050.GENE3D); IPR012340 (G3DSA:2.40.50.GENE3D); IPR002547 (PFAM); PTHR11586:SF1 (PANTHER); PTHR11586 (PANTHER); IPR002547 (PROSITE_PROFILES); IPR012340 (SUPERFAMILY); IPR010987 (SUPERFAMILY)	#N/A
gALL_c241	0.485427	1	1	NO	0.514544	1	NO	xyloglucan galactosyltransferase katamari1 homolog	1017	20	3.32831e-85	0.7265	8	P:carbohydrate metabolic process; P:catabolic process; F:binding; F:transferase activity; P:biosynthetic process; P:cellular process; C:membrane; C:Golgi apparatus	EC:2.4.1	IPR004263 (PFAM); IPR004263 (PANTHER); PTHR11062:SF52 (PANTHER)	#N/A
gALL_c242	0.0703893	1	1	NO	0.119075	1	NO	e3 ubiquitin-protein ligase at3g02290-like	1507	20	2.41307e-110	0.8455	1	F:binding	-	NON_CYTOPLASMIC_DOMAIN (PHOBIUS); CYTOPLASMIC_DOMAIN (PHOBIUS); TRANSMEMBRANE (PHOBIUS); TMhelix (TMHMM)	#N/A
gALL_c243	0.655352	0.747236	1	NO	0.692654	0.717048	NO	homeobox protein knotted-1-like 3-like	1940	20	1.53621e-131	0.766	1	F:DNA binding	-	IPR001356 (SMART); IPR005541 (PFAM); IPR005540 (PFAM); IPR008422 (PFAM); IPR009057 (G3DSA:1.10.10.GENE3D); IPR005539 (PFAM); PTHR11850:SF74 (PANTHER); PTHR11850 (PANTHER); IPR001356 (PROSITE_PROFILES); IPR005539 (PROSITE_PROFILES); IPR009057 (SUPERFAMILY)	#N/A
gALL_c244	-0.514573	1	1	NO	-0.411886	1	NO	fgfr1 oncogene partner	976	20	1.57891e-113	0.9105	3	C:cytoskeleton; C:cytoplasm; C:plasma membrane	-	PTHR15431 (PANTHER); PTHR15431:SF3 (PANTHER); IPR006594 (PROSITE_PROFILES)	#N/A
gALL_c246	1.07039	0.923154	1	NO	1.04592	0.68276	NO	ribosomal protein s14	869	20	4.38918e-37	0.868	9	P:translation; F:binding; F:RNA binding; P:biosynthetic process; P:nucleobase-containing compound metabolic process; F:structural molecule activity; F:molecular_function; P:generation of precursor metabolites and energy; F:catalytic activity; C:ribosome; C:mitochondrion; P:cellular process; C:plastid; P:biological_process	-	TRANSMEMBRANE (PHOBIUS); CYTOPLASMIC_DOMAIN (PHOBIUS); NON_CYTOPLASMIC_DOMAIN (PHOBIUS); TMhelix (TMHMM)	#N/A
gALL_c247	-0.777608	0.674093	1	NO	-0.709768	0.680452	NO	thylakoid lumenal 29 kda chloroplastic-like	1570	20	8.08823e-141	0.8165	18	P:anatomical structure morphogenesis; P:post-embryonic development; P:generation of precursor metabolites and energy; P:photosynthesis; P:carbohydrate metabolic process; P:nucleobase-containing compound metabolic process; P:catabolic process; P:response to abiotic stimulus; P:cellular process; P:secondary metabolic process; P:biosynthetic process; F:binding; P:lipid metabolic process; F:catalytic…	EC:1.11.1.7	Coil (COILS); IPR002207 (PRINTS); IPR002016 (PFAM); G3DSA:1.10.520.10 (GENE3D); PTHR31356 (PANTHER); PTHR31356:SF6 (PANTHER); IPR010255 (SUPERFAMILY)	#N/A
gALL_c248	1.07039	0.923154	1	NO	1.04592	0.68276	NO	{ related	1281	20	1.99769e-67	0.6545	0	-		IPR025486 (PFAM); PTHR21726 (PANTHER)	#N/A
gALL_c249	-0.514573	1	1	NO	-0.435889	1	NO	ras-related protein rab11c-like	1061	20	5.83086e-104	0.9125	6	C:endosome; F:nucleotide binding; C:cytoplasm; C:plasma membrane; F:hydrolase activity; P:signal transduction; P:transport	-	IPR001806 (PRINTS); IPR003578 (SMART); IPR002041 (SMART); IPR020849 (SMART); IPR024156 (SMART); IPR003579 (SMART); IPR005225 (TIGRFAM); IPR001806 (PFAM); IPR027417 (G3DSA:3.40.50.GENE3D); PTHR24073:SF443 (PANTHER); PTHR24073 (PANTHER); PS51419 (PROSITE_PROFILES); IPR027417 (SUPERFAMILY)	#N/A
gALL_c250	1.48543	0.69607	1	NO	1.44424	0.68276	NO	leucine-rich repeat disease resistance protein	851	20	4.92434e-70	0.8025	2	P:signal transduction; C:plasma membrane	-	PR00019 (PRINTS); IPR025875 (PFAM); IPR001611 (PFAM); IPR013210 (PFAM); G3DSA:3.80.10.10 (GENE3D); PTHR24420 (PANTHER); SIGNAL_PEPTIDE_N_REGION (PHOBIUS); SIGNAL_PEPTIDE_C_REGION (PHOBIUS); SIGNAL_PEPTIDE (PHOBIUS); NON_CYTOPLASMIC_DOMAIN (PHOBIUS); SIGNAL_PEPTIDE_H_REGION (PHOBIUS); IPR001611 (PROSITE_PROFILES); IPR001611 (PROSITE_PROFILES); IPR001611 (PROSITE_PROFILES); IPR001611 (PROSITE_PROFI…	#N/A
gALL_c251	0.765535	0.571499	1	NO	0.807961	0.488544	NO	low quality protein: uncharacterized loc101218032	1278	20	1.38345e-68	0.6615	0	-		no IPS match	#N/A
gALL_c252	NA	NA	NA	NO	0	1	NO	lipoxygenase family protein	1718	20	0	0.877	11	P:cellular process; P:lipid metabolic process; P:response to stress; P:biosynthetic process; P:response to external stimulus; P:response to biotic stimulus; P:anatomical structure morphogenesis; P:post-embryonic development; C:plastid; F:catalytic activity; F:binding	EC:1.13.11.12	IPR013819 (PRINTS); IPR001246 (PRINTS); IPR013819 (PFAM); G3DSA:3.10.450.60 (GENE3D); G3DSA:1.20.245.10 (GENE3D); IPR000907 (PANTHER); PTHR11771:SF42 (PANTHER); IPR020834 (PROSITE_PATTERNS); IPR013819 (PROSITE_PROFILES); IPR013819 (SUPERFAMILY)	#N/A
gALL_c253	-0.0995357	1	1	NO	-0.0462034	1	NO	lactoylglutathione lyase glyoxalase i family protein	1601	20	9.33327e-84	0.793	3	C:chloroplast; P:metabolic process; F:catalytic activity		IPR029068 (G3DSA:3.10.180.GENE3D); IPR025870 (PFAM); PTHR21366 (PANTHER); PTHR21366:SF4 (PANTHER); IPR029068 (SUPERFAMILY)	#N/A
gALL_c254	0.222392	1	1	NO	0.265603	1	NO	quinone oxidoreductase-like protein 2 homolog	1335	20	2.72753e-131	0.7585	4	F:catalytic activity; C:peroxisome; F:binding; C:cytosol	-	IPR020843 (SMART); IPR016040 (G3DSA:3.40.50.GENE3D); IPR013154 (PFAM); IPR013149 (PFAM); IPR011032 (G3DSA:3.90.180.GENE3D); IPR002085 (PANTHER); PTHR11695:SF30 (PANTHER); IPR002364 (PROSITE_PATTERNS); SSF51735 (SUPERFAMILY); IPR011032 (SUPERFAMILY)	#N/A
gALL_c255	0.485427	1	1	NO	0.514544	1	NO	ccr4-not transcription complex subunit 3-like isoform x1	2389	20	5.31208e-112	0.832	3	P:nucleobase-containing compound metabolic process; P:biosynthetic process; C:nucleus	-	IPR007282 (PFAM); PTHR23326 (PANTHER); PTHR23326:SF1 (PANTHER)	#N/A
gALL_c256	-0.929611	0.710423	1	NO	-0.847304	0.795893	NO	nsp-interacting isoform 3	2720	20	8.0146e-132	0.711	1	F:binding	-	SIGNAL_PEPTIDE_H_REGION (PHOBIUS); NON_CYTOPLASMIC_DOMAIN (PHOBIUS); SIGNAL_PEPTIDE_C_REGION (PHOBIUS); SIGNAL_PEPTIDE (PHOBIUS); SIGNAL_PEPTIDE_N_REGION (PHOBIUS)	#N/A
gALL_c257	0.485427	0.928408	1	NO	0.521851	1	NO	cyanate hydratase-like	923	20	1.04096e-71	0.8975	8	F:protein binding; F:DNA binding; C:cytosol; P:cellular process; P:catabolic process; P:response to stress; P:response to abiotic stimulus; F:catalytic activity	EC:4.2.1.104	IPR008076 (PRINTS); IPR008076 (PIRSF); IPR008076 (TIGRFAM); IPR003712 (PFAM); IPR010982 (G3DSA:1.10.260.GENE3D); IPR003712 (G3DSA:3.30.1160.GENE3D); IPR008076 (HAMAP); IPR010982 (SUPERFAMILY); IPR003712 (SUPERFAMILY)	#N/A
gALL_c258	0.485427	0.928408	1	NO	0.521851	1	NO	1-aminocyclopropane-1-carboxylate oxidase homolog	1565	20	2.50078e-142	0.788	2	F:catalytic activity; P:metabolic process	EC:1.14.11	IPR005123 (PFAM); IPR027443 (G3DSA:2.60.120.GENE3D); IPR026992 (PFAM); PTHR10209 (PANTHER); IPR005123 (PROSITE_PROFILES); SSF51197 (SUPERFAMILY)	#N/A
gALL_c259	NA	NA	NA	NO	0	1	NO	eukaryotic translation initiation factor 3 subunit m-like	998	20	2.36362e-120	0.8745	4	C:cytoplasm; P:translation; P:cellular component organization; F:translation factor activity, nucleic acid binding; C:ribosome	-	PTHR15350:SF2 (PANTHER); PTHR15350 (PANTHER)	#N/A
gALL_c260	1.48543	0.69607	1	NO	1.44424	0.68276	NO	heme-binding-like protein chloroplastic-like	1032	20	9.95914e-77	0.792	15	P:biosynthetic process; P:nucleobase-containing compound metabolic process; F:kinase activity; P:reproduction; P:post-embryonic development; P:embryo development; C:vacuole; F:transferase activity; P:metabolic process; P:cellular process; C:Golgi apparatus; P:biological_process; P:cellular component organization; C:cytosol; P:response to abiotic stimulus; P:signal transduction; C:plastid; C:plasm…	-	IPR006917 (PFAM); IPR006917 (PANTHER); PTHR11220:SF27 (PANTHER); IPR011256 (SUPERFAMILY)	#N/A
gALL_c261	Inf	0.0569443	1	NO	5.98001	0.0386133	UP	nicotiana tabacum orf	1565	20	6.53538e-167	0.781	7	P:multicellular organismal development; P:protein metabolic process; P:cellular process; P:response to abiotic stimulus; P:signal transduction; P:response to stress; C:plastid; C:endoplasmic reticulum	-	SIGNAL_PEPTIDE_N_REGION (PHOBIUS); SIGNAL_PEPTIDE_H_REGION (PHOBIUS); NON_CYTOPLASMIC_DOMAIN (PHOBIUS); SIGNAL_PEPTIDE (PHOBIUS); SIGNAL_PEPTIDE_C_REGION (PHOBIUS); SignalP-noTM (SIGNALP_EUK); TMhelix (TMHMM)	#N/A
gALL_c262	0.0703893	1	1	NO	0.116219	1	NO	glycine-rich protein	911	15	1.21892e-16	0.4787	3	F:molecular_function; P:biological_process; C:cellular_component		CYTOPLASMIC_DOMAIN (PHOBIUS); NON_CYTOPLASMIC_DOMAIN (PHOBIUS); TRANSMEMBRANE (PHOBIUS); CYTOPLASMIC_DOMAIN (PHOBIUS); TRANSMEMBRANE (PHOBIUS); TMhelix (TMHMM); TMhelix (TMHMM)	#N/A
gALL_c263	1.80735	0.525342	1	NO	1.75605	0.471267	NO	2-alkenal reductase (nadp(+)-dependent)-like	1467	20	6.66822e-158	0.8705	3	F:binding; F:catalytic activity; P:metabolic process	-	no IPS match	#N/A
gALL_c264	Inf	1	1	NO	2.98224	1	NO	hypothetical protein VITISV_027108	1526	20	1.43287e-93	0.732	1	P:cellular process	-	Coil (COILS); IPR013083 (G3DSA:3.30.40.GENE3D); IPR012866 (PFAM); PTHR31197:SF4 (PANTHER); PTHR31197 (PANTHER)	#N/A
gALL_c265	1.48543	0.69607	1	NO	1.44424	0.68276	NO	gata transcription factor 1-like	1202	20	1.65277e-52	0.57	5	P:regulation of transcription, DNA-templated; F:sequence-specific DNA binding; F:zinc ion binding; F:sequence-specific DNA binding transcription factor activity; F:transcription regulatory region DNA binding		IPR000679 (SMART); IPR000679 (PFAM); IPR013088 (G3DSA:3.30.50.GENE3D); PTHR10071 (PANTHER); PTHR10071:SF161 (PANTHER); IPR000679 (PROSITE_PATTERNS); IPR000679 (PROSITE_PROFILES); SSF57716 (SUPERFAMILY)	#N/A
gALL_c266	-6.40685e-16	1	1	NO	0.0509349	1	NO	acid phosphatase 1-like	1583	20	2.49019e-97	0.749	1	F:hydrolase activity	-	IPR014403 (PIRSF); IPR010028 (TIGRFAM); IPR005519 (PFAM); IPR023214 (G3DSA:3.40.50.GENE3D); PTHR31284 (PANTHER); PTHR31284:SF6 (PANTHER); SIGNAL_PEPTIDE_C_REGION (PHOBIUS); SIGNAL_PEPTIDE_H_REGION (PHOBIUS); SIGNAL_PEPTIDE_N_REGION (PHOBIUS); NON_CYTOPLASMIC_DOMAIN (PHOBIUS); SIGNAL_PEPTIDE (PHOBIUS); SignalP-noTM (SIGNALP_GRAM_NEGATIVE); SignalP-noTM (SIGNALP_EUK); IPR023214 (SUPERFAMILY)	#N/A
gALL_c267	0.292782	0.999016	1	NO	0.3366	1	NO	inactive poly	2169	20	5.08864e-155	0.6105	1	F:NAD+ ADP-ribosyltransferase activity		IPR022003 (PFAM); IPR012317 (PFAM); IPR012317 (G3DSA:3.90.228.GENE3D); PTHR32263:SF4 (PANTHER); PTHR32263 (PANTHER); IPR012317 (PROSITE_PROFILES); SSF56399 (SUPERFAMILY)	#N/A
gALL_c268	'-Inf'	0.391904	1	NO	-4.32383	0.543301	NO	3-ketodihydrosphingosine reductase-like	1280	20	1.27106e-130	0.8505	4	F:catalytic activity; F:kinase activity; P:cellular protein modification process; F:nucleotide binding; P:metabolic process; P:cellular process; P:lipid metabolic process	EC:1.1.1.102	IPR002347 (PRINTS); IPR002198 (PIRSF); IPR002198 (PFAM); IPR016040 (G3DSA:3.40.50.GENE3D); PTHR24322:SF200 (PANTHER); PTHR24322 (PANTHER); IPR020904 (PROSITE_PATTERNS); CYTOPLASMIC_DOMAIN (PHOBIUS); TRANSMEMBRANE (PHOBIUS); TRANSMEMBRANE (PHOBIUS); NON_CYTOPLASMIC_DOMAIN (PHOBIUS); NON_CYTOPLASMIC_DOMAIN (PHOBIUS); CYTOPLASMIC_DOMAIN (PHOBIUS); TRANSMEMBRANE (PHOBIUS); SSF51735 (SUPERFAMILY); TMh…	#N/A
gALL_c269	2.29278	0.303216	1	NO	2.22982	0.235967	NO	cystathionine beta- chloroplastic-like	1847	20	0	0.854	5	P:biosynthetic process; P:cellular process; F:catalytic activity; C:plastid; P:nucleobase-containing compound metabolic process; F:binding; P:metabolic process	EC:4.4.1.1; EC:4.4.1.8	IPR000277 (PFAM); IPR006238 (TIGRFAM); IPR015421 (G3DSA:3.40.640.GENE3D); IPR015422 (G3DSA:3.90.1150.GENE3D); IPR006238 (PTHR11808:PANTHER); IPR000277 (PANTHER); IPR000277 (PROSITE_PATTERNS); IPR015424 (SUPERFAMILY)	#N/A
gALL_c270	0.807355	0.832604	1	NO	0.826351	0.752638	NO	dna-directed rna polymerases and iii subunit rpabc2	962	20	9.1664e-50	0.8815	6	F:transferase activity; C:nucleoplasm; F:DNA binding; P:nucleobase-containing compound metabolic process; P:biosynthetic process; C:nucleolus	EC:2.7.7.6	no IPS match	#N/A
gALL_c272	-0.514573	0.975512	1	NO	-0.444528	1	NO	vacuolar protein sorting-associated protein 29-like	1234	20	4.95042e-100	0.9605	9	P:transport; P:protein metabolic process; P:catabolic process; P:cellular process; C:membrane; C:cell; C:endosome; P:response to stress; P:cellular component organization; F:hydrolase activity; P:metabolic process; P:biosynthetic process; P:cellular protein modification process	-	IPR024654 (PFAM); IPR029052 (G3DSA:3.60.21.GENE3D); IPR000979 (TIGRFAM); IPR000979 (PANTHER); IPR029052 (SUPERFAMILY)	#N/A
gALL_c274	1.80735	0.525342	1	NO	1.75605	0.471267	NO	hydroxyacyl-acp dehydrase	1224	20	2.06082e-90	0.823	5	C:cytoplasm; P:biosynthetic process; P:cellular process; P:lipid metabolic process; F:catalytic activity	EC:4.2.1.60	IPR010084 (TIGRFAM); IPR013114 (PFAM); IPR029069 (G3DSA:3.10.129.GENE3D); PTHR30272 (PANTHER); PTHR30272:SF1 (PANTHER); SIGNAL_PEPTIDE_N_REGION (PHOBIUS); SIGNAL_PEPTIDE (PHOBIUS); SIGNAL_PEPTIDE_H_REGION (PHOBIUS); NON_CYTOPLASMIC_DOMAIN (PHOBIUS); SIGNAL_PEPTIDE_C_REGION (PHOBIUS); IPR010084 (HAMAP); IPR029069 (SUPERFAMILY)	#N/A
gALL_c275	-0.514573	0.818273	1	NO	-0.45352	0.847641	NO	ethylene receptor	2360	20	0	0.9055	11	P:signal transduction; P:response to endogenous stimulus; F:signal transducer activity; C:membrane; F:binding; P:biosynthetic process; P:nucleobase-containing compound metabolic process; P:metabolic process; F:nucleotide binding; F:protein binding; C:endoplasmic reticulum; F:kinase activity; F:receptor activity; C:cellular_component	EC:2.7.3	SIGNAL_PEPTIDE_N_REGION (PHOBIUS); SIGNAL_PEPTIDE_H_REGION (PHOBIUS); SIGNAL_PEPTIDE_C_REGION (PHOBIUS); SIGNAL_PEPTIDE (PHOBIUS); NON_CYTOPLASMIC_DOMAIN (PHOBIUS)	#N/A
gALL_c276	0.655352	0.747236	1	NO	0.692654	0.717048	NO	f-box protein	1396	20	1.07079e-101	0.821	1	F:molecular_function		G3DSA:1.20.1280.50 (GENE3D); IPR001810 (SUPERFAMILY)	#N/A
gALL_c277	Inf	0.152611	1	NO	5.40643	0.12262	NO	protein transport protein sft2-like	1416	20	3.30358e-90	0.7965	2	C:membrane; P:transport	-	IPR007305 (PFAM); IPR011691 (PANTHER); PTHR23137:SF3 (PANTHER); TRANSMEMBRANE (PHOBIUS); NON_CYTOPLASMIC_DOMAIN (PHOBIUS); NON_CYTOPLASMIC_DOMAIN (PHOBIUS); TRANSMEMBRANE (PHOBIUS); CYTOPLASMIC_DOMAIN (PHOBIUS); NON_CYTOPLASMIC_DOMAIN (PHOBIUS); TRANSMEMBRANE (PHOBIUS); CYTOPLASMIC_DOMAIN (PHOBIUS); TRANSMEMBRANE (PHOBIUS); CYTOPLASMIC_DOMAIN (PHOBIUS); TRANSMEMBRANE (PHOBIUS); TMhelix (TMHMM); T…	#N/A
gALL_c278	1.80735	0.289948	1	NO	1.80589	0.197166	NO	katanin p60 atpase-containing subunit a-like protein	2388	20	0	0.98	2	F:hydrolase activity; F:nucleotide binding	EC:3.6.1.15	IPR003593 (SMART); IPR003959 (PFAM); IPR027417 (G3DSA:3.40.50.GENE3D); PTHR23074:SF68 (PANTHER); PTHR23074 (PANTHER); IPR027417 (SUPERFAMILY)	#N/A
gALL_c279	-1.09954	0.523463	1	NO	-1.02157	0.503878	NO	dipeptidyl peptidase 8-like	2886	20	0	0.8515	4	C:membrane; C:cytosol; P:protein metabolic process; F:hydrolase activity	-	IPR002469 (G3DSA:2.140.10.GENE3D); IPR002469 (PFAM); PTHR11731:SF110 (PANTHER); PTHR11731 (PANTHER); SSF82171 (SUPERFAMILY)	#N/A
gALL_c280	1.48543	0.69607	1	NO	1.44424	0.68276	NO	beta-carotene isomerase chloroplastic-like isoform x1	1399	20	1.69933e-107	0.811	3	C:plastid; C:thylakoid; P:nucleobase-containing compound metabolic process	-	IPR025114 (PFAM)	#N/A
gALL_c281	-1.09954	0.740979	1	NO	-0.996636	1	NO	30s ribosomal protein chloroplastic-like	883	20	6.22029e-63	0.749	9	P:translation; F:RNA binding; P:cellular component organization; P:cellular process; C:ribosome; P:nucleobase-containing compound metabolic process; F:structural molecule activity; P:biosynthetic process; P:lipid metabolic process; C:plastid; P:photosynthesis	-	TMhelix (TMHMM)	#N/A
gALL_c282	0.333424	0.930841	1	NO	0.378134	0.864532	NO	dihydrolipoamide dehydrogenase precursor	2689	20	0	0.8995	12	F:binding; C:membrane; C:mitochondrion; P:response to abiotic stimulus; P:cellular homeostasis; F:nucleotide binding; F:catalytic activity; C:plastid; P:biological_process; C:extracellular region; P:biosynthetic process; P:carbohydrate metabolic process; P:generation of precursor metabolites and energy; P:catabolic process; P:metabolic process; P:cellular process	EC:1.8.1.4	PR00411 (PRINTS); IPR013027 (PRINTS); IPR001327 (PFAM); IPR004099 (G3DSA:3.30.390.GENE3D); IPR023753 (PFAM); G3DSA:3.50.50.60 (GENE3D); G3DSA:3.50.50.60 (GENE3D); IPR004099 (PFAM); IPR006258 (TIGRFAM); PTHR22912 (PANTHER); PTHR22912:SF20 (PANTHER); IPR012999 (PROSITE_PATTERNS); IPR016156 (SUPERFAMILY); SSF51905 (SUPERFAMILY)	#N/A
gALL_c283	-0.36257	0.848142	1	NO	-0.306884	0.788974	NO	alpha-xylosidase 1-like	3086	20	0	0.8125	10	P:carbohydrate metabolic process; P:cellular process; P:catabolic process; F:hydrolase activity; C:cellular_component; C:cell wall; P:cellular component organization; C:plastid; P:biological_process; F:carbohydrate binding; C:extracellular region; P:nucleobase-containing compound metabolic process; C:endoplasmic reticulum	EC:3.2.1.37; EC:3.2.1.20; EC:3.2.1.55	IPR000322 (PFAM); IPR013785 (G3DSA:3.20.20.GENE3D); PTHR22762:SF56 (PANTHER); PTHR22762 (PANTHER); IPR000322 (PROSITE_PATTERNS); IPR017853 (SUPERFAMILY); IPR011013 (SUPERFAMILY)	#N/A
gALL_c284	-1.09954	0.523463	1	NO	-1.02157	0.503878	NO	bag family molecular chaperone regulator 1-like	1473	20	1.01872e-97	0.7065	1	F:chaperone binding		IPR003103 (SMART); IPR003103 (PFAM); G3DSA:3.10.20.90 (GENE3D); IPR003103 (G3DSA:1.20.58.GENE3D); PTHR12329 (PANTHER); PTHR12329:SF11 (PANTHER); SIGNAL_PEPTIDE_N_REGION (PHOBIUS); SIGNAL_PEPTIDE_H_REGION (PHOBIUS); NON_CYTOPLASMIC_DOMAIN (PHOBIUS); SIGNAL_PEPTIDE (PHOBIUS); SIGNAL_PEPTIDE_C_REGION (PHOBIUS); IPR003103 (PROSITE_PROFILES); IPR000626 (PROSITE_PROFILES); SignalP-TM (SIGNALP_GRAM_POSI…	#N/A
gALL_c285	1.07039	0.923154	1	NO	1.04592	0.68276	NO	peptide transporter ptr2-like	1654	20	4.98658e-178	0.9025	3	C:membrane; P:transport; F:transporter activity	-	IPR000109 (PFAM); G3DSA:1.20.1250.20 (GENE3D); PTHR11654:SF76 (PANTHER); IPR000109 (PANTHER); IPR018456 (PROSITE_PATTERNS); CYTOPLASMIC_DOMAIN (PHOBIUS); TRANSMEMBRANE (PHOBIUS); NON_CYTOPLASMIC_DOMAIN (PHOBIUS); TRANSMEMBRANE (PHOBIUS); NON_CYTOPLASMIC_DOMAIN (PHOBIUS); TRANSMEMBRANE (PHOBIUS); TRANSMEMBRANE (PHOBIUS); CYTOPLASMIC_DOMAIN (PHOBIUS); TRANSMEMBRANE (PHOBIUS); TRANSMEMBRANE (PHOBIUS…	#N/A
gALL_c286	-0.0291463	1	1	NO	0.0220793	1	NO	nifu-like protein chloroplastic-like	1429	20	1.56454e-63	0.9195	6	P:cellular component organization; P:biosynthetic process; F:binding; P:cellular process; C:plastid; F:structural molecule activity	-	no IPS match	#N/A
gALL_c287	0.863938	0.563195	1	NO	0.901598	0.55505	NO	kynurenine--oxoglutarate transaminase 3-like	1705	20	0	0.8785	5	F:binding; P:biosynthetic process; P:cellular process; F:transferase activity; C:plastid; F:catalytic activity; P:metabolic process; P:biological_process	EC:2.6.1.9; EC:4.4.1.14; EC:2.6.1.57; EC:2.6.1.5; EC:2.6.1.1	IPR015421 (G3DSA:3.40.640.GENE3D); IPR015422 (G3DSA:3.90.1150.GENE3D); IPR004839 (PFAM); PTHR11751:SF317 (PANTHER); PTHR11751 (PANTHER); IPR015424 (SUPERFAMILY)	#N/A
gALL_c288	-2.09954	0.476122	1	NO	-1.90233	0.68276	NO	membrane protein	1354	20	5.38359e-115	0.7345	5	P:response to external stimulus; P:response to biotic stimulus; P:cellular process; P:biological_process; P:response to stress; C:membrane	-	IPR005018 (SMART); IPR017214 (PFAM); PTHR23130 (PANTHER); PTHR23130:SF72 (PANTHER); TRANSMEMBRANE (PHOBIUS); SIGNAL_PEPTIDE (PHOBIUS); TRANSMEMBRANE (PHOBIUS); SIGNAL_PEPTIDE_N_REGION (PHOBIUS); CYTOPLASMIC_DOMAIN (PHOBIUS); SIGNAL_PEPTIDE_H_REGION (PHOBIUS); SIGNAL_PEPTIDE_C_REGION (PHOBIUS); NON_CYTOPLASMIC_DOMAIN (PHOBIUS); NON_CYTOPLASMIC_DOMAIN (PHOBIUS); IPR006593 (PROSITE_PROFILES); IPR005…	#N/A
gALL_c289	-1.09954	0.523463	1	NO	-1.02157	0.503878	NO	aspartate--trna cytoplasmic-like	1953	20	0	0.8715	6	F:nucleic acid binding; P:nucleobase-containing compound metabolic process; P:translation; F:nucleotide binding; F:catalytic activity; C:cytoplasm; P:metabolic process; P:cellular process	EC:6.1.1.12	no IPS match	#N/A
gALL_c290	NA	NA	NA	NO	0	1	NO	avirulence-responsive family protein	894	20	4.39442e-64	0.813	4	P:response to stress; P:response to abiotic stimulus; C:plastid; C:plasma membrane	-	no IPS match	#N/A
gALL_c291	0.292782	0.999016	1	NO	0.3366	1	NO	replication factor c subunit 1-like	1618	20	3.61815e-162	0.7265	0	-		G3DSA:1.20.272.10 (GENE3D); IPR013725 (PFAM); PTHR23389 (PANTHER); PTHR23389:SF5 (PANTHER); IPR008921 (SUPERFAMILY)	#N/A
gALL_c292	1.07039	0.670669	1	NO	1.0826	0.567116	NO	adaptin family protein	2594	20	0	0.845	4	C:plasma membrane; F:transporter activity; P:transport; C:membrane; C:cytoplasm	-	IPR008152 (SMART); IPR015873 (G3DSA:3.30.310.GENE3D); IPR008152 (PFAM); IPR013038 (G3DSA:2.60.40.GENE3D); IPR003164 (PFAM); PTHR22780 (PANTHER); PTHR22780:SF4 (PANTHER); IPR009028 (SUPERFAMILY); IPR013041 (SUPERFAMILY)	#N/A
gALL_c293	0.900464	0.655484	1	NO	0.928359	0.680452	NO	uncharacterized loc101219468	1279	20	1.00301e-26	0.5625	0	-		SIGNAL_PEPTIDE_N_REGION (PHOBIUS); SIGNAL_PEPTIDE_H_REGION (PHOBIUS); NON_CYTOPLASMIC_DOMAIN (PHOBIUS); SIGNAL_PEPTIDE_C_REGION (PHOBIUS); SIGNAL_PEPTIDE (PHOBIUS); TMhelix (TMHMM)	#N/A
gALL_c294	0.900464	0.655484	1	NO	0.928359	0.680452	NO	eukaryotic translation initiation factor 5-like	2276	20	2.8626e-164	0.755	3	P:metabolic process; P:cellular process; C:intracellular	-	Coil (COILS); IPR003307 (SMART); IPR016021 (G3DSA:1.25.40.GENE3D); IPR003307 (PFAM); IPR002735 (PFAM); PTHR23001 (PANTHER); IPR003307 (PROSITE_PROFILES); IPR016190 (SUPERFAMILY); IPR016024 (SUPERFAMILY)	#N/A
gALL_c295	0.900464	0.655484	1	NO	0.928359	0.680452	NO	lysosomal beta glucosidase-like	2056	20	0	0.781	4	F:hydrolase activity; P:carbohydrate metabolic process; C:extracellular region; C:cytosol	-	IPR002772 (G3DSA:3.40.50.GENE3D); IPR002772 (PFAM); IPR001764 (G3DSA:3.20.20.GENE3D); IPR026892 (PANTHER); PTHR30620:SF16 (PANTHER); IPR017853 (SUPERFAMILY); IPR002772 (SUPERFAMILY)	#N/A
gALL_c296	-1.51457	0.778597	1	NO	-1.34159	1	NO	alpha-galactosidase 1	1499	20	9.21389e-179	0.888	8	C:cytoplasm; F:hydrolase activity; C:cell wall; P:cellular process; P:catabolic process; P:lipid metabolic process; C:extracellular region; P:carbohydrate metabolic process	EC:3.2.1.22	IPR002241 (PRINTS); IPR000111 (PFAM); IPR013780 (G3DSA:2.60.40.GENE3D); IPR013785 (G3DSA:3.20.20.GENE3D); PTHR11452:SF18 (PANTHER); PTHR11452 (PANTHER); IPR000111 (PROSITE_PATTERNS); SSF51011 (SUPERFAMILY); IPR017853 (SUPERFAMILY)	#N/A
gALL_c297	0.707819	0.78052	1	NO	0.739376	0.825701	NO	magnesium-chelatase subunit chloroplastic-like	1988	20	8.88179e-175	0.8175	8	P:photosynthesis; F:catalytic activity; C:cell wall; P:biosynthetic process; P:cellular process; C:plastid; F:hydrolase activity; P:nucleobase-containing compound metabolic process; P:catabolic process; F:nucleotide binding	EC:3.6.1.3; EC:6.6.1.1	Coil (COILS); IPR003593 (SMART); IPR027417 (G3DSA:3.40.50.GENE3D); G3DSA:1.10.8.80 (GENE3D); IPR011775 (TIGRFAM); IPR000523 (PFAM); IPR027417 (SUPERFAMILY)	#N/A
gALL_c298	2.29278	0.303216	1	NO	2.22982	0.235967	NO	acyl- dehydrogenase family member 10-like	2854	20	0	0.8095	10	F:nucleotide binding; P:anatomical structure morphogenesis; P:cell differentiation; P:multicellular organismal development; P:cell growth; P:response to external stimulus; P:response to biotic stimulus; F:catalytic activity; C:cytosol; F:transferase activity; P:metabolic process	EC:1.3.99.3	no IPS match	#N/A
gALL_c299	'-Inf'	0.845195	1	NO	-3.39413	1	NO	PREDICTED: uncharacterized protein LOC102594709	720	20	1.95007e-20	0.7755	1	P:anaerobic respiration		NON_CYTOPLASMIC_DOMAIN (PHOBIUS); TRANSMEMBRANE (PHOBIUS); CYTOPLASMIC_DOMAIN (PHOBIUS); TMhelix (TMHMM)	#N/A
gALL_c300	1.48543	0.69607	1	NO	1.44424	0.68276	NO	haloacid dehalogenase-like hydrolase domain-containing protein 3-like	1495	20	3.09242e-126	0.9245	3	F:hydrolase activity; P:metabolic process; P:cellular process	EC:3.1.3.18	SignalP-TM (SIGNALP_GRAM_POSITIVE)	#N/A
gALL_c301	-0.836501	0.689481	1	NO	-0.7635	0.632607	NO	nadh dehydrogenase	1922	20	0	0.927	14	P:biosynthetic process; P:cellular protein modification process; P:response to stress; P:cellular process; F:nucleotide binding; F:binding; F:catalytic activity; P:generation of precursor metabolites and energy; P:nucleobase-containing compound metabolic process; P:anatomical structure morphogenesis; P:cellular component organization; P:protein metabolic process; P:catabolic process; C:membrane; …	EC:1.6.5.3	IPR019575 (SMART); IPR011538 (PFAM); IPR011537 (TIGRFAM); IPR019575 (PFAM); IPR019554 (PFAM); PTHR11780 (PANTHER); IPR001949 (PROSITE_PATTERNS); IPR001949 (PROSITE_PATTERNS); SSF142019 (SUPERFAMILY); SSF140490 (SUPERFAMILY); SSF142984 (SUPERFAMILY)	#N/A
gALL_c302	1.80735	0.289948	1	NO	1.80589	0.197166	NO	eukaryotic translation initiation factor 3 subunit c-like	2226	20	0	0.7955	5	C:cytoplasm; F:protein binding; P:translation; P:cellular component organization; F:translation factor activity, nucleic acid binding; C:ribosome	-	IPR000717 (SMART); IPR011991 (G3DSA:1.10.10.GENE3D); IPR008905 (PFAM); IPR000717 (PFAM); PTHR13937:SF0 (PANTHER); PTHR13937 (PANTHER); SSF46785 (SUPERFAMILY)	#N/A
gALL_c303	1.22239	0.463756	1	NO	1.24515	0.463521	NO	peptide methionine sulfoxide reductase msra	2112	20	2.71002e-145	0.7395	1	C:nucleus	-	no IPS match	#N/A
gALL_c304	1.48543	0.69607	1	NO	1.44424	0.68276	NO	npr1-1 protein	1551	20	4.3363e-163	0.8185	0	-		IPR002110 (SMART); IPR024228 (PFAM); PF13637 (PFAM); IPR021094 (PFAM); IPR020683 (G3DSA:1.25.40.GENE3D); PTHR24198:SF20 (PANTHER); PTHR24198 (PANTHER); IPR020683 (PROSITE_PROFILES); IPR002110 (PROSITE_PROFILES); IPR020683 (SUPERFAMILY)	#N/A
gALL_c305	-0.0995357	1	1	NO	-0.0462034	1	NO	3-ketoacyl- synthase 4-like	1891	20	0	0.867	10	P:response to stress; P:response to abiotic stimulus; P:cellular process; P:lipid metabolic process; P:multicellular organismal development; P:biosynthetic process; F:transferase activity; C:membrane; C:endoplasmic reticulum; P:protein metabolic process	-	IPR016038 (G3DSA:3.40.47.GENE3D); IPR013747 (PFAM); IPR016038 (G3DSA:3.40.47.GENE3D); IPR013601 (PFAM); PTHR31561 (PANTHER); PTHR31561:SF3 (PANTHER); IPR016039 (SUPERFAMILY)	#N/A
gALL_c306	Inf	0.461493	1	NO	4.44005	0.314952	NO	cleavage and polyadenylation specificity factor subunit cg7185-like	1144	20	3.69451e-14	0.912	2	F:nucleic acid binding; F:nucleotide binding	-	no IPS match	#N/A
gALL_c307	-2.51457	0.291627	1	NO	-2.30511	0.330581	NO	telomere repeat-binding protein 5-like	1737	20	2.8519e-158	0.7365	1	F:binding	-	IPR001005 (SMART); G3DSA:3.10.20.90 (GENE3D); IPR009057 (G3DSA:1.10.10.GENE3D); PTHR21717 (PANTHER); PTHR21717:SF12 (PANTHER); IPR000626 (PROSITE_PROFILES); IPR017930 (PROSITE_PROFILES); IPR009057 (SUPERFAMILY); IPR029071 (SUPERFAMILY)	#N/A
gALL_c308	-0.0995357	1	1	NO	-0.0462034	1	NO	wd-40 repeat-containing protein msi2-like	1525	20	3.12227e-174	0.8225	12	P:cellular component organization; P:cell cycle; P:reproduction; P:DNA metabolic process; F:transferase activity; P:cellular protein modification process; P:biological_process; C:intracellular; C:cytosol; P:cell differentiation; P:multicellular organismal development; P:regulation of gene expression, epigenetic; P:biosynthetic process; C:nucleoplasm; P:protein metabolic process; P:cellular process	EC:2.3.1.48	IPR020472 (PRINTS); IPR001680 (SMART); IPR022052 (PFAM); IPR015943 (G3DSA:2.130.10.GENE3D); IPR001680 (PFAM); PTHR22850:SF82 (PANTHER); PTHR22850 (PANTHER); IPR019775 (PROSITE_PATTERNS); IPR019775 (PROSITE_PATTERNS); IPR001680 (PROSITE_PROFILES); IPR017986 (PROSITE_PROFILES); IPR001680 (PROSITE_PROFILES); IPR001680 (PROSITE_PROFILES); IPR001680 (PROSITE_PROFILES); IPR017986 (SUPERFAMILY)	#N/A
gALL_c309	0.0703893	1	1	NO	0.119075	1	NO	e3 ubiquitin-protein ligase rnf170-like	1548	20	4.28503e-70	0.647	4	F:binding; P:signal transduction; P:response to endogenous stimulus; P:response to stress	-	IPR001841 (SMART); IPR013083 (G3DSA:3.30.40.GENE3D); IPR018957 (PFAM); PTHR22894 (PANTHER); IPR017907 (PROSITE_PATTERNS); CYTOPLASMIC_DOMAIN (PHOBIUS); CYTOPLASMIC_DOMAIN (PHOBIUS); TRANSMEMBRANE (PHOBIUS); TRANSMEMBRANE (PHOBIUS); NON_CYTOPLASMIC_DOMAIN (PHOBIUS); TRANSMEMBRANE (PHOBIUS); NON_CYTOPLASMIC_DOMAIN (PHOBIUS); IPR001841 (PROSITE_PROFILES); SSF57850 (SUPERFAMILY); TMhelix (TMHMM); TMh…	#N/A
gALL_c310	2.07039	0.397805	1	NO	2.0123	0.330581	NO	protein transparent testa 12-like	1637	20	4.81947e-168	0.7665	5	P:biological_process; F:transporter activity; P:transport; P:cellular process; C:cell; C:membrane	-	IPR002528 (PFAM); IPR002528 (TIGRFAM); PTHR11206 (PANTHER); PTHR11206:SF79 (PANTHER); TRANSMEMBRANE (PHOBIUS); CYTOPLASMIC_DOMAIN (PHOBIUS); CYTOPLASMIC_DOMAIN (PHOBIUS); CYTOPLASMIC_DOMAIN (PHOBIUS); TRANSMEMBRANE (PHOBIUS); TRANSMEMBRANE (PHOBIUS); TRANSMEMBRANE (PHOBIUS); NON_CYTOPLASMIC_DOMAIN (PHOBIUS); TRANSMEMBRANE (PHOBIUS); NON_CYTOPLASMIC_DOMAIN (PHOBIUS); CYTOPLASMIC_DOMAIN (PHOBIUS); …	#N/A
gALL_c311	-0.514573	0.975512	1	NO	-0.444528	1	NO	at1g71970 f17m19_12	1290	20	2.75464e-32	0.5805	3	F:molecular_function; P:biological_process; C:nucleus		no IPS match	#N/A
gALL_c312	0.292782	0.999016	1	NO	0.3366	1	NO	pyruvate dehydrogenase e1 component subunit alpha- chloroplastic-like	1945	20	0	0.9065	6	P:carbohydrate metabolic process; P:generation of precursor metabolites and energy; P:catabolic process; C:plastid; F:catalytic activity; P:metabolic process; P:biosynthetic process; P:cellular process; C:cytoplasm	EC:1.2.4.1	Coil (COILS); IPR017597 (TIGRFAM); IPR001017 (PFAM); IPR029061 (G3DSA:3.40.50.GENE3D); PTHR11516:SF30 (PANTHER); PTHR11516 (PANTHER); IPR029061 (SUPERFAMILY)	#N/A
gALL_c313	-0.514573	0.818273	1	NO	-0.45352	0.847641	NO	proton pump-interactor 1-like	2384	20	4.41495e-115	0.6535	2	C:endoplasmic reticulum; C:plasma membrane		Coil (COILS); PTHR32219 (PANTHER); IPR029669 (PTHR32219:PANTHER)	#N/A
gALL_c314	-1.25154	0.513981	1	NO	-1.16182	0.42985	NO	vacuolar protein sorting-associated protein 24 homolog 1-like	1097	20	1.33765e-82	0.7955	1	P:transport	-	Coil (COILS); IPR005024 (PFAM); PTHR10476 (PANTHER); PTHR10476:SF1 (PANTHER)	#N/A
gALL_c315	1.80735	0.525342	1	NO	1.75605	0.471267	NO	udp-glycosyltransferase 76e2-like	1892	20	5.27426e-137	0.684	1	F:transferase activity	-	G3DSA:3.40.50.2000 (GENE3D); G3DSA:3.40.50.2000 (GENE3D); IPR002213 (PFAM); IPR002213 (PANTHER); PTHR11926:SF102 (PANTHER); SSF53756 (SUPERFAMILY)	#N/A
gALL_c316	0.485427	0.928408	1	NO	0.521851	1	NO	#NAME?	1091	20	5.04811e-74	0.883	7	P:carbohydrate metabolic process; P:catabolic process; F:catalytic activity; P:response to endogenous stimulus; P:signal transduction; P:biosynthetic process; P:cellular process; F:transferase activity; C:cell; C:plastid	EC:5.4	no IPS match	#N/A
gALL_c317	0.707819	0.550478	1	NO	0.754369	0.501694	NO	cytochrome f	3722	20	4.34668e-170	0.9605	5	C:membrane; C:thylakoid; F:molecular_function; F:binding; P:photosynthesis; C:plastid; P:metabolic process	-	IPR002325 (PRINTS); IPR002325 (PFAM); IPR024094 (G3DSA:2.60.40.GENE3D); G3DSA:2.40.50.100 (GENE3D); IPR002325 (PROSITE_PROFILES); IPR024094 (SUPERFAMILY); IPR011054 (SUPERFAMILY)	#N/A
gALL_c318	-0.0995357	1	1	NO	-0.0462034	1	NO	pectinesterase 31-like	1427	20	1.42088e-165	0.91	6	C:cell wall; P:cellular component organization; P:cellular process; F:hydrolase activity; P:carbohydrate metabolic process; C:nucleus	EC:3.1.1.11	IPR000070 (PFAM); IPR012334 (G3DSA:2.160.20.GENE3D); PTHR31321:SF12 (PANTHER); PTHR31321 (PANTHER); IPR018040 (PROSITE_PATTERNS); IPR011050 (SUPERFAMILY)	#N/A
gALL_c319	Inf	1	1	NO	2.98224	1	NO	conserved hypothetical protein	878	20	7.40159e-32	0.714	2	F:molecular_function; P:biological_process		IPR008470 (PFAM); CYTOPLASMIC_DOMAIN (PHOBIUS); CYTOPLASMIC_DOMAIN (PHOBIUS); NON_CYTOPLASMIC_DOMAIN (PHOBIUS); TRANSMEMBRANE (PHOBIUS); TRANSMEMBRANE (PHOBIUS); TRANSMEMBRANE (PHOBIUS); NON_CYTOPLASMIC_DOMAIN (PHOBIUS); TMhelix (TMHMM); TMhelix (TMHMM); TMhelix (TMHMM)	#N/A
gALL_c320	-0.251539	1	1	NO	-0.195446	1	NO	mesoderm induction early response protein isoform 1	1460	20	6.98372e-83	0.6185	0	-		TRANSMEMBRANE (PHOBIUS); CYTOPLASMIC_DOMAIN (PHOBIUS); NON_CYTOPLASMIC_DOMAIN (PHOBIUS)	#N/A
gALL_c321	-2.51457	0.291627	1	NO	-2.30511	0.330581	NO	14-3-3 protein	1392	20	2.62524e-116	0.8995	13	C:cell wall; P:biosynthetic process; P:cellular process; C:mitochondrion; F:nucleotide binding; P:response to stress; P:cell cycle; F:protein binding; C:plastid; C:nuclear envelope; F:hydrolase activity; P:biological_process; C:plasma membrane; P:catabolic process; P:lipid metabolic process	EC:3.1.1.4	Coil (COILS); IPR000308 (PRINTS); IPR000308 (PIRSF); IPR023410 (SMART); IPR023410 (G3DSA:1.20.190.GENE3D); IPR023410 (PFAM); PTHR18860:SF15 (PANTHER); IPR000308 (PANTHER); IPR023409 (PROSITE_PATTERNS); IPR023409 (PROSITE_PATTERNS); IPR023410 (SUPERFAMILY)	#N/A
gALL_c322	2.29278	0.303216	1	NO	2.22982	0.235967	NO	PREDICTED: uncharacterized protein LOC102582349	903	20	1.96542e-51	0.768	3	C:vacuole; C:membrane; C:intracellular; C:mitochondrion	-	no IPS match	#N/A
gALL_c323	'-Inf'	0.845195	1	NO	-3.39413	1	NO	proteasome inhibitor-related	942	20	4.61569e-30	0.655	3	P:autophagy; F:molecular_function; P:response to salt stress		CYTOPLASMIC_DOMAIN (PHOBIUS); TRANSMEMBRANE (PHOBIUS); NON_CYTOPLASMIC_DOMAIN (PHOBIUS); TRANSMEMBRANE (PHOBIUS); CYTOPLASMIC_DOMAIN (PHOBIUS)	#N/A
gALL_c324	0.807355	0.832604	1	NO	0.826351	0.752638	NO	glutathione s-transferase t1-like	1166	20	1.22842e-82	0.7325	1	F:transferase activity	-	IPR010987 (G3DSA:1.20.1050.GENE3D); IPR012336 (G3DSA:3.40.30.GENE3D); IPR004045 (PFAM); PTHR11260:SF179 (PANTHER); PTHR11260 (PANTHER); IPR010987 (PROSITE_PROFILES); IPR004045 (PROSITE_PROFILES); IPR012336 (SUPERFAMILY); IPR010987 (SUPERFAMILY)	#N/A
gALL_c326	Inf	0.218303	1	NO	5.15018	0.192349	NO	casein kinase i isoform delta-like	1579	20	9.69863e-118	0.7445	4	P:metabolic process; P:cellular process; F:kinase activity; F:nucleotide binding	-	IPR000719 (PFAM); G3DSA:1.10.510.10 (GENE3D); PTHR11909:SF133 (PANTHER); PTHR11909 (PANTHER); IPR011009 (SUPERFAMILY)	#N/A
gALL_c327	0.485427	1	1	NO	0.493812	1	NO	hydrolase family protein	1109	20	1.4386e-124	0.867	5	C:cytoplasm; P:biosynthetic process; P:biological_process; P:post-embryonic development; P:response to abiotic stimulus; F:hydrolase activity	EC:3.1.1.1	SIGNAL_PEPTIDE_N_REGION (PHOBIUS); SIGNAL_PEPTIDE_H_REGION (PHOBIUS); NON_CYTOPLASMIC_DOMAIN (PHOBIUS); SIGNAL_PEPTIDE (PHOBIUS); SIGNAL_PEPTIDE_C_REGION (PHOBIUS)	#N/A
gALL_c328	2.07039	0.397805	1	NO	2.0123	0.330581	NO	e3 ubiquitin-protein ligase rha1b-like	766	20	4.41796e-61	0.7505	5	P:transport; P:response to endogenous stimulus; P:cellular homeostasis; C:nucleus; F:binding	-	IPR011016 (SMART); IPR001841 (SMART); IPR013083 (G3DSA:3.30.40.GENE3D); IPR001841 (PFAM); PTHR22764 (PANTHER); PTHR22764:SF56 (PANTHER); TRANSMEMBRANE (PHOBIUS); CYTOPLASMIC_DOMAIN (PHOBIUS); TRANSMEMBRANE (PHOBIUS); NON_CYTOPLASMIC_DOMAIN (PHOBIUS); CYTOPLASMIC_DOMAIN (PHOBIUS); IPR001841 (PROSITE_PROFILES); SSF57850 (SUPERFAMILY); TMhelix (TMHMM); TMhelix (TMHMM)	#N/A
gALL_c329	-1.25154	0.513981	1	NO	-1.16182	0.42985	NO	math domain-containing protein at5g43560-like	2364	20	1.79606e-164	0.6795	0	-		no IPS match	#N/A
gALL_c330	3.94486	0.0149695	1	UP	3.86182	0.00973468	UP	root phototropism protein 2-like	1972	20	0	0.884	12	P:multicellular organismal development; F:signal transducer activity; P:response to stress; P:response to abiotic stimulus; P:tropism; P:abscission; P:flower development; P:transport; P:cellular component organization; P:cellular process; P:anatomical structure morphogenesis; P:signal transduction; P:biosynthetic process; C:nucleus	-	IPR000210 (SMART); IPR027356 (PFAM); IPR011333 (G3DSA:3.30.710.GENE3D); IPR013069 (PFAM); PTHR32370 (PANTHER); PTHR32370:SF17 (PANTHER); IPR000210 (PROSITE_PROFILES); IPR027356 (PROSITE_PROFILES); IPR011333 (SUPERFAMILY)	#N/A
gALL_c331	-0.192645	1	1	NO	-0.137172	1	NO	transcription factor bhlh13-like	2322	20	0	0.7425	1	F:catalytic activity	-	no IPS match	#N/A
gALL_c332	-0.0995357	1	1	NO	-0.0462034	1	NO	single-stranded dna-binding mitochondrial-like	1104	20	1.31358e-61	0.8115	4	P:DNA metabolic process; P:biosynthetic process; F:DNA binding; C:mitochondrion	-	IPR012340 (G3DSA:2.40.50.GENE3D); IPR000424 (PFAM); PTHR10302:SF3 (PANTHER); IPR011344 (PANTHER); IPR000424 (PROSITE_PROFILES); IPR012340 (SUPERFAMILY)	#N/A
gALL_c333	1.80735	0.525342	1	NO	1.75605	0.471267	NO	probable caffeoyl- o-methyltransferase at4g26220-like	1088	20	3.14e-84	0.7865	5	F:transferase activity; P:metabolic process; C:cytosol; P:biosynthetic process; P:cellular process; P:secondary metabolic process	EC:2.1.1.104	IPR029063 (G3DSA:3.40.50.GENE3D); IPR002935 (PFAM); IPR002935 (PANTHER); PTHR10509:SF15 (PANTHER); IPR029063 (SUPERFAMILY)	#N/A
gALL_c334	0.485427	1	1	NO	0.493812	1	NO	cytochrome p450	1686	20	2.25125e-135	0.704	2	F:binding; F:catalytic activity	EC:1.14.13	IPR002401 (PRINTS); IPR001128 (PFAM); IPR001128 (G3DSA:1.10.630.GENE3D); PTHR24298 (PANTHER); PTHR24298:SF58 (PANTHER); IPR017972 (PROSITE_PATTERNS); IPR001128 (SUPERFAMILY)	#N/A
gALL_c335	-0.514573	1	1	NO	-0.411886	1	NO	fructose- - cytosolic-like	1365	20	6.0287e-158	0.866	10	P:biosynthetic process; P:carbohydrate metabolic process; P:cellular process; C:cytosol; F:hydrolase activity; P:biological_process; P:catabolic process; P:photosynthesis; P:response to endogenous stimulus; P:metabolic process; C:nucleus; P:generation of precursor metabolites and energy; P:nucleobase-containing compound metabolic process	EC:3.1.3.11	IPR028343 (PRINTS); IPR028343 (PIRSF); IPR000146 (PIRSF); G3DSA:3.30.540.10 (GENE3D); IPR000146 (PFAM); G3DSA:3.40.190.80 (GENE3D); IPR000146 (PANTHER); IPR020548 (PROSITE_PATTERNS); IPR000146 (HAMAP); SSF56655 (SUPERFAMILY)	#N/A
gALL_c336	1.07039	0.670669	1	NO	1.0826	0.567116	NO	transcription factor isoform 1	1557	20	0	0.6305	5	P:regulation of transcription, DNA-templated; P:transcription, DNA-templated; C:nucleus; F:sequence-specific DNA binding transcription factor activity; F:DNA binding		IPR001471 (PRINTS); IPR001471 (SMART); IPR001471 (G3DSA:3.30.730.GENE3D); IPR001471 (PFAM); PTHR31190:SF5 (PANTHER); PTHR31190 (PANTHER); IPR001471 (PROSITE_PROFILES); IPR016177 (SUPERFAMILY)	#N/A
gALL_c337	-1.36257	0.330381	1	NO	-1.28643	0.384125	NO	carboxymethylenebutenolidase homolog	1257	20	6.16881e-106	0.777	7	P:anatomical structure morphogenesis; P:post-embryonic development; C:mitochondrion; C:plastid; F:hydrolase activity; P:biosynthetic process; P:cellular process	-	IPR029058 (G3DSA:3.40.50.GENE3D); IPR002925 (PFAM); PTHR17630 (PANTHER); SignalP-noTM (SIGNALP_EUK); SignalP-TM (SIGNALP_GRAM_POSITIVE); IPR029058 (SUPERFAMILY)	#N/A
gALL_c338	0.485427	1	1	NO	0.493812	1	NO	wd repeat-containing protein dwa1-like	1412	20	5.20927e-120	0.7295	4	P:metabolic process; P:cellular process; F:nucleotide binding; P:nucleobase-containing compound metabolic process; C:intracellular; F:hydrolase activity; P:biological_process	-	IPR001680 (SMART); IPR001680 (PFAM); IPR015943 (G3DSA:2.130.10.GENE3D); PTHR22847 (PANTHER); IPR019775 (PROSITE_PATTERNS); IPR017986 (PROSITE_PROFILES); IPR001680 (PROSITE_PROFILES); IPR017986 (SUPERFAMILY)	#N/A
gALL_c339	1.48543	0.437238	1	NO	1.48911	0.328471	NO	t-complex protein 11	1871	20	1.2446e-133	0.747	1	C:nucleus	-	IPR008862 (PFAM); PTHR12832:SF11 (PANTHER); IPR008862 (PANTHER)	#N/A
gALL_c340	1.48543	0.69607	1	NO	1.44424	0.68276	NO	pyridoxal phosphate-dependent transferases superfamily protein isoform 1	1145	20	3.0347e-117	0.8485	7	F:catalytic activity; F:binding; P:catabolic process; P:cellular process; C:cytosol; P:biosynthetic process; P:secondary metabolic process	EC:4.4.1.1; EC:5.1.1.17	SIGNAL_PEPTIDE_N_REGION (PHOBIUS); CYTOPLASMIC_DOMAIN (PHOBIUS); SIGNAL_PEPTIDE_H_REGION (PHOBIUS); SIGNAL_PEPTIDE_C_REGION (PHOBIUS); SIGNAL_PEPTIDE (PHOBIUS); TRANSMEMBRANE (PHOBIUS); NON_CYTOPLASMIC_DOMAIN (PHOBIUS)	#N/A
gALL_c341	Inf	0.727172	1	NO	3.88794	0.543301	NO	probable protein phosphatase ddb_g0282105-like	1129	20	2.76859e-30	0.6305	0	-		no IPS match	#N/A
gALL_c342	-0.136062	0.993418	1	NO	-0.0834718	1	NO	ribosomal protein s3	1584	20	6.61302e-137	0.943	6	F:structural molecule activity; C:ribosome; C:plastid; P:translation; F:RNA binding; C:mitochondrion; P:biological_process	-	IPR001063 (PFAM); IPR005727 (TIGRFAM); IPR001063 (G3DSA:3.90.470.GENE3D); IPR005727 (PANTHER); IPR018260 (PROSITE_PATTERNS); IPR005727 (HAMAP); IPR001063 (SUPERFAMILY)	#N/A
gALL_c343	2.29278	0.303216	1	NO	2.22982	0.235967	NO	serine decarboxylase family protein	1751	20	0	0.9305	9	F:binding; P:reproduction; P:post-embryonic development; P:embryo development; C:plasma membrane; P:metabolic process; P:cellular process; F:catalytic activity; C:cytosol	EC:4.1.1.22	no IPS match	#N/A
gALL_c344	2.07039	0.397805	1	NO	2.0123	0.330581	NO	probable polygalacturonase-like	1401	20	0	0.8545	5	C:extracellular region; C:membrane; F:hydrolase activity; P:carbohydrate metabolic process; P:cellular process	EC:3.2.1.15	IPR012334 (G3DSA:2.160.20.GENE3D); IPR000743 (PFAM); PTHR31339 (PANTHER); PTHR31339:SF7 (PANTHER); CYTOPLASMIC_DOMAIN (PHOBIUS); TRANSMEMBRANE (PHOBIUS); NON_CYTOPLASMIC_DOMAIN (PHOBIUS); IPR011050 (SUPERFAMILY)	#N/A
gALL_c345	2.07039	0.397805	1	NO	2.0123	0.330581	NO	peptide methionine sulfoxide reductase a5-like	1256	20	7.44964e-97	0.858	3	F:catalytic activity; P:cellular protein modification process; P:metabolic process; C:plastid	EC:1.8.4.11; EC:1.8.4	no IPS match	#N/A
gALL_c346	-0.514573	0.904969	1	NO	-0.448979	0.795893	NO	myb-like protein h-like	921	20	2.27763e-18	0.788	1	C:plastid	-	TRANSMEMBRANE (PHOBIUS); CYTOPLASMIC_DOMAIN (PHOBIUS); NON_CYTOPLASMIC_DOMAIN (PHOBIUS); SignalP-TM (SIGNALP_GRAM_POSITIVE)	#N/A
gALL_c347	2.07039	0.397805	1	NO	2.0123	0.330581	NO	strictosidine synthase 1-like	1519	20	6.28184e-151	0.7985	8	C:cell wall; C:cellular_component; C:plasma membrane; P:biosynthetic process; P:cellular process; C:plastid; C:endoplasmic reticulum; F:catalytic activity; P:lipid metabolic process	EC:4.3.3.2	IPR018119 (PFAM); IPR011042 (G3DSA:2.120.10.GENE3D); IPR004141 (PTHR10426:PANTHER); PTHR10426 (PANTHER); NON_CYTOPLASMIC_DOMAIN (PHOBIUS); SIGNAL_PEPTIDE_H_REGION (PHOBIUS); SIGNAL_PEPTIDE_N_REGION (PHOBIUS); SIGNAL_PEPTIDE_C_REGION (PHOBIUS); SIGNAL_PEPTIDE (PHOBIUS); SignalP-TM (SIGNALP_GRAM_POSITIVE); SignalP-TM (SIGNALP_EUK); SSF63829 (SUPERFAMILY); TMhelix (TMHMM)	#N/A
gALL_c348	-0.929611	0.710423	1	NO	-0.847304	0.795893	NO	glutamate--glyoxylate aminotransferase 2	1717	20	0	0.9555	10	C:cytosol; C:peroxisome; P:biosynthetic process; P:cellular process; F:transferase activity; C:plastid; C:vacuole; F:binding; C:membrane; C:extracellular region; P:metabolic process; P:biological_process	EC:2.6.1.44; EC:2.6.1.2; EC:2.6.1.4	IPR015422 (G3DSA:3.90.1150.GENE3D); IPR015421 (G3DSA:3.40.640.GENE3D); IPR004839 (PFAM); PTHR11751 (PANTHER); PTHR11751:SF310 (PANTHER); IPR015424 (SUPERFAMILY)	#N/A
gALL_c349	0.485427	1	1	NO	0.493812	1	NO	hypothetical protein POPTR_0003s09430g	1165	20	9.24375e-61	0.708	1	C:mitochondrion	-	SIGNAL_PEPTIDE (PHOBIUS); SIGNAL_PEPTIDE_N_REGION (PHOBIUS); SIGNAL_PEPTIDE_C_REGION (PHOBIUS); SIGNAL_PEPTIDE_H_REGION (PHOBIUS); NON_CYTOPLASMIC_DOMAIN (PHOBIUS)	#N/A
gALL_c350	-0.514573	0.975512	1	NO	-0.444528	1	NO	50s ribosomal protein chloroplastic-like	973	20	5.10464e-56	0.906	10	P:translation; C:ribosome; P:multicellular organismal development; P:growth; F:RNA binding; P:transport; F:structural molecule activity; C:plastid; P:cellular component organization; P:cellular process; P:anatomical structure morphogenesis; P:biological_process; P:flower development	-	IPR005484 (PFAM); IPR004389 (TIGRFAM); G3DSA:3.30.420.100 (GENE3D); PTHR12899 (PANTHER); IPR004389 (HAMAP); SSF53137 (SUPERFAMILY)	#N/A
gALL_c352	2.07039	0.397805	1	NO	2.0123	0.330581	NO	sucrose nonfermenting 4-like	2361	20	0	0.834	9	P:cellular protein modification process; F:nucleotide binding; F:kinase activity; P:response to extracellular stimulus; P:cell communication; P:response to stress; F:protein binding; F:enzyme regulator activity; C:nucleus; P:metabolic process; P:cellular process	EC:2.7.11	IPR000644 (SMART); G3DSA:3.10.580.10 (GENE3D); IPR000644 (PFAM); PTHR13780:SF35 (PANTHER); PTHR13780 (PANTHER); IPR000644 (PROSITE_PROFILES); IPR000644 (PROSITE_PROFILES); IPR000644 (PROSITE_PROFILES); IPR000644 (PROSITE_PROFILES); SSF54631 (SUPERFAMILY); SSF54631 (SUPERFAMILY); IPR014756 (SUPERFAMILY)	#N/A
gALL_c353	0.222392	1	1	NO	0.265603	1	NO	ubiquitin-activating enzyme e1 1-like	3234	20	0	0.9355	3	F:catalytic activity; P:cellular protein modification process; F:nucleotide binding	-	IPR018965 (SMART); IPR016040 (G3DSA:3.40.50.GENE3D); IPR018965 (PFAM); IPR023280 (G3DSA:1.10.3240.GENE3D); IPR018075 (TIGRFAM); IPR000594 (PFAM); IPR016040 (G3DSA:3.40.50.GENE3D); IPR000127 (PFAM); IPR019572 (PFAM); PTHR10953:SF4 (PANTHER); PTHR10953 (PANTHER); IPR018074 (PROSITE_PATTERNS); IPR018074 (PROSITE_PATTERNS); IPR009036 (SUPERFAMILY); IPR009036 (SUPERFAMILY)	#N/A
gALL_c354	-0.0995357	1	1	NO	-0.0462034	1	NO	sap domain-containing protein	1010	20	1.3528e-46	0.7005	3	C:nucleus; F:DNA binding; C:plastid	-	IPR003034 (SMART); IPR018276 (PFAM); IPR003034 (PFAM); IPR003034 (G3DSA:1.10.720.GENE3D); IPR003034 (PROSITE_PROFILES); SSF68906 (SUPERFAMILY)	#N/A
gALL_c355	-0.0995357	1	1	NO	-0.0462034	1	NO	pre-mrna-splicing factor 18-like	1727	20	9.11002e-142	0.828	2	C:nucleus; P:nucleobase-containing compound metabolic process	-	Coil (COILS); PTHR13007 (PANTHER); PTHR13007:SF19 (PANTHER)	#N/A
gALL_c356	0.485427	0.928408	1	NO	0.521851	1	NO	ubiquitin-conjugating enzyme e2 27-like	1018	20	3.45225e-74	0.793	8	C:cytosol; P:cellular component organization; P:protein metabolic process; P:cellular process; P:catabolic process; P:response to stress; F:catalytic activity; F:transferase activity; P:cellular protein modification process; P:lipid metabolic process; C:nucleus	-	no IPS match	#N/A
gALL_c357	-0.707218	0.653036	1	NO	-0.64481	0.745998	NO	miraculin-like protein	939	20	8.89267e-50	0.6635	2	P:negative regulation of endopeptidase activity; F:endopeptidase inhibitor activity		IPR002160 (PRINTS); IPR002160 (SMART); IPR002160 (PFAM); G3DSA:2.80.10.50 (GENE3D); IPR002160 (PROSITE_PATTERNS); SIGNAL_PEPTIDE_H_REGION (PHOBIUS); NON_CYTOPLASMIC_DOMAIN (PHOBIUS); SIGNAL_PEPTIDE_C_REGION (PHOBIUS); SIGNAL_PEPTIDE_N_REGION (PHOBIUS); SIGNAL_PEPTIDE (PHOBIUS); SignalP-TM (SIGNALP_GRAM_NEGATIVE); IPR011065 (SUPERFAMILY)	#N/A
gALL_c359	1.07039	0.670669	1	NO	1.0826	0.567116	NO	casein kinase ii subunit beta-4-like	1764	20	7.22297e-133	0.805	4	F:enzyme regulator activity; P:cellular protein modification process; F:kinase activity; C:intracellular	-	IPR000704 (PRINTS); IPR000704 (SMART); IPR000704 (PFAM); IPR016149 (G3DSA:1.10.1820.GENE3D); IPR016150 (G3DSA:2.20.25.GENE3D); PTHR11740:SF1 (PANTHER); IPR000704 (PANTHER); IPR000704 (PROSITE_PATTERNS); IPR000704 (SUPERFAMILY)	#N/A
gALL_c360	-1.09954	0.523463	1	NO	-1.02157	0.503878	NO	PREDICTED: uncharacterized protein LOC102584949	1004	13	1.87648e-32	0.54	0	-		no IPS match	#N/A
gALL_c361	-0.514573	0.789774	1	NO	-0.454835	0.864532	NO	polyketide cyclase dehydrase and lipid transport superfamily protein isoform 2	1720	20	7.20056e-146	0.682	0	-		IPR023393 (G3DSA:3.30.530.GENE3D); PTHR19308:SF9 (PANTHER); PTHR19308 (PANTHER); TRANSMEMBRANE (PHOBIUS); CYTOPLASMIC_DOMAIN (PHOBIUS); NON_CYTOPLASMIC_DOMAIN (PHOBIUS); TRANSMEMBRANE (PHOBIUS); CYTOPLASMIC_DOMAIN (PHOBIUS); IPR002913 (PROSITE_PROFILES); SSF55961 (SUPERFAMILY); TMhelix (TMHMM); TMhelix (TMHMM); TMhelix (TMHMM)	#N/A
gALL_c363	1.48543	0.437238	1	NO	1.48911	0.328471	NO	pre-mrna-splicing factor slu7-like	2187	20	0	0.835	3	P:nucleobase-containing compound metabolic process; P:cellular process; F:nucleic acid binding; C:nucleus; F:binding	-	CYTOPLASMIC_DOMAIN (PHOBIUS); CYTOPLASMIC_DOMAIN (PHOBIUS); TRANSMEMBRANE (PHOBIUS); TRANSMEMBRANE (PHOBIUS); NON_CYTOPLASMIC_DOMAIN (PHOBIUS); TRANSMEMBRANE (PHOBIUS); CYTOPLASMIC_DOMAIN (PHOBIUS); NON_CYTOPLASMIC_DOMAIN (PHOBIUS); TRANSMEMBRANE (PHOBIUS); TMhelix (TMHMM)	#N/A
gALL_c364	1.48543	0.69607	1	NO	1.44424	0.68276	NO	calcineurin subunit b	817	20	1.51321e-73	0.846	1	F:binding	-	IPR002048 (SMART); IPR011992 (G3DSA:1.10.238.GENE3D); IPR011992 (PFAM); PTHR23056 (PANTHER); PTHR23056:SF36 (PANTHER); IPR018247 (PROSITE_PATTERNS); IPR002048 (PROSITE_PROFILES); IPR002048 (PROSITE_PROFILES); SSF47473 (SUPERFAMILY)	#N/A
gALL_c365	-1.65208	0.210318	1	NO	-1.5729	0.223729	NO	glucomannan 4-beta-mannosyltransferase 2-like	2588	20	0	0.905	1	F:transferase activity	-	IPR029044 (G3DSA:3.90.550.GENE3D); PF13641 (PFAM); PTHR32044 (PANTHER); PTHR32044:SF6 (PANTHER); TRANSMEMBRANE (PHOBIUS); TRANSMEMBRANE (PHOBIUS); TRANSMEMBRANE (PHOBIUS); CYTOPLASMIC_DOMAIN (PHOBIUS); CYTOPLASMIC_DOMAIN (PHOBIUS); NON_CYTOPLASMIC_DOMAIN (PHOBIUS); CYTOPLASMIC_DOMAIN (PHOBIUS); TRANSMEMBRANE (PHOBIUS); TRANSMEMBRANE (PHOBIUS); NON_CYTOPLASMIC_DOMAIN (PHOBIUS); NON_CYTOPLASMIC_DOM…	#N/A
gALL_c366	2.94486	0.11338	1	NO	2.87122	0.0719694	NO	acyl acyl-carrier-protein thioesterase type b	1881	20	1.50416e-176	0.844	10	F:hydrolase activity; F:transferase activity; P:biosynthetic process; P:cellular process; P:lipid metabolic process; F:binding; C:plastid; C:cytosol; P:protein metabolic process; P:transport	EC:3.1.2.14	no IPS match	#N/A
gALL_c368	1.07039	0.923154	1	NO	1.04592	0.68276	NO	fas-associated factor 2-b-like	1718	20	1.06846e-157	0.687	3	P:N-terminal protein myristoylation; P:biological_process; C:plasma membrane		Coil (COILS); IPR006577 (SMART); IPR001012 (SMART); PF14555 (PFAM); IPR001012 (PFAM); G3DSA:3.10.20.90 (GENE3D); G3DSA:1.10.8.10 (GENE3D); PTHR23322:SF23 (PANTHER); PTHR23322 (PANTHER); IPR001012 (PROSITE_PROFILES); IPR029071 (SUPERFAMILY); IPR012336 (SUPERFAMILY)	#N/A
gALL_c369	0.485427	1	1	NO	0.514544	1	NO	plastid-lipid associated protein pap fibrillin family protein isoform 1	1340	20	6.38963e-96	0.6495	3	C:plastid; C:thylakoid; F:structural molecule activity	-	IPR006843 (PFAM); PTHR31906 (PANTHER); PTHR31906:SF5 (PANTHER)	#N/A
gALL_c370	-2.09954	0.476122	1	NO	-1.90233	0.68276	NO	bidirectional sugar transporter sweet17-like	1188	20	3.13654e-84	0.7135	2	C:membrane; P:transport	-	PF03083 (PFAM); PTHR10791 (PANTHER); PTHR10791:SF29 (PANTHER); NON_CYTOPLASMIC_DOMAIN (PHOBIUS); CYTOPLASMIC_DOMAIN (PHOBIUS); NON_CYTOPLASMIC_DOMAIN (PHOBIUS); CYTOPLASMIC_DOMAIN (PHOBIUS); TRANSMEMBRANE (PHOBIUS); TRANSMEMBRANE (PHOBIUS); TRANSMEMBRANE (PHOBIUS); TMhelix (TMHMM); TMhelix (TMHMM)	#N/A
gALL_c371	NA	NA	NA	NO	0	1	NO	No hits found	1199		No hits found					SIGNAL_PEPTIDE_N_REGION (PHOBIUS); SIGNAL_PEPTIDE_H_REGION (PHOBIUS); NON_CYTOPLASMIC_DOMAIN (PHOBIUS); SIGNAL_PEPTIDE_C_REGION (PHOBIUS); SIGNAL_PEPTIDE (PHOBIUS); SignalP-TM (SIGNALP_GRAM_POSITIVE)	#N/A
gALL_c373	-0.514573	1	1	NO	-0.411886	1	NO	endoplasmic reticulum-golgi intermediate compartment protein 3-like	1005	20	7.87955e-148	0.8945	1	C:endoplasmic reticulum	-	PF13850 (PFAM); IPR012936 (PFAM); PTHR10984:SF25 (PANTHER); PTHR10984 (PANTHER); NON_CYTOPLASMIC_DOMAIN (PHOBIUS); CYTOPLASMIC_DOMAIN (PHOBIUS); TRANSMEMBRANE (PHOBIUS); TMhelix (TMHMM)	#N/A
gALL_c374	-6.40685e-16	1	1	NO	0.0509349	1	NO	gdsl esterase lipase at3g48460-like	1325	20	6.61905e-146	0.776	2	P:lipid metabolic process; F:hydrolase activity	EC:3.1.1.1	IPR001087 (PFAM); IPR013831 (G3DSA:3.40.50.GENE3D); PTHR22835 (PANTHER); SIGNAL_PEPTIDE_N_REGION (PHOBIUS); SIGNAL_PEPTIDE_H_REGION (PHOBIUS); NON_CYTOPLASMIC_DOMAIN (PHOBIUS); SIGNAL_PEPTIDE_C_REGION (PHOBIUS); SIGNAL_PEPTIDE (PHOBIUS); SignalP-noTM (SIGNALP_EUK); SignalP-TM (SIGNALP_GRAM_POSITIVE); SSF52266 (SUPERFAMILY)	#N/A
gALL_c375	0.485427	1	1	NO	0.493812	1	NO	limonoid udp-glucosyltransferase	1557	20	0	0.818	2	P:metabolic process; F:transferase activity	EC:2.4.1.210	IPR002213 (PFAM); G3DSA:3.40.50.2000 (GENE3D); G3DSA:3.40.50.2000 (GENE3D); PTHR11926:SF167 (PANTHER); IPR002213 (PANTHER); SSF53756 (SUPERFAMILY)	#N/A
gALL_c376	'-Inf'	0.845195	1	NO	-3.39413	1	NO	hypothetical protein L484_001734	683	20	3.9545e-25	0.7085	0	-		no IPS match	#N/A
gALL_c378	-0.514573	0.789774	1	NO	-0.454835	0.864532	NO	mitochondrial-like	1777	20	0	0.9465	18	C:plastid; P:response to stress; P:catabolic process; P:cellular process; C:extracellular region; P:biosynthetic process; P:lipid metabolic process; C:membrane; C:ribosome; C:cytosol; P:multicellular organismal development; P:growth; P:anatomical structure morphogenesis; P:cellular component organization; F:transferase activity; P:transport; P:metabolic process; C:thylakoid; P:flower development;…	EC:2.1.2.10	IPR028896 (PIRSF); IPR006222 (PFAM); IPR006223 (TIGRFAM); G3DSA:3.30.70.1400 (GENE3D); IPR027266 (G3DSA:3.30.1360.GENE3D); IPR013977 (PFAM); IPR013977 (G3DSA:2.40.30.GENE3D); IPR006223 (PTHR13847:PANTHER); PTHR13847 (PANTHER); IPR029043 (SUPERFAMILY); SSF103025 (SUPERFAMILY)	#N/A
gALL_c379	-0.514573	0.975512	1	NO	-0.444528	1	NO	3-hydroxyisobutyryl- hydrolase-like protein	1356	20	1.15333e-84	0.835	5	F:hydrolase activity; F:catalytic activity; P:cellular process; P:catabolic process; P:metabolic process; P:biosynthetic process; P:lipid metabolic process	EC:4.2.1.17	IPR029045 (G3DSA:3.90.226.GENE3D); PF13766 (PFAM); PTHR11941 (PANTHER); PTHR11941:SF47 (PANTHER); IPR029045 (SUPERFAMILY)	#N/A
gALL_c380	0.0703893	1	1	NO	0.116219	1	NO	axoneme-associated protein mst101 -like	1327	20	4.26292e-52	0.5275	2	F:metal ion binding; P:metal ion transport		IPR006121 (PFAM); G3DSA:3.30.70.100 (GENE3D); PTHR22814 (PANTHER); PTHR22814:SF13 (PANTHER); IPR006121 (PROSITE_PROFILES); IPR006121 (PROSITE_PROFILES); IPR006121 (SUPERFAMILY); IPR006121 (SUPERFAMILY)	#N/A
gALL_c381	-0.192645	1	1	NO	-0.137172	1	NO	pfkb-type carbohydrate kinase family protein	1527	20	1.67488e-135	0.7815	5	F:kinase activity; P:carbohydrate metabolic process; P:metabolic process; P:cellular process; C:plastid; P:nucleobase-containing compound metabolic process; P:catabolic process	EC:2.7.1.15	IPR002139 (PRINTS); IPR011611 (PFAM); IPR029056 (G3DSA:3.40.1190.GENE3D); PTHR10584 (PANTHER); PTHR10584:SF166 (PANTHER); IPR002173 (PROSITE_PATTERNS); IPR029056 (SUPERFAMILY)	#N/A
gALL_c382	0.807355	0.832604	1	NO	0.826351	0.752638	NO	rhomboid protein mitochondrial-like	1559	20	1.69174e-90	0.785	4	C:membrane; C:mitochondrion; P:protein metabolic process; F:hydrolase activity	EC:3.4.21	IPR022764 (PFAM); IPR022764 (G3DSA:1.20.1540.GENE3D); PTHR22936:SF17 (PANTHER); IPR002610 (PANTHER); CYTOPLASMIC_DOMAIN (PHOBIUS); NON_CYTOPLASMIC_DOMAIN (PHOBIUS); NON_CYTOPLASMIC_DOMAIN (PHOBIUS); TRANSMEMBRANE (PHOBIUS); CYTOPLASMIC_DOMAIN (PHOBIUS); TRANSMEMBRANE (PHOBIUS); TRANSMEMBRANE (PHOBIUS); CYTOPLASMIC_DOMAIN (PHOBIUS); NON_CYTOPLASMIC_DOMAIN (PHOBIUS); TRANSMEMBRANE (PHOBIUS); TRANSM…	#N/A
gALL_c383	2.07039	0.397805	1	NO	2.0123	0.330581	NO	methylmalonate-semialdehyde dehydrogenase	1999	20	0	0.908	7	F:catalytic activity; P:catabolic process; P:cellular process; P:response to stress; F:binding; C:mitochondrion; P:metabolic process; P:carbohydrate metabolic process	EC:1.2.1; EC:1.2.1.27	IPR015590 (PFAM); IPR016162 (G3DSA:3.40.605.GENE3D); IPR010061 (PTHR11699:PANTHER); PTHR11699 (PANTHER); NON_CYTOPLASMIC_DOMAIN (PHOBIUS); SIGNAL_PEPTIDE (PHOBIUS); SIGNAL_PEPTIDE_N_REGION (PHOBIUS); SIGNAL_PEPTIDE_H_REGION (PHOBIUS); SIGNAL_PEPTIDE_C_REGION (PHOBIUS); SignalP-TM (SIGNALP_GRAM_POSITIVE); IPR016161 (SUPERFAMILY)	#N/A
gALL_c384	-0.514573	1	1	NO	-0.435889	1	NO	e3 ubiquitin-protein ligase at1g12760-like	1588	20	4.09785e-124	0.6575	3	F:metal ion binding; C:vacuolar membrane; F:zinc ion binding		no IPS match	#N/A
gALL_c385	1.29278	0.540599	1	NO	1.30012	0.42985	NO	auxin response factor 19-like	1543	20	2.81644e-135	0.8145	7	P:signal transduction; P:response to endogenous stimulus; P:biosynthetic process; P:nucleobase-containing compound metabolic process; F:DNA binding; F:protein binding; C:nucleus	-	IPR003311 (PFAM); PTHR31384:SF9 (PANTHER); PTHR31384 (PANTHER); IPR011525 (PROSITE_PROFILES); SSF54277 (SUPERFAMILY)	#N/A
gALL_c386	-0.514573	1	1	NO	-0.411886	1	NO	dead-box atp-dependent rna helicase 37-like	1726	20	4.42591e-133	0.847	3	F:nucleic acid binding; F:nucleotide binding; F:hydrolase activity	-	IPR001650 (SMART); IPR027417 (G3DSA:3.40.50.GENE3D); IPR011545 (PFAM); IPR027417 (G3DSA:3.40.50.GENE3D); IPR001650 (PFAM); IPR023299 (G3DSA:3.40.1110.GENE3D); PTHR24031:SF9 (PANTHER); PTHR24031 (PANTHER); IPR001650 (PROSITE_PROFILES); IPR014001 (PROSITE_PROFILES); IPR027417 (SUPERFAMILY)	#N/A
gALL_c387	-0.514573	1	1	NO	-0.411886	1	NO	a20 an1-like zinc finger family protein	1460	20	5.98103e-42	0.56	1	C:cellular_component	-	no IPS match	#N/A
gALL_c388	2.29278	0.303216	1	NO	2.22982	0.235967	NO	u2 small nuclear ribonucleoprotein a	1105	20	2.72602e-91	0.6825	2	C:cytoplasm; C:nucleus	-	SIGNAL_PEPTIDE_N_REGION (PHOBIUS); SIGNAL_PEPTIDE_H_REGION (PHOBIUS); SIGNAL_PEPTIDE (PHOBIUS); SIGNAL_PEPTIDE_C_REGION (PHOBIUS); NON_CYTOPLASMIC_DOMAIN (PHOBIUS)	#N/A
gALL_c389	0.485427	1	1	NO	0.514544	1	NO	alpha beta-hydrolases superfamily protein	1654	20	9.90462e-153	0.7675	2	F:hydrolase activity; P:biological_process		IPR029058 (G3DSA:3.40.50.GENE3D); PF12697 (PFAM); PTHR10992 (PANTHER); PTHR10992:SF740 (PANTHER); CYTOPLASMIC_DOMAIN (PHOBIUS); TRANSMEMBRANE (PHOBIUS); NON_CYTOPLASMIC_DOMAIN (PHOBIUS); IPR029058 (SUPERFAMILY); TMhelix (TMHMM)	#N/A
gALL_c390	Inf	1	1	NO	2.98224	1	NO	iron-binding protein	932	20	1.36242e-127	0.7675	10	P:biological_process; F:binding; P:metabolic process; P:response to stress; P:multicellular organismal development; P:cellular homeostasis; F:catalytic activity; C:thylakoid; P:transport; C:membrane; C:plastid	-	IPR012347 (G3DSA:1.20.1260.GENE3D); IPR008331 (PFAM); PTHR11431:SF4 (PANTHER); IPR001519 (PANTHER); IPR014034 (PROSITE_PATTERNS); IPR014034 (PROSITE_PATTERNS); IPR009040 (PROSITE_PROFILES); IPR009078 (SUPERFAMILY)	#N/A
gALL_c391	0.655352	0.747236	1	NO	0.692654	0.717048	NO	mif4g domain-containing family protein	2887	20	0	0.7895	4	F:RNA binding; P:nucleobase-containing compound metabolic process; P:biological_process; F:DNA binding; C:intracellular	-	IPR003890 (SMART); IPR003891 (SMART); IPR003891 (PFAM); IPR003890 (PFAM); IPR016021 (G3DSA:1.25.40.GENE3D); IPR016021 (G3DSA:1.25.40.GENE3D); PTHR23253 (PANTHER); IPR003891 (PROSITE_PROFILES); IPR016024 (SUPERFAMILY); IPR016024 (SUPERFAMILY)	#N/A
gALL_c392	2.29278	0.303216	1	NO	2.22982	0.235967	NO	interactor of constitutive active rops 1-like isoform x1	1569	20	4.50912e-75	0.5585	0	-		Coil (COILS); Coil (COILS); Coil (COILS); Coil (COILS)	#N/A
gALL_c393	-0.514573	0.904969	1	NO	-0.448979	0.795893	NO	protein transport protein sec23-like	3016	20	0	0.8035	4	C:membrane; C:cytoplasm; P:transport; F:binding	-	no IPS match	#N/A
gALL_c394	0.485427	0.821406	1	NO	0.527849	0.745998	NO	pumilio homolog 2-like isoform x1	2476	20	0	0.9525	1	F:RNA binding	-	IPR012940 (PFAM)	#N/A
gALL_c395	0.292782	0.999016	1	NO	0.3366	1	NO	probable aspartyl aminopeptidase-like	1837	20	0	0.881	14	C:membrane; C:vacuole; P:catabolic process; P:cellular process; P:lipid metabolic process; F:binding; P:biosynthetic process; P:carbohydrate metabolic process; P:transport; P:cellular component organization; C:plastid; C:cytosol; P:biological_process; F:hydrolase activity; P:protein metabolic process; C:plasma membrane	EC:3.4.11	IPR001948 (PRINTS); IPR001948 (PFAM); IPR023358 (G3DSA:2.30.250.GENE3D); G3DSA:3.40.630.10 (GENE3D); SSF101821 (SUPERFAMILY); SSF53187 (SUPERFAMILY)	#N/A
gALL_c396	1.48543	0.69607	1	NO	1.44424	0.68276	NO	mterf-like protein isoform 2	1202	20	2.42284e-128	0.809	2	F:molecular_function; P:biological_process		no IPS match	#N/A
gALL_c397	Inf	0.312448	1	NO	4.83837	0.314952	NO	er lumen protein retaining receptor	1205	20	1.2988e-105	0.916	12	C:membrane; F:binding; P:response to stress; P:response to abiotic stimulus; P:protein metabolic process; P:cellular process; C:plastid; F:receptor activity; C:intracellular; P:biological_process; P:catabolic process; P:transport; C:Golgi apparatus; C:endoplasmic reticulum; P:signal transduction	-	IPR000133 (PRINTS); IPR000133 (PFAM); PTHR10585:SF26 (PANTHER); IPR000133 (PANTHER); IPR000133 (PROSITE_PATTERNS); IPR000133 (PROSITE_PATTERNS); NON_CYTOPLASMIC_DOMAIN (PHOBIUS); CYTOPLASMIC_DOMAIN (PHOBIUS); TRANSMEMBRANE (PHOBIUS); TRANSMEMBRANE (PHOBIUS); CYTOPLASMIC_DOMAIN (PHOBIUS); NON_CYTOPLASMIC_DOMAIN (PHOBIUS); TRANSMEMBRANE (PHOBIUS); CYTOPLASMIC_DOMAIN (PHOBIUS); TRANSMEMBRANE (PHOBIU…	#N/A
gALL_c398	-1.51457	0.372971	1	NO	-1.4199	0.328471	NO	peptidyl-prolyl cis-trans isomerase chloroplastic-like	1109	20	7.23972e-76	0.9255	8	C:membrane; P:metabolic process; P:cellular protein modification process; P:protein metabolic process; P:cellular process; F:catalytic activity; F:transferase activity; C:plastid; C:thylakoid; C:endoplasmic reticulum; P:biosynthetic process; P:carbohydrate metabolic process	EC:2.4.1.119; EC:5.2.1.8	IPR001179 (PFAM); G3DSA:3.10.50.40 (GENE3D); IPR023566 (PANTHER); PTHR10516:SF287 (PANTHER); IPR001179 (PROSITE_PROFILES); SSF54534 (SUPERFAMILY)	#N/A
gALL_c399	0.707819	0.78052	1	NO	0.739376	0.825701	NO	transmembrane protein 87a-like	1917	20	0	0.849	4	C:Golgi apparatus; C:membrane; P:cellular component organization; P:cellular process	-	IPR009637 (PFAM); PTHR21229:SF15 (PANTHER); IPR009637 (PANTHER); NON_CYTOPLASMIC_DOMAIN (PHOBIUS); TRANSMEMBRANE (PHOBIUS); SIGNAL_PEPTIDE (PHOBIUS); CYTOPLASMIC_DOMAIN (PHOBIUS); TRANSMEMBRANE (PHOBIUS); TRANSMEMBRANE (PHOBIUS); NON_CYTOPLASMIC_DOMAIN (PHOBIUS); SIGNAL_PEPTIDE_C_REGION (PHOBIUS); SIGNAL_PEPTIDE_N_REGION (PHOBIUS); SIGNAL_PEPTIDE_H_REGION (PHOBIUS); CYTOPLASMIC_DOMAIN (PHOBIUS); …	#N/A
gALL_c400	2.07039	0.397805	1	NO	2.0123	0.330581	NO	dna-directed rna polymerase ii subunit rpb3-a-like	1270	20	1.09381e-150	0.9145	8	F:transferase activity; C:nucleoplasm; C:nucleolus; C:nucleus; F:DNA binding; F:protein binding; C:cytoplasm; P:nucleobase-containing compound metabolic process; P:biosynthetic process	EC:2.7.7.6	IPR011263 (SMART); IPR009025 (PFAM); IPR011262 (G3DSA:2.170.120.GENE3D); IPR011262 (PFAM); G3DSA:3.30.1360.10 (GENE3D); PTHR11800 (PANTHER); PTHR11800:SF2 (PANTHER); IPR001514 (PROSITE_PATTERNS); IPR009025 (SUPERFAMILY); IPR011262 (SUPERFAMILY)	#N/A
gALL_c401	Inf	0.461493	1	NO	4.44005	0.314952	NO	eid1-like f-box protein 2-like	1212	20	2.89608e-129	0.9375	0	-		G3DSA:1.20.1280.50 (GENE3D); PTHR31348:SF2 (PANTHER); PTHR31348 (PANTHER); IPR001810 (SUPERFAMILY)	#N/A
gALL_c402	-0.836501	0.689481	1	NO	-0.7635	0.632607	NO	phd finger-like domain-containing protein 5a	1052	20	1.43511e-54	0.99	19	F:nucleotide binding; P:reproduction; P:post-embryonic development; P:embryo development; P:response to stress; P:anatomical structure morphogenesis; P:multicellular organismal development; P:protein metabolic process; P:flower development; P:biosynthetic process; P:cellular process; P:response to abiotic stimulus; P:nucleobase-containing compound metabolic process; P:cellular component organizat…	-	NON_CYTOPLASMIC_DOMAIN (PHOBIUS); TRANSMEMBRANE (PHOBIUS); CYTOPLASMIC_DOMAIN (PHOBIUS); TMhelix (TMHMM)	#N/A
gALL_c403	0.807355	0.832604	1	NO	0.826351	0.752638	NO	#NAME?	668	20	1.88006e-24	0.7425	3	F:molecular_function; P:biological_process; C:cellular_component		TRANSMEMBRANE (PHOBIUS); NON_CYTOPLASMIC_DOMAIN (PHOBIUS); NON_CYTOPLASMIC_DOMAIN (PHOBIUS); CYTOPLASMIC_DOMAIN (PHOBIUS); TRANSMEMBRANE (PHOBIUS); TMhelix (TMHMM); TMhelix (TMHMM)	#N/A
gALL_c404	0.900464	0.655484	1	NO	0.928359	0.680452	NO	gras family transcription factor	2920	20	9.16693e-150	0.6465	2	P:regulation of transcription, DNA-templated; P:transcription, DNA-templated		IPR005202 (PFAM); PTHR31636 (PANTHER); PTHR31636:SF11 (PANTHER); IPR005202 (PROSITE_PROFILES)	#N/A
gALL_c405	0.0703893	1	1	NO	0.119075	1	NO	senescence-associated protein dh	1210	20	8.47401e-90	0.6765	4	P:response to external stimulus; C:Golgi apparatus; C:cellular_component; C:plasma membrane; P:response to stress	-	IPR018499 (PFAM); PTHR32191:SF2 (PANTHER); PTHR32191 (PANTHER); SIGNAL_PEPTIDE_C_REGION (PHOBIUS); SIGNAL_PEPTIDE_H_REGION (PHOBIUS); TRANSMEMBRANE (PHOBIUS); SIGNAL_PEPTIDE_N_REGION (PHOBIUS); CYTOPLASMIC_DOMAIN (PHOBIUS); SIGNAL_PEPTIDE (PHOBIUS); NON_CYTOPLASMIC_DOMAIN (PHOBIUS); SignalP-TM (SIGNALP_GRAM_POSITIVE); SignalP-noTM (SIGNALP_EUK); TMhelix (TMHMM); TMhelix (TMHMM)	#N/A
gALL_c406	NA	NA	NA	NO	0	1	NO	glyceraldehyde-3-phosphate dehydrogenase b subunit	821	20	3.01607e-122	0.906	20	P:transport; P:carbohydrate metabolic process; P:nucleobase-containing compound metabolic process; P:catabolic process; P:response to abiotic stimulus; C:plastid; P:response to stress; P:cellular process; P:biological_process; C:extracellular region; F:nucleotide binding; P:biosynthetic process; P:lipid metabolic process; P:cellular component organization; P:generation of precursor metabolites an…	EC:1.2.1.12; EC:1.2.1.13	IPR020831 (PRINTS); IPR020828 (SMART); IPR016040 (G3DSA:3.40.50.GENE3D); IPR020828 (PFAM); IPR020831 (PANTHER); PTHR10836:SF39 (PANTHER); IPR020830 (PROSITE_PATTERNS); SSF51735 (SUPERFAMILY)	#N/A
gALL_c407	0.485427	0.821406	1	NO	0.527849	0.745998	NO	late blight resistance protein homolog r1b-14-like	3095	20	8.84206e-150	0.5475	2	P:defense response; F:ADP binding		G3DSA:3.80.10.10 (GENE3D); PTHR23155:SF461 (PANTHER); PTHR23155 (PANTHER); SSF52058 (SUPERFAMILY)	#N/A
gALL_c408	Inf	0.218303	1	NO	5.15018	0.192349	NO	at-rich interactive domain-containing protein	1016	20	1.41138e-51	0.6805	3	C:membrane; C:plastid; C:thylakoid	-	TRANSMEMBRANE (PHOBIUS); CYTOPLASMIC_DOMAIN (PHOBIUS); NON_CYTOPLASMIC_DOMAIN (PHOBIUS); TMhelix (TMHMM)	#N/A
gALL_c409	0.0703893	1	1	NO	0.116219	1	NO	protein tplate-like	1879	20	0	0.862	8	C:cytosol; C:cytoplasm; P:biosynthetic process; P:carbohydrate metabolic process; P:cellular process; C:cellular_component; P:multicellular organismal development; P:transport; C:nucleus; C:plasma membrane	-	no IPS match	#N/A
gALL_c410	-0.16665	0.962596	1	NO	-0.113831	1	NO	agglutinin-like protein isoform 1	2845	20	2.15422e-165	0.6115	0	-		no IPS match	#N/A
gALL_c411	-1.51457	0.500753	1	NO	-1.39941	0.567116	NO	probable mitochondrial import inner membrane translocase subunit tim21-like	952	20	1.69104e-64	0.794	5	P:transport; P:cellular component organization; P:cellular process; C:membrane; C:mitochondrion; C:cytoplasm	-	TRANSMEMBRANE (PHOBIUS); NON_CYTOPLASMIC_DOMAIN (PHOBIUS); CYTOPLASMIC_DOMAIN (PHOBIUS)	#N/A
gALL_c412	1.29278	0.540599	1	NO	1.30012	0.42985	NO	PREDICTED: uncharacterized protein LOC102589514 isoform X1	1177	20	9.35432e-77	0.847	2	C:thylakoid; C:plastid	-	IPR019616 (PFAM)	#N/A
gALL_c413	1.07039	0.923154	1	NO	1.04592	0.68276	NO	ap-2 complex subunit sigma-like	843	20	1.30904e-75	0.9855	4	C:membrane; C:cytoplasm; F:transporter activity; P:transport; C:mitochondrion	-	IPR016635 (PIRSF); IPR022775 (PFAM); G3DSA:3.30.450.60 (GENE3D); IPR027156 (PTHR11753:PANTHER); IPR016635 (PANTHER); IPR011012 (SUPERFAMILY)	#N/A
gALL_c414	-0.514573	1	1	NO	-0.411886	1	NO	pre-rrna-processing protein tsr2 homolog	916	20	2.15871e-45	0.615	0	-		IPR019398 (PFAM); PTHR21250:SF0 (PANTHER); PTHR21250 (PANTHER)	#N/A
gALL_c415	2.02148	0.0966311	1	NO	2.05034	0.0870666	NO	nadp-dependent glyceraldehyde-3-phosphate dehydrogenase-like	1780	20	0	0.9275	5	P:metabolic process; C:cytoplasm; F:catalytic activity; P:carbohydrate metabolic process; P:generation of precursor metabolites and energy; P:catabolic process	EC:1.2.1.9	IPR016162 (G3DSA:3.40.605.GENE3D); IPR016163 (G3DSA:3.40.309.GENE3D); IPR015590 (PFAM); PTHR11699 (PANTHER); PTHR11699:SF29 (PANTHER); IPR029510 (PROSITE_PATTERNS); IPR016160 (PROSITE_PATTERNS); IPR016161 (SUPERFAMILY)	#N/A
gALL_c416	Inf	0.152611	1	NO	5.40643	0.12262	NO	ras-related protein rabc1-like isoform 1	1010	20	5.05783e-102	0.9425	5	F:nucleotide binding; C:plasma membrane; F:hydrolase activity; P:signal transduction; P:transport	-	IPR001806 (PRINTS); IPR002041 (SMART); IPR020849 (SMART); IPR003578 (SMART); IPR024156 (SMART); IPR003579 (SMART); IPR005225 (TIGRFAM); IPR027417 (G3DSA:3.40.50.GENE3D); IPR001806 (PFAM); PTHR24073:SF285 (PANTHER); PTHR24073 (PANTHER); PS51419 (PROSITE_PROFILES); IPR027417 (SUPERFAMILY)	#N/A
gALL_c417	Inf	0.0569443	1	NO	5.98001	0.0386133	UP	calcium-transporting atpase endoplasmic reticulum-type-like	2662	20	0	0.885	11	C:membrane; C:vacuole; P:biological_process; P:cellular homeostasis; P:transport; F:binding; P:nucleobase-containing compound metabolic process; P:biosynthetic process; F:hydrolase activity; F:transporter activity; C:endoplasmic reticulum; C:plasma membrane; C:nucleus; F:nucleotide binding	EC:3.6.3.8	IPR001757 (PRINTS); PF13246 (PFAM); IPR023214 (PFAM); IPR023214 (G3DSA:3.40.50.GENE3D); IPR023299 (G3DSA:3.40.1110.GENE3D); PTHR24093 (PANTHER); PTHR24093:SF216 (PANTHER); IPR023299 (SUPERFAMILY); IPR023214 (SUPERFAMILY)	#N/A
gALL_c418	-1.51457	0.304403	1	NO	-1.43039	0.323951	NO	tonoplast dicarboxylate transporter-like	1343	20	3.44524e-166	0.804	18	F:transporter activity; F:hydrolase activity; F:binding; P:catabolic process; P:cellular process; P:lipid metabolic process; P:transport; C:vacuole; P:cellular homeostasis; P:cellular component organization; P:nucleobase-containing compound metabolic process; P:regulation of gene expression, epigenetic; C:membrane; C:cytoplasm; F:protein binding; C:nucleus; P:reproduction; P:anatomical structure …	EC:3.6.1.30	IPR001898 (PFAM); PTHR10283:SF82 (PANTHER); PTHR10283 (PANTHER); NON_CYTOPLASMIC_DOMAIN (PHOBIUS); NON_CYTOPLASMIC_DOMAIN (PHOBIUS); TRANSMEMBRANE (PHOBIUS); CYTOPLASMIC_DOMAIN (PHOBIUS); TRANSMEMBRANE (PHOBIUS); NON_CYTOPLASMIC_DOMAIN (PHOBIUS); NON_CYTOPLASMIC_DOMAIN (PHOBIUS); TRANSMEMBRANE (PHOBIUS); CYTOPLASMIC_DOMAIN (PHOBIUS); NON_CYTOPLASMIC_DOMAIN (PHOBIUS); TRANSMEMBRANE (PHOBIUS); TRAN…	#N/A
gALL_c419	-0.514573	0.904969	1	NO	-0.448979	0.795893	NO	dna repair atpase-related family protein	1889	20	3.00252e-116	0.635	2	C:endoplasmic reticulum; C:plasma membrane		Coil (COILS); Coil (COILS); SIGNAL_PEPTIDE_N_REGION (PHOBIUS); SIGNAL_PEPTIDE (PHOBIUS); SIGNAL_PEPTIDE_H_REGION (PHOBIUS); NON_CYTOPLASMIC_DOMAIN (PHOBIUS); SIGNAL_PEPTIDE_C_REGION (PHOBIUS); TRANSMEMBRANE (PHOBIUS); CYTOPLASMIC_DOMAIN (PHOBIUS); SignalP-noTM (SIGNALP_GRAM_NEGATIVE); SignalP-noTM (SIGNALP_EUK); SSF58113 (SUPERFAMILY); TMhelix (TMHMM)	#N/A
gALL_c420	2.48543	0.233339	1	NO	2.41881	0.17134	NO	kinase family protein	2325	20	0	0.927	3	P:cellular protein modification process; F:nucleotide binding; F:kinase activity; P:metabolic process; P:cellular process	EC:2.7.11	PTHR11909:SF73 (PANTHER); PTHR11909 (PANTHER)	#N/A
gALL_c421	0.485427	1	1	NO	0.493812	1	NO	multiple myeloma tumor-associated protein 2 homolog	897	20	2.5932e-64	0.768	2	F:molecular_function; P:biological_process		Coil (COILS); IPR019315 (PFAM); PTHR14580 (PANTHER); PTHR14580:SF0 (PANTHER)	#N/A
gALL_c422	0.62293	0.724195	1	NO	0.663478	0.745998	NO	atp-dependent zinc metalloprotease chloroplastic-like	4092	20	0	0.858	15	P:carbohydrate metabolic process; P:nucleobase-containing compound metabolic process; P:catabolic process; F:hydrolase activity; C:thylakoid; P:cellular process; P:generation of precursor metabolites and energy; P:photosynthesis; F:binding; P:protein metabolic process; C:membrane; P:biosynthetic process; P:secondary metabolic process; C:plastid; F:nucleotide binding; P:cell cycle; P:response to a…	EC:3.4.24	IPR003593 (SMART); G3DSA:1.10.8.60 (GENE3D); IPR000642 (PFAM); IPR003959 (PFAM); IPR005936 (TIGRFAM); IPR027417 (G3DSA:3.40.50.GENE3D); PTHR23076:SF33 (PANTHER); PTHR23076 (PANTHER); IPR003960 (PROSITE_PATTERNS); CYTOPLASMIC_DOMAIN (PHOBIUS); TRANSMEMBRANE (PHOBIUS); NON_CYTOPLASMIC_DOMAIN (PHOBIUS); IPR005936 (HAMAP); SSF140990 (SUPERFAMILY); IPR027417 (SUPERFAMILY); TMhelix (TMHMM)	#N/A
gALL_c423	0.0703893	1	1	NO	0.116219	1	NO	gdsl esterase lipase	1547	20	6.77799e-100	0.6365	1	F:hydrolase activity	-	IPR013831 (G3DSA:3.40.50.GENE3D); IPR001087 (PFAM); PTHR22835 (PANTHER); IPR008265 (PROSITE_PATTERNS); NON_CYTOPLASMIC_DOMAIN (PHOBIUS); SIGNAL_PEPTIDE (PHOBIUS); SIGNAL_PEPTIDE_C_REGION (PHOBIUS); SIGNAL_PEPTIDE_N_REGION (PHOBIUS); SIGNAL_PEPTIDE_H_REGION (PHOBIUS); SignalP-noTM (SIGNALP_EUK); SignalP-TM (SIGNALP_GRAM_POSITIVE); SSF52266 (SUPERFAMILY)	#N/A
gALL_c425	-0.514573	0.904969	1	NO	-0.448979	0.795893	NO	50s ribosomal protein chloroplastic-like	1057	20	2.62826e-56	0.728	6	P:translation; F:RNA binding; C:ribosome; C:plastid; F:structural molecule activity; P:biosynthetic process; P:cellular process; P:lipid metabolic process; P:biological_process	-	Coil (COILS); IPR020594 (TIGRFAM); IPR020070 (G3DSA:3.40.5.GENE3D); IPR020069 (PFAM); IPR020069 (G3DSA:3.10.430.GENE3D); IPR020070 (PFAM); IPR000244 (PANTHER); IPR020070 (PROSITE_PATTERNS); NON_CYTOPLASMIC_DOMAIN (PHOBIUS); SIGNAL_PEPTIDE (PHOBIUS); SIGNAL_PEPTIDE_H_REGION (PHOBIUS); SIGNAL_PEPTIDE_C_REGION (PHOBIUS); SIGNAL_PEPTIDE_N_REGION (PHOBIUS); IPR020594 (HAMAP); IPR020069 (SUPERFAMILY); …	#N/A
gALL_c426	0.485427	0.864773	1	NO	0.525584	0.847641	NO	rna-binding protein luc7-like 2-like	1751	20	3.66698e-137	0.813	0	-		Coil (COILS); Coil (COILS); IPR004882 (PFAM); PTHR12375:SF30 (PANTHER); IPR004882 (PANTHER)	#N/A
gALL_c428	1.07039	0.670669	1	NO	1.0826	0.567116	NO	cyclophilin-like peptidyl-prolyl cis-trans isomerase family isoform 3	1564	20	3.47395e-35	0.426	4	F:peptidyl-prolyl cis-trans isomerase activity; P:protein folding; P:protein peptidyl-prolyl isomerization; F:isomerase activity		SignalP-noTM (SIGNALP_EUK)	#N/A
gALL_c429	-0.514573	0.904969	1	NO	-0.448979	0.795893	NO	abc transporter d family member 1-like isoform x1	1835	20	0	0.789	6	P:transport; P:cellular process; F:hydrolase activity; F:transporter activity; F:nucleotide binding; C:membrane	-	no IPS match	#N/A
gALL_c430	-6.40685e-16	1	1	NO	0.0509349	1	NO	actin-binding lim protein	1409	20	1.88594e-45	0.524	3	F:molecular_function; P:biological_process; C:nucleus		TRANSMEMBRANE (PHOBIUS); NON_CYTOPLASMIC_DOMAIN (PHOBIUS); CYTOPLASMIC_DOMAIN (PHOBIUS); TMhelix (TMHMM)	#N/A
gALL_c431	0.0703893	1	1	NO	0.116219	1	NO	50s ribosomal protein chloroplastic-like	946	20	8.48118e-24	0.499	1	C:intracellular	-	IPR000271 (TIGRFAM); IPR000271 (PFAM); PTHR14503:SF0 (PANTHER); IPR000271 (PANTHER); IPR000271 (HAMAP); SignalP-TM (SIGNALP_GRAM_POSITIVE)	#N/A
gALL_c432	-0.0995357	1	1	NO	-0.047012	1	NO	3-ketoacyl- synthase 21-like	1745	20	0	0.815	7	F:transferase activity; P:biosynthetic process; P:cellular process; P:lipid metabolic process; P:response to stress; P:response to abiotic stimulus; C:membrane	-	IPR012392 (PIRSF); IPR013601 (PFAM); IPR013747 (PFAM); IPR016038 (G3DSA:3.40.47.GENE3D); IPR016038 (G3DSA:3.40.47.GENE3D); PTHR31561 (PANTHER); PTHR31561:SF4 (PANTHER); TRANSMEMBRANE (PHOBIUS); CYTOPLASMIC_DOMAIN (PHOBIUS); TRANSMEMBRANE (PHOBIUS); TRANSMEMBRANE (PHOBIUS); NON_CYTOPLASMIC_DOMAIN (PHOBIUS); CYTOPLASMIC_DOMAIN (PHOBIUS); NON_CYTOPLASMIC_DOMAIN (PHOBIUS); IPR016039 (SUPERFAMILY); IP…	#N/A
gALL_c433	-1.09954	0.740979	1	NO	-0.996636	1	NO	cleavage and polyadenylation specificity factor subunit 5-like	1376	20	8.89156e-101	0.898	4	P:nucleobase-containing compound metabolic process; F:RNA binding; C:nucleoplasm; F:hydrolase activity	-	IPR016706 (PIRSF); IPR016706 (PFAM); IPR015797 (G3DSA:3.90.79.GENE3D); IPR016706 (PANTHER)	#N/A
gALL_c434	-0.192645	1	1	NO	-0.137172	1	NO	citrate synthase	1843	20	0	0.9485	7	C:cell wall; F:binding; F:transferase activity; P:generation of precursor metabolites and energy; P:carbohydrate metabolic process; P:cellular process; F:nucleotide binding; C:mitochondrion; C:plastid; P:biological_process; P:metabolic process	EC:2.3.3.1	no IPS match	#N/A
gALL_c435	-1.09954	0.740979	1	NO	-0.996636	1	NO	probable e3 ubiquitin-protein ligase ari7-like	1280	20	1.72188e-119	0.83	1	F:nucleic acid binding; F:binding	-	IPR002867 (PFAM); IPR013083 (G3DSA:3.30.40.GENE3D); PTHR11685 (PANTHER); PTHR11685:SF10 (PANTHER); SSF57850 (SUPERFAMILY)	#N/A
gALL_c436	-0.0995357	1	1	NO	-0.0462034	1	NO	atp-dependent clp protease proteolytic subunit-related protein chloroplastic-like	1075	20	5.19579e-124	0.8645	9	P:biosynthetic process; P:nucleobase-containing compound metabolic process; C:plastid; P:cellular protein modification process; F:hydrolase activity; P:cellular component organization; P:generation of precursor metabolites and energy; P:photosynthesis; P:cellular process; P:protein metabolic process; C:thylakoid	EC:3.4.21	IPR001907 (PRINTS); IPR029045 (G3DSA:3.90.226.GENE3D); IPR023562 (PFAM); PTHR10381:SF13 (PANTHER); IPR023562 (PANTHER); SIGNAL_PEPTIDE_C_REGION (PHOBIUS); SIGNAL_PEPTIDE (PHOBIUS); SIGNAL_PEPTIDE_N_REGION (PHOBIUS); SIGNAL_PEPTIDE_H_REGION (PHOBIUS); NON_CYTOPLASMIC_DOMAIN (PHOBIUS); IPR001907 (HAMAP); IPR029045 (SUPERFAMILY)	#N/A
gALL_c437	Inf	0.461493	1	NO	4.44005	0.314952	NO	xylem cysteine proteinase 2-like	1316	20	2.24114e-162	0.8765	9	P:multicellular organismal development; P:growth; C:vacuole; C:cell wall; P:protein metabolic process; C:nucleus; P:cell differentiation; P:cell death; F:hydrolase activity	EC:3.4	IPR000668 (PRINTS); IPR000668 (SMART); IPR013201 (SMART); IPR000668 (PFAM); G3DSA:3.90.70.10 (GENE3D); IPR013201 (PFAM); IPR013128 (PANTHER); PTHR12411:SF305 (PANTHER); IPR025661 (PROSITE_PATTERNS); IPR000169 (PROSITE_PATTERNS); IPR025660 (PROSITE_PATTERNS); NON_CYTOPLASMIC_DOMAIN (PHOBIUS); SIGNAL_PEPTIDE (PHOBIUS); SIGNAL_PEPTIDE_N_REGION (PHOBIUS); SIGNAL_PEPTIDE_H_REGION (PHOBIUS); SIGNAL_PEP…	#N/A
gALL_c438	-0.877143	0.539721	1	NO	-0.812654	0.643353	NO	glycosyltransferase 2-like	2035	20	0	0.8945	8	C:membrane; P:anatomical structure morphogenesis; P:cell differentiation; P:multicellular organismal development; P:cell growth; F:transferase activity; P:biosynthetic process; P:carbohydrate metabolic process; P:cellular process	EC:2.4.2.39	CYTOPLASMIC_DOMAIN (PHOBIUS); TRANSMEMBRANE (PHOBIUS); NON_CYTOPLASMIC_DOMAIN (PHOBIUS); TMhelix (TMHMM)	#N/A
gALL_c439	0.292782	0.999016	1	NO	0.3366	1	NO	mitochondrial import inner membrane translocase subunit tim17 tim22 tim23 family protein	891	20	4.50713e-69	0.7775	2	C:intracellular; C:cytoplasm; C:membrane	-	IPR003397 (PFAM); PTHR14110 (PANTHER); PTHR14110:SF1 (PANTHER)	#N/A
gALL_c440	0.333424	0.930841	1	NO	0.378134	0.864532	NO	protein phosphatase 2a regulatory subunit b	2472	20	0	0.876	9	F:enzyme regulator activity; C:cytosol; P:cellular protein modification process; C:peroxisome; F:kinase activity; C:mitochondrion; C:nucleolus; F:nucleotide binding; P:signal transduction; C:intracellular	-	IPR002554 (PFAM); IPR002554 (PANTHER); IPR016024 (SUPERFAMILY)	#N/A
gALL_c441	1.07039	0.670669	1	NO	1.0826	0.567116	NO	protein bem46-like	1362	20	1.06068e-154	0.918	7	C:membrane; C:intracellular; C:plasma membrane; P:reproduction; P:response to abiotic stimulus; P:post-embryonic development; P:multicellular organismal development; F:hydrolase activity; P:protein metabolic process; C:endoplasmic reticulum	-	IPR029058 (G3DSA:3.40.50.GENE3D); IPR029059 (PFAM); PTHR12277 (PANTHER); CYTOPLASMIC_DOMAIN (PHOBIUS); TRANSMEMBRANE (PHOBIUS); NON_CYTOPLASMIC_DOMAIN (PHOBIUS); IPR029058 (SUPERFAMILY); TMhelix (TMHMM)	#N/A
gALL_c442	2.65535	0.181646	1	NO	2.58588	0.126445	NO	signal recognition particle receptor alpha subunit family protein	2203	20	0	0.9815	8	F:binding; C:cytoplasm; P:transport; F:nucleotide binding; P:nucleobase-containing compound metabolic process; P:catabolic process; C:membrane; C:endoplasmic reticulum; P:cellular component organization; F:hydrolase activity	-	IPR013822 (SMART); IPR007222 (PFAM); IPR013822 (PFAM); G3DSA:1.20.120.140 (GENE3D); PTHR11564:SF16 (PANTHER); PTHR11564 (PANTHER); IPR013822 (SUPERFAMILY)	#N/A
gALL_c443	1.07039	0.670669	1	NO	1.0826	0.567116	NO	protein strawberry notch-like	2053	20	0	0.9225	8	P:biosynthetic process; P:nucleobase-containing compound metabolic process; F:DNA binding; P:reproduction; P:post-embryonic development; P:embryo development; C:nucleus; F:binding; C:cytosol	-	IPR026937 (PFAM); PTHR12706:SF13 (PANTHER); IPR026741 (PANTHER)	#N/A
gALL_c444	-0.514573	1	1	NO	-0.411886	1	NO	udp-glucuronate 4-epimerase 1-like	1471	20	0	0.871	4	F:catalytic activity; F:binding; P:nucleobase-containing compound metabolic process; P:carbohydrate metabolic process; P:cellular process	EC:5.1.3.12; EC:5.1.3.6	IPR008089 (PRINTS); G3DSA:3.90.25.10 (GENE3D); IPR001509 (PFAM); IPR016040 (G3DSA:3.40.50.GENE3D); PTHR10366:SF319 (PANTHER); PTHR10366 (PANTHER); TRANSMEMBRANE (PHOBIUS); CYTOPLASMIC_DOMAIN (PHOBIUS); NON_CYTOPLASMIC_DOMAIN (PHOBIUS); SSF51735 (SUPERFAMILY); TMhelix (TMHMM); TMhelix (TMHMM)	#N/A
gALL_c445	2.07039	0.397805	1	NO	2.0123	0.330581	NO	spfh band 7 phb domain-containing membrane-associated protein family isoform 1	1204	20	5.38501e-136	0.9015	11	C:cytosol; F:kinase activity; P:multicellular organismal development; P:growth; C:cellular_component; C:membrane; C:vacuole; F:protein binding; P:biosynthetic process; P:cellular process; C:Golgi apparatus; C:nucleus; C:plasma membrane	-	Coil (COILS); Coil (COILS); IPR001107 (SMART); IPR001107 (PFAM); IPR028512 (PTHR10264:PANTHER); IPR001972 (PANTHER); SSF117892 (SUPERFAMILY)	#N/A
gALL_c446	1.48543	0.69607	1	NO	1.44424	0.68276	NO	3-oxo-5-alpha-steroid 4-dehydrogenase family protein	1349	20	1.61346e-153	0.898	11	P:biosynthetic process; P:cellular process; P:lipid metabolic process; C:membrane; P:metabolic process; P:response to stress; P:response to abiotic stimulus; F:catalytic activity; F:transferase activity; P:transport; P:cellular component organization; C:endoplasmic reticulum; C:plasma membrane; P:protein metabolic process	EC:1.3.1.38; EC:1.3.99.5	no IPS match	#N/A
gALL_c447	1.07039	0.670669	1	NO	1.0826	0.567116	NO	cop9 signalosome complex subunit 3-like	1732	20	7.20185e-178	0.8205	15	P:cell cycle; P:biosynthetic process; P:nucleobase-containing compound metabolic process; P:DNA metabolic process; P:response to stress; P:response to abiotic stimulus; P:reproduction; P:post-embryonic development; P:embryo development; P:cellular protein modification process; C:nucleus; P:protein metabolic process; P:cellular component organization; C:cytosol; P:cell differentiation; P:multicell…	-	no IPS match	#N/A
gALL_c449	'-Inf'	0.203693	1	NO	-4.88458	0.314952	NO	PREDICTED: uncharacterized protein LOC102590287 isoform X1	1142	20	1.08725e-74	0.851	1	C:mitochondrion	-	NON_CYTOPLASMIC_DOMAIN (PHOBIUS); TRANSMEMBRANE (PHOBIUS); CYTOPLASMIC_DOMAIN (PHOBIUS); TRANSMEMBRANE (PHOBIUS); CYTOPLASMIC_DOMAIN (PHOBIUS); NON_CYTOPLASMIC_DOMAIN (PHOBIUS); TRANSMEMBRANE (PHOBIUS); TMhelix (TMHMM); TMhelix (TMHMM)	#N/A
gALL_c450	Inf	0.461493	1	NO	4.44005	0.314952	NO	alcohol dehydrogenase	1400	20	1.87126e-174	0.7745	2	F:binding; F:catalytic activity	-	no IPS match	#N/A
gALL_c451	1.48543	0.69607	1	NO	1.44424	0.68276	NO	pith domain-containing protein 1-like	931	20	1.41973e-100	0.9315	1	C:nucleus	-	no IPS match	#N/A
gALL_c452	2.48543	0.233339	1	NO	2.41881	0.17134	NO	progesterone 5-beta-reductase	1354	20	0	0.894	5	F:catalytic activity; F:binding; P:metabolic process; P:cellular process; P:lipid metabolic process; P:biosynthetic process	EC:1.1.1.145; EC:1.3.1.3	IPR001509 (PFAM); IPR016040 (G3DSA:3.40.50.GENE3D); PTHR32487:SF0 (PANTHER); PTHR32487 (PANTHER); SSF51735 (SUPERFAMILY)	#N/A
gALL_c453	1.29278	0.3637	1	NO	1.3219	0.370162	NO	hypothetical protein L484_008307	830	20	3.28386e-23	0.7605	2	C:cytoplasm; F:binding; C:plastid	-	CYTOPLASMIC_DOMAIN (PHOBIUS); SIGNAL_PEPTIDE_N_REGION (PHOBIUS); SIGNAL_PEPTIDE_H_REGION (PHOBIUS); TRANSMEMBRANE (PHOBIUS); NON_CYTOPLASMIC_DOMAIN (PHOBIUS); SIGNAL_PEPTIDE (PHOBIUS); SIGNAL_PEPTIDE_C_REGION (PHOBIUS)	#N/A
gALL_c454	0.378512	0.845906	1	NO	0.424684	0.788974	NO	protein argonaute 4-like	3251	20	0	0.9055	3	F:translation factor activity, nucleic acid binding; C:ribosome; P:translation	-	IPR003165 (SMART); IPR003100 (PFAM); G3DSA:3.40.50.2300 (GENE3D); IPR014811 (PFAM); IPR003165 (PFAM); G3DSA:2.170.260.10 (GENE3D); IPR012337 (G3DSA:3.30.420.GENE3D); PTHR22891 (PANTHER); PTHR22891:SF20 (PANTHER); IPR003165 (PROSITE_PROFILES); IPR003100 (PROSITE_PROFILES); IPR012337 (SUPERFAMILY); IPR003100 (SUPERFAMILY)	#N/A
gALL_c455	2.29278	0.303216	1	NO	2.22982	0.235967	NO	2-isopropylmalate synthase	2325	20	0	0.873	4	C:plastid; F:transferase activity; P:biosynthetic process; P:cellular process; P:metabolic process	EC:2.3.3.13	IPR013709 (SMART); IPR005671 (TIGRFAM); IPR000891 (PFAM); IPR013709 (PFAM); IPR013785 (G3DSA:3.20.20.GENE3D); PTHR10277:SF9 (PANTHER); PTHR10277 (PANTHER); IPR002034 (PROSITE_PATTERNS); IPR005671 (HAMAP); IPR000891 (PROSITE_PROFILES); IPR013709 (SUPERFAMILY); SSF51569 (SUPERFAMILY)	#N/A
gALL_c456	-1.8365	0.339009	1	NO	-1.71393	0.42985	NO	PREDICTED: uncharacterized protein LOC102589140	1202	20	2.18241e-28	0.639	0	-		no IPS match	#N/A
gALL_c457	-0.251539	1	1	NO	-0.195446	1	NO	bel1-like homeodomain protein 1-like isoform x2	1591	20	8.18065e-157	0.7675	12	P:multicellular organismal development; P:response to endogenous stimulus; P:cellular process; F:protein binding; P:biosynthetic process; P:nucleobase-containing compound metabolic process; P:biological_process; F:DNA binding; P:signal transduction; P:response to abiotic stimulus; P:cellular component organization; F:sequence-specific DNA binding transcription factor activity; P:response to stres…	-	IPR001356 (SMART); IPR006563 (PFAM); IPR008422 (PFAM); IPR009057 (G3DSA:1.10.10.GENE3D); PTHR11850:SF65 (PANTHER); PTHR11850 (PANTHER); IPR001356 (PROSITE_PROFILES); IPR009057 (SUPERFAMILY)	#N/A
gALL_c458	0.807355	0.832604	1	NO	0.826351	0.752638	NO	surfeit locus protein isoform 1	985	20	9.54348e-66	0.6365	0	-		no IPS match	#N/A
gALL_c459	-0.514573	0.904969	1	NO	-0.448979	0.795893	NO	Cc03_g08150 - Hypothetical protein [Coffea sp]	2368		8e-09					no IPS match	#N/A
gALL_c460	Inf	1	1	NO	2.98224	1	NO	aux iaa transcriptional regulator family protein	874	20	8.33362e-60	0.6525	1	P:cellular process	-	no IPS match	#N/A
gALL_c461	1.29278	0.540599	1	NO	1.30012	0.42985	NO	core-2 i-branching beta- -n-acetylglucosaminyltransferase family protein isoform 1	2241	20	3.21016e-160	0.8135	4	C:membrane; F:transferase activity; P:biological_process; C:mitochondrion	EC:2.4.1	no IPS match	#N/A
gALL_c462	0.485427	1	1	NO	0.514544	1	NO	PREDICTED: uncharacterized protein LOC101247605 isoform 1	831	20	5.35044e-66	0.7335	2	C:mitochondrion; C:plastid	-	Coil (COILS)	#N/A
gALL_c463	1.07039	0.923154	1	NO	1.04592	0.68276	NO	potassium transporter 11-like	1271	20	0	0.867	5	P:multicellular organismal development; F:transporter activity; C:plasma membrane; P:transport; P:cellular process	-	no IPS match	#N/A
gALL_c465	0.0703893	1	1	NO	0.116219	1	NO	probable long-chain-alcohol o-fatty-acyltransferase 3-like	1644	20	1.29708e-82	0.658	1	F:transferase activity	-	PF13813 (PFAM); PTHR31595:SF1 (PANTHER); PTHR31595 (PANTHER); NON_CYTOPLASMIC_DOMAIN (PHOBIUS); CYTOPLASMIC_DOMAIN (PHOBIUS); NON_CYTOPLASMIC_DOMAIN (PHOBIUS); TRANSMEMBRANE (PHOBIUS); TRANSMEMBRANE (PHOBIUS); TRANSMEMBRANE (PHOBIUS); TRANSMEMBRANE (PHOBIUS); CYTOPLASMIC_DOMAIN (PHOBIUS); NON_CYTOPLASMIC_DOMAIN (PHOBIUS); CYTOPLASMIC_DOMAIN (PHOBIUS); TRANSMEMBRANE (PHOBIUS); TMhelix (TMHMM); TMh…	#N/A
gALL_c466	Inf	0.152611	1	NO	5.40643	0.12262	NO	ubiquitin thioesterase peptidase otubain isoform 1	1450	20	7.52405e-130	0.8315	2	F:hydrolase activity; P:protein metabolic process	EC:3.4.19	IPR016615 (PIRSF); IPR019400 (PFAM); PTHR12931 (PANTHER); IPR003323 (PROSITE_PROFILES); SSF54001 (SUPERFAMILY)	#N/A
gALL_c467	-0.929611	0.710423	1	NO	-0.847304	0.795893	NO	1-acyl-sn-glycerol-3-phosphate acyltransferase 2-like	1858	20	1.59851e-162	0.8085	6	F:transferase activity; C:endoplasmic reticulum; P:biosynthetic process; P:cellular process; P:lipid metabolic process; P:protein metabolic process	EC:2.3.1.51	IPR002123 (SMART); IPR002123 (PFAM); PTHR10983:SF16 (PANTHER); PTHR10983 (PANTHER); TRANSMEMBRANE (PHOBIUS); CYTOPLASMIC_DOMAIN (PHOBIUS); NON_CYTOPLASMIC_DOMAIN (PHOBIUS); TRANSMEMBRANE (PHOBIUS); TRANSMEMBRANE (PHOBIUS); CYTOPLASMIC_DOMAIN (PHOBIUS); NON_CYTOPLASMIC_DOMAIN (PHOBIUS); SSF69593 (SUPERFAMILY); TMhelix (TMHMM); TMhelix (TMHMM); TMhelix (TMHMM)	#N/A
gALL_c469	-0.514573	0.904969	1	NO	-0.448979	0.795893	NO	peroxisome biogenesis protein 5-like	1804	20	0	0.86	6	P:response to endogenous stimulus; P:transport; P:cellular component organization; P:cellular process; P:catabolic process; P:lipid metabolic process	-	IPR019734 (SMART); IPR011990 (G3DSA:1.25.40.GENE3D); PF13414 (PFAM); PTHR10130:SF0 (PANTHER); IPR024111 (PANTHER); IPR019734 (PROSITE_PROFILES); IPR019734 (PROSITE_PROFILES); IPR019734 (PROSITE_PROFILES); IPR013026 (PROSITE_PROFILES); IPR019734 (PROSITE_PROFILES); IPR019734 (PROSITE_PROFILES); SSF48452 (SUPERFAMILY)	#N/A
gALL_c470	'-Inf'	0.391904	1	NO	-4.32383	0.543301	NO	mediator of rna polymerase ii transcription subunit 31-like	900	20	5.61905e-67	0.7055	3	P:regulation of transcription, DNA-templated; F:RNA polymerase II transcription cofactor activity; C:mediator complex		IPR008831 (PFAM); IPR008831 (PANTHER); PTHR13186:SF0 (PANTHER)	#N/A
gALL_c471	-0.929611	0.535429	1	NO	-0.862335	0.606435	NO	beta-galactosidase 3-like	2270	20	0	0.912	12	P:catabolic process; P:cellular process; F:binding; P:multicellular organismal development; P:growth; F:hydrolase activity; P:secondary metabolic process; P:biosynthetic process; P:cellular component organization; F:carbohydrate binding; P:carbohydrate metabolic process; P:lipid metabolic process; C:cellular_component	EC:3.2.1.23	IPR001944 (PRINTS); IPR008979 (G3DSA:2.60.120.GENE3D); IPR001944 (PFAM); IPR000922 (PFAM); IPR013781 (G3DSA:3.20.20.GENE3D); IPR008979 (G3DSA:2.60.120.GENE3D); PTHR23421:SF51 (PANTHER); IPR001944 (PANTHER); IPR000922 (PROSITE_PROFILES); IPR017853 (SUPERFAMILY); IPR008979 (SUPERFAMILY); IPR008979 (SUPERFAMILY)	#N/A
gALL_c472	-0.514573	0.904969	1	NO	-0.448979	0.795893	NO	d-isomer specific 2-hydroxyacid dehydrogenase family protein isoform 3	1386	20	7.04814e-130	0.783	3	F:nucleotide binding; P:metabolic process; F:catalytic activity	-	IPR016040 (G3DSA:3.40.50.GENE3D); IPR006140 (PFAM); IPR016040 (G3DSA:3.40.50.GENE3D); IPR006139 (PFAM); PTHR10996 (PANTHER); PTHR10996:SF108 (PANTHER); IPR029753 (PROSITE_PATTERNS); SSF51735 (SUPERFAMILY); SSF52283 (SUPERFAMILY)	#N/A
gALL_c473	Inf	0.218303	1	NO	5.15018	0.192349	NO	protein dehydration-induced 19-like	853	20	1.79988e-88	0.7525	0	-		IPR008598 (PFAM); IPR027935 (PFAM); PTHR31875 (PANTHER); PTHR31875:SF2 (PANTHER); NON_CYTOPLASMIC_DOMAIN (PHOBIUS); CYTOPLASMIC_DOMAIN (PHOBIUS); TRANSMEMBRANE (PHOBIUS)	#N/A
gALL_c474	Inf	0.461493	1	NO	4.44005	0.314952	NO	galactinol synthase	1272	20	0	0.873	8	C:cytoplasm; P:response to stress; P:response to abiotic stimulus; F:binding; F:transferase activity; P:carbohydrate metabolic process; P:cellular process; P:nucleobase-containing compound metabolic process; P:biosynthetic process	EC:2.4.1.12; EC:2.4.1.123	IPR029044 (G3DSA:3.90.550.GENE3D); IPR002495 (PFAM); PTHR11183:SF33 (PANTHER); PTHR11183 (PANTHER); IPR029044 (SUPERFAMILY)	#N/A
gALL_c475	1.48543	0.69607	1	NO	1.44424	0.68276	NO	rer1 family protein isoform 2	1147	20	1.80758e-77	0.84	2	P:biological_process; C:membrane; P:transport	-	IPR004932 (PIRSF); IPR004932 (PFAM); IPR004932 (PANTHER); CYTOPLASMIC_DOMAIN (PHOBIUS); TRANSMEMBRANE (PHOBIUS); NON_CYTOPLASMIC_DOMAIN (PHOBIUS); TRANSMEMBRANE (PHOBIUS); NON_CYTOPLASMIC_DOMAIN (PHOBIUS); TRANSMEMBRANE (PHOBIUS); CYTOPLASMIC_DOMAIN (PHOBIUS); CYTOPLASMIC_DOMAIN (PHOBIUS); TRANSMEMBRANE (PHOBIUS); TMhelix (TMHMM); TMhelix (TMHMM); TMhelix (TMHMM); TMhelix (TMHMM)	#N/A
gALL_c477	-0.836501	0.689481	1	NO	-0.7635	0.632607	NO	e3 ubiquitin-protein ligase rha1b-like isoform 1	1038	20	1.03328e-65	0.7805	1	F:binding	-	IPR001841 (SMART); IPR013083 (G3DSA:3.30.40.GENE3D); IPR001841 (PFAM); PTHR22764 (PANTHER); PTHR22764:SF56 (PANTHER); CYTOPLASMIC_DOMAIN (PHOBIUS); TRANSMEMBRANE (PHOBIUS); NON_CYTOPLASMIC_DOMAIN (PHOBIUS); IPR001841 (PROSITE_PROFILES); SSF57850 (SUPERFAMILY); TMhelix (TMHMM)	#N/A
gALL_c478	2.65535	0.181646	1	NO	2.58588	0.126445	NO	protein iq-domain 31-like	2244	20	3.20862e-143	0.584	0	-		IPR025064 (PFAM)	#N/A
gALL_c479	0.485427	0.928408	1	NO	0.521851	1	NO	PREDICTED: uncharacterized protein At3g49720-like	1231	20	2.29423e-105	0.8205	4	C:membrane; C:plastid; C:thylakoid; C:Golgi apparatus; C:plasma membrane	-	IPR029063 (G3DSA:3.40.50.GENE3D); TRANSMEMBRANE (PHOBIUS); NON_CYTOPLASMIC_DOMAIN (PHOBIUS); CYTOPLASMIC_DOMAIN (PHOBIUS); TRANSMEMBRANE (PHOBIUS); CYTOPLASMIC_DOMAIN (PHOBIUS); SignalP-noTM (SIGNALP_EUK); IPR029063 (SUPERFAMILY); TMhelix (TMHMM)	#N/A
gALL_c480	0.707819	0.78052	1	NO	0.739376	0.825701	NO	malate dehydrogenase	1841	20	0	0.8705	13	C:mitochondrion; P:nucleobase-containing compound metabolic process; C:plastid; P:metabolic process; P:cellular process; F:catalytic activity; C:thylakoid; P:carbohydrate metabolic process; P:biosynthetic process; P:cellular component organization; F:nucleotide binding; P:generation of precursor metabolites and energy; P:photosynthesis; P:secondary metabolic process; C:extracellular region; P:bio…	EC:1.1.1.82	NON_CYTOPLASMIC_DOMAIN (PHOBIUS); SIGNAL_PEPTIDE_C_REGION (PHOBIUS); SIGNAL_PEPTIDE_H_REGION (PHOBIUS); SIGNAL_PEPTIDE (PHOBIUS); SIGNAL_PEPTIDE_N_REGION (PHOBIUS)	#N/A
gALL_c481	-1.8365	0.339009	1	NO	-1.71393	0.42985	NO	replication factor c subunit 3-like	1376	20	1.752e-138	0.926	15	P:response to stress; P:regulation of gene expression, epigenetic; P:cellular component organization; P:nucleobase-containing compound metabolic process; P:biosynthetic process; P:cellular process; P:DNA metabolic process; P:cellular protein modification process; P:anatomical structure morphogenesis; P:flower development; P:reproduction; P:cell differentiation; P:multicellular organismal developm…	EC:3.6.1.3	IPR027417 (G3DSA:3.40.50.GENE3D); IPR013748 (PFAM); G3DSA:1.10.8.60 (GENE3D); G3DSA:1.20.272.10 (GENE3D); PTHR11669 (PANTHER); PTHR11669:SF9 (PANTHER); IPR008921 (SUPERFAMILY); IPR027417 (SUPERFAMILY)	#N/A
gALL_c482	-0.0995357	1	1	NO	-0.047012	1	NO	vacuolar cation proton exchanger 3-like	1908	20	4.19357e-158	0.7435	5	P:transport; P:cellular homeostasis; C:membrane; C:vacuole; F:transporter activity	-	NON_CYTOPLASMIC_DOMAIN (PHOBIUS); CYTOPLASMIC_DOMAIN (PHOBIUS); NON_CYTOPLASMIC_DOMAIN (PHOBIUS); TRANSMEMBRANE (PHOBIUS); TRANSMEMBRANE (PHOBIUS)	#N/A
gALL_c483	'-Inf'	0.391904	1	NO	-4.32383	0.543301	NO	geranyl diphosphate synthase large subunit	1477	20	1.55088e-154	0.7925	6	F:binding; F:transferase activity; P:biosynthetic process; P:cellular process; P:lipid metabolic process; F:catalytic activity; C:plastid	EC:2.5.1.1; EC:2.5.1.29; EC:2.5.1.10	no IPS match	#N/A
gALL_c484	-0.929611	0.710423	1	NO	-0.847304	0.795893	NO	biotin synthase	1405	20	8.72833e-160	0.866	9	P:flower development; P:biosynthetic process; P:lipid metabolic process; F:binding; P:multicellular organismal development; P:growth; P:cellular component organization; P:cellular process; P:metabolic process; F:transferase activity; C:mitochondrion	EC:2.8.1.6	no IPS match	#N/A
gALL_c485	2.65535	0.181646	1	NO	2.58588	0.126445	NO	pathogenesis-related protein pr-1-like	843	20	1.96593e-79	0.7915	1	C:extracellular region	-	IPR001283 (PRINTS); IPR002413 (PRINTS); IPR014044 (SMART); IPR014044 (G3DSA:3.40.33.GENE3D); IPR014044 (PFAM); PTHR10334:SF170 (PANTHER); IPR001283 (PANTHER); IPR018244 (PROSITE_PATTERNS); IPR018244 (PROSITE_PATTERNS); IPR014044 (SUPERFAMILY)	#N/A
gALL_c486	-1.92961	0.20126	1	NO	-1.82871	0.197166	NO	bark storage protein a-like	1104	20	1.85332e-140	0.8285	2	F:catalytic activity; P:nucleobase-containing compound metabolic process	-	IPR000845 (G3DSA:3.40.50.GENE3D); IPR000845 (PFAM); PTHR21234:SF19 (PANTHER); IPR018017 (PANTHER); SIGNAL_PEPTIDE_H_REGION (PHOBIUS); SIGNAL_PEPTIDE (PHOBIUS); NON_CYTOPLASMIC_DOMAIN (PHOBIUS); SIGNAL_PEPTIDE_N_REGION (PHOBIUS); SIGNAL_PEPTIDE_C_REGION (PHOBIUS); SignalP-noTM (SIGNALP_GRAM_NEGATIVE); SignalP-noTM (SIGNALP_EUK); SignalP-TM (SIGNALP_GRAM_POSITIVE); IPR000845 (SUPERFAMILY)	#N/A
gALL_c487	0.0703893	1	1	NO	0.116219	1	NO	nadh-cytochrome b5 reductase-like	1754	20	9.05304e-136	0.8165	12	F:binding; P:metabolic process; P:response to stress; P:response to abiotic stimulus; C:cell wall; C:mitochondrion; P:transport; P:cellular component organization; P:cellular process; F:catalytic activity; P:biological_process; P:carbohydrate metabolic process; P:generation of precursor metabolites and energy; P:catabolic process; C:Golgi apparatus	EC:1.6.2.2	IPR001834 (PRINTS); IPR001709 (PRINTS); G3DSA:2.40.30.10 (GENE3D); IPR001433 (PFAM); G3DSA:3.40.50.80 (GENE3D); IPR008333 (PFAM); PTHR19370 (PANTHER); TRANSMEMBRANE (PHOBIUS); NON_CYTOPLASMIC_DOMAIN (PHOBIUS); SIGNAL_PEPTIDE (PHOBIUS); CYTOPLASMIC_DOMAIN (PHOBIUS); SIGNAL_PEPTIDE_C_REGION (PHOBIUS); SIGNAL_PEPTIDE_H_REGION (PHOBIUS); SIGNAL_PEPTIDE_N_REGION (PHOBIUS); IPR017927 (PROSITE_PROFILES)…	#N/A
gALL_c488	-0.929611	0.710423	1	NO	-0.847304	0.795893	NO	histone deacetylase	2002	20	0	0.846	11	P:response to external stimulus; P:response to stress; P:response to biotic stimulus; F:hydrolase activity; P:cellular component organization; P:cellular protein modification process; F:protein binding; P:multicellular organismal development; P:cellular process; P:nucleobase-containing compound metabolic process; P:biosynthetic process; P:biological_process; C:nucleoplasm	EC:3.5.1.98	IPR003084 (PRINTS); IPR000286 (PRINTS); IPR003084 (PIRSF); IPR023801 (PFAM); IPR023801 (G3DSA:3.40.800.GENE3D); PTHR10625:SF115 (PANTHER); IPR000286 (PANTHER); SSF52768 (SUPERFAMILY)	#N/A
gALL_c489	Inf	0.727172	1	NO	3.88794	0.543301	NO	hypothetical protein CICLE_v10032166mg	1161	20	2.00684e-51	0.632	1	C:plastid	-	Coil (COILS)	#N/A
gALL_c490	-1.51457	0.304403	1	NO	-1.43039	0.323951	NO	probable cyclic nucleotide-gated ion channel 5-like isoform x1	2617	20	0	0.82	7	P:transport; P:cellular process; F:protein binding; F:transporter activity; P:cellular protein modification process; P:biosynthetic process; P:carbohydrate metabolic process; C:plasma membrane	-	IPR000595 (SMART); IPR005821 (PFAM); G3DSA:1.10.287.70 (GENE3D); IPR000595 (PFAM); IPR014710 (G3DSA:2.60.120.GENE3D); G3DSA:1.10.287.630 (GENE3D); PTHR10217 (PANTHER); PTHR10217:SF489 (PANTHER); TRANSMEMBRANE (PHOBIUS); NON_CYTOPLASMIC_DOMAIN (PHOBIUS); CYTOPLASMIC_DOMAIN (PHOBIUS); IPR000048 (PROSITE_PROFILES); IPR000595 (PROSITE_PROFILES); IPR018490 (SUPERFAMILY); SSF81324 (SUPERFAMILY); TMheli…	#N/A
gALL_c491	-0.192645	1	1	NO	-0.137172	1	NO	hsp70-binding protein 1-like	1676	20	2.4708e-167	0.839	7	C:cytoplasm; P:protein metabolic process; P:cellular process; P:response to abiotic stimulus; F:protein binding; P:response to stress; C:nucleus	-	Coil (COILS); IPR000225 (SMART); IPR011989 (G3DSA:1.25.10.GENE3D); PTHR19316:SF17 (PANTHER); PTHR19316 (PANTHER); IPR016024 (SUPERFAMILY)	#N/A
gALL_c492	-0.929611	0.710423	1	NO	-0.847304	0.795893	NO	cinnamyl alcohol dehydrogenase	1627	20	2.83319e-153	0.7555	4	P:cellular process; P:biological_process; F:catalytic activity; F:binding; P:metabolic process	-	SIGNAL_PEPTIDE_H_REGION (PHOBIUS); SIGNAL_PEPTIDE_N_REGION (PHOBIUS); SIGNAL_PEPTIDE (PHOBIUS); NON_CYTOPLASMIC_DOMAIN (PHOBIUS); SIGNAL_PEPTIDE_C_REGION (PHOBIUS)	#N/A
gALL_c493	NA	NA	NA	NO	0	1	NO	cysteine synthase-like	834	20	7.05717e-58	0.834	4	F:catalytic activity; P:biosynthetic process; P:cellular process; F:transferase activity; C:cytoplasm	EC:2.5.1.47	IPR001926 (PFAM); G3DSA:3.40.50.1100 (GENE3D); G3DSA:3.40.50.1100 (GENE3D); PTHR10314:SF97 (PANTHER); PTHR10314 (PANTHER); IPR001216 (PROSITE_PATTERNS); IPR001926 (SUPERFAMILY)	#N/A
gALL_c494	-0.321928	0.909841	1	NO	-0.265851	1	NO	oxysterol-binding protein 3c-like	1977	20	0	0.8935	10	C:cytosol; P:response to stress; P:response to external stimulus; P:response to biotic stimulus; F:lipid binding; P:signal transduction; P:metabolic process; P:cellular process; P:lipid metabolic process; P:response to abiotic stimulus; C:nucleus; P:biosynthetic process	-	IPR000648 (PFAM); PTHR10972:SF82 (PANTHER); IPR000648 (PANTHER); IPR018494 (PROSITE_PATTERNS); SSF144000 (SUPERFAMILY)	#N/A
gALL_c495	'-Inf'	0.203693	1	NO	-4.88458	0.314952	NO	sugar phosphatase -like	2181	20	9.66435e-154	0.792	3	P:catabolic process; P:cellular process; F:hydrolase activity	-	NON_CYTOPLASMIC_DOMAIN (PHOBIUS); TRANSMEMBRANE (PHOBIUS); NON_CYTOPLASMIC_DOMAIN (PHOBIUS); TRANSMEMBRANE (PHOBIUS); CYTOPLASMIC_DOMAIN (PHOBIUS); TMhelix (TMHMM); TMhelix (TMHMM)	#N/A
gALL_c496	-0.514573	1	1	NO	-0.435889	1	NO	udp-n-acetylglucosamine pyrophosphorylase family protein	1223	20	8.47791e-145	0.8495	5	P:nucleobase-containing compound metabolic process; C:plasma membrane; F:transferase activity; C:cytosol; P:carbohydrate metabolic process; P:cellular process	EC:2.7.7.23; EC:2.7.7; EC:2.7.7.9	IPR029044 (G3DSA:3.90.550.GENE3D); IPR002618 (PFAM); IPR002618 (PANTHER); PTHR11952:SF2 (PANTHER); IPR029044 (SUPERFAMILY)	#N/A
gALL_c497	1.07039	0.55084	1	NO	1.09543	0.561032	NO	nucleotide-sugar transporter family protein isoform 1	1490	20	1.74687e-129	0.8425	4	C:membrane; C:Golgi apparatus; P:transport; C:plasma membrane; F:transporter activity	-	IPR004853 (PFAM); PTHR11132:SF26 (PANTHER); PTHR11132 (PANTHER); NON_CYTOPLASMIC_DOMAIN (PHOBIUS); CYTOPLASMIC_DOMAIN (PHOBIUS); TRANSMEMBRANE (PHOBIUS); CYTOPLASMIC_DOMAIN (PHOBIUS); NON_CYTOPLASMIC_DOMAIN (PHOBIUS); TRANSMEMBRANE (PHOBIUS); NON_CYTOPLASMIC_DOMAIN (PHOBIUS); NON_CYTOPLASMIC_DOMAIN (PHOBIUS); CYTOPLASMIC_DOMAIN (PHOBIUS); TRANSMEMBRANE (PHOBIUS); TRANSMEMBRANE (PHOBIUS); TRANSMEM…	#N/A
gALL_c498	1.07039	0.670669	1	NO	1.0826	0.567116	NO	tonoplast monosaccharide transporter2 isoform 1	1961	20	0	0.79	7	F:transporter activity; C:vacuole; P:transport; P:cellular process; F:catalytic activity; C:membrane; P:metabolic process	EC:1.3.1.74	CYTOPLASMIC_DOMAIN (PHOBIUS); TRANSMEMBRANE (PHOBIUS); SIGNAL_PEPTIDE (PHOBIUS); SIGNAL_PEPTIDE_C_REGION (PHOBIUS); SIGNAL_PEPTIDE_N_REGION (PHOBIUS); NON_CYTOPLASMIC_DOMAIN (PHOBIUS); SIGNAL_PEPTIDE_H_REGION (PHOBIUS)	#N/A
gALL_c499	0.0703893	1	1	NO	0.116219	1	NO	nam-like protein	1417	20	5.98353e-124	0.757	3	P:biosynthetic process; P:nucleobase-containing compound metabolic process; F:DNA binding	-	IPR003441 (PFAM); PTHR31719:SF4 (PANTHER); PTHR31719 (PANTHER); IPR003441 (PROSITE_PROFILES); IPR003441 (SUPERFAMILY)	#N/A
gALL_c500	0.655352	0.747236	1	NO	0.692654	0.717048	NO	abc transporter g family member 11-like	2144	20	0	0.787	5	P:nucleobase-containing compound metabolic process; P:catabolic process; F:nucleotide binding; F:hydrolase activity; C:membrane	EC:3.6.1.3	IPR003593 (SMART); IPR003439 (PFAM); IPR027417 (G3DSA:3.40.50.GENE3D); IPR013525 (PFAM); PTHR19241 (PANTHER); PTHR19241:SF166 (PANTHER); IPR017871 (PROSITE_PATTERNS); TRANSMEMBRANE (PHOBIUS); NON_CYTOPLASMIC_DOMAIN (PHOBIUS); TRANSMEMBRANE (PHOBIUS); CYTOPLASMIC_DOMAIN (PHOBIUS); TRANSMEMBRANE (PHOBIUS); TRANSMEMBRANE (PHOBIUS); CYTOPLASMIC_DOMAIN (PHOBIUS); TRANSMEMBRANE (PHOBIUS); CYTOPLASMIC_D…	#N/A
gALL_c501	0.485427	1	1	NO	0.514544	1	NO	er associated membrane protein kms1	1759	20	3.16411e-147	0.7985	2	C:plastid; C:endoplasmic reticulum	-	IPR015414 (PFAM); PTHR10281 (PANTHER); PTHR10281:SF1 (PANTHER); CYTOPLASMIC_DOMAIN (PHOBIUS); TRANSMEMBRANE (PHOBIUS); TRANSMEMBRANE (PHOBIUS); TRANSMEMBRANE (PHOBIUS); TRANSMEMBRANE (PHOBIUS); NON_CYTOPLASMIC_DOMAIN (PHOBIUS); CYTOPLASMIC_DOMAIN (PHOBIUS); CYTOPLASMIC_DOMAIN (PHOBIUS); NON_CYTOPLASMIC_DOMAIN (PHOBIUS); TMhelix (TMHMM); TMhelix (TMHMM); TMhelix (TMHMM); TMhelix (TMHMM)	#N/A
gALL_c502	Inf	1	1	NO	2.98224	1	NO	methyltransferase ddb_g0268948-like	1289	20	8.9391e-116	0.824	3	P:biological_process; P:metabolic process; C:mitochondrion; F:transferase activity	-	IPR029063 (G3DSA:3.40.50.GENE3D); IPR013216 (PFAM); PTHR10108 (PANTHER); PTHR10108:SF725 (PANTHER); IPR029063 (SUPERFAMILY)	#N/A
gALL_c503	-1.51457	0.778597	1	NO	-1.34159	1	NO	vacuolar protein-sorting-associated protein 37 homolog 2-like	1010	20	5.64421e-69	0.703	2	F:protein binding; C:intracellular	-	Coil (COILS); IPR009851 (PFAM); PTHR13678 (PANTHER); IPR009851 (PROSITE_PROFILES); SSF140111 (SUPERFAMILY)	#N/A
gALL_c504	-0.251539	1	1	NO	-0.195446	1	NO	vq motif-containing	929	14	1.10838e-12	0.6614	0	-		IPR008889 (PFAM); SIGNAL_PEPTIDE_N_REGION (PHOBIUS); SIGNAL_PEPTIDE_H_REGION (PHOBIUS); SIGNAL_PEPTIDE_C_REGION (PHOBIUS); NON_CYTOPLASMIC_DOMAIN (PHOBIUS); SIGNAL_PEPTIDE (PHOBIUS); SignalP-noTM (SIGNALP_EUK)	#N/A
gALL_c505	2.07039	0.397805	1	NO	2.0123	0.330581	NO	mitogen-activated protein kinase 2	1485	20	0	0.9395	7	F:kinase activity; F:signal transducer activity; P:cellular protein modification process; P:cellular component organization; P:cell cycle; F:nucleotide binding; P:cellular process; P:signal transduction; P:metabolic process	EC:2.7.11.24	IPR002290 (SMART); IPR000719 (PFAM); G3DSA:1.10.510.10 (GENE3D); G3DSA:3.30.200.20 (GENE3D); PTHR24055 (PANTHER); PTHR24055:SF180 (PANTHER); IPR003527 (PROSITE_PATTERNS); IPR017441 (PROSITE_PATTERNS); IPR008271 (PROSITE_PATTERNS); IPR000719 (PROSITE_PROFILES); IPR011009 (SUPERFAMILY)	#N/A
gALL_c506	-2.09954	0.232564	1	NO	-1.97201	0.328471	NO	at5g13970 mac12_6	1794	20	7.78963e-66	0.4795	3	F:molecular_function; P:biological_process; C:nucleus		IPR029338 (PFAM); PTHR13445 (PANTHER); PTHR13445:SF3 (PANTHER)	#N/A
gALL_c507	-0.836501	0.689481	1	NO	-0.7635	0.632607	NO	blue copper protein	995	20	2.7529e-36	0.734	2	P:cellular process; P:carbohydrate metabolic process	-	IPR003245 (PFAM); IPR008972 (G3DSA:2.60.40.GENE3D); SIGNAL_PEPTIDE_C_REGION (PHOBIUS); SIGNAL_PEPTIDE (PHOBIUS); SIGNAL_PEPTIDE_H_REGION (PHOBIUS); NON_CYTOPLASMIC_DOMAIN (PHOBIUS); SIGNAL_PEPTIDE_N_REGION (PHOBIUS); IPR003245 (PROSITE_PROFILES); SignalP-noTM (SIGNALP_EUK); SignalP-TM (SIGNALP_GRAM_POSITIVE); IPR008972 (SUPERFAMILY); TMhelix (TMHMM)	#N/A
gALL_c508	-0.514573	0.904969	1	NO	-0.448979	0.795893	NO	nadph--cytochrome p450 reductase-like	2608	20	0	0.777	5	P:metabolic process; F:catalytic activity; C:membrane; C:endoplasmic reticulum; F:nucleotide binding; F:binding	EC:1.6.2.4	IPR001709 (PRINTS); IPR001094 (PRINTS); G3DSA:2.40.30.10 (GENE3D); IPR003097 (PFAM); IPR008254 (PFAM); G3DSA:3.40.50.80 (GENE3D); IPR001433 (PFAM); IPR029039 (G3DSA:3.40.50.GENE3D); IPR023173 (G3DSA:1.20.990.GENE3D); PTHR19384 (PANTHER); PTHR19384:SF59 (PANTHER); TRANSMEMBRANE (PHOBIUS); CYTOPLASMIC_DOMAIN (PHOBIUS); NON_CYTOPLASMIC_DOMAIN (PHOBIUS); IPR008254 (PROSITE_PROFILES); IPR017927 (PROSI…	#N/A
gALL_c509	1.48543	0.69607	1	NO	1.44424	0.68276	NO	probable exocyst complex component 4-like	1711	20	0	0.861	13	P:carbohydrate metabolic process; P:catabolic process; C:cytosol; C:cytoplasm; C:cellular_component; P:pollination; P:cellular component organization; P:anatomical structure morphogenesis; P:cell differentiation; P:cell growth; P:reproduction; P:post-embryonic development; P:biosynthetic process; P:cellular process; P:transport; C:plasma membrane	-	no IPS match	#N/A
gALL_c510	0.900464	0.655484	1	NO	0.928359	0.680452	NO	probable protein phosphatase 2c 60-like	1597	20	8.47367e-178	0.908	13	P:cellular protein modification process; F:binding; P:response to external stimulus; P:response to biotic stimulus; C:cell; P:biosynthetic process; P:cellular process; P:lipid metabolic process; F:hydrolase activity; P:response to extracellular stimulus; P:cell communication; P:response to stress; P:response to abiotic stimulus; P:response to endogenous stimulus; C:nucleus; C:plasma membrane	-	IPR001932 (SMART); IPR001932 (SMART); IPR001932 (G3DSA:3.60.40.GENE3D); IPR001932 (PFAM); IPR015655 (PANTHER); IPR000222 (PROSITE_PATTERNS); IPR001932 (SUPERFAMILY)	#N/A
gALL_c511	-0.929611	0.710423	1	NO	-0.847304	0.795893	NO	signal recognition particle receptor subunit beta-like	1444	20	8.35167e-105	0.827	16	F:binding; P:DNA metabolic process; P:biosynthetic process; P:lipid metabolic process; P:reproduction; P:cellular component organization; P:cell cycle; P:multicellular organismal development; P:cellular protein modification process; P:cellular process; P:growth; F:nucleotide binding; P:nucleobase-containing compound metabolic process; P:anatomical structure morphogenesis; P:flower development; P:…	-	no IPS match	#N/A
gALL_c513	'-Inf'	0.391904	1	NO	-4.32383	0.543301	NO	uncharacterized loc101202853	1118	20	2.0075e-57	0.6945	2	C:Golgi apparatus; P:biological_process		Coil (COILS); IPR010471 (PFAM); PTHR32254 (PANTHER)	#N/A
gALL_c515	0.807355	0.64541	1	NO	0.84237	0.606435	NO	rna polymerase-associated protein rtf1 homolog	2377	20	0	0.753	6	P:nucleobase-containing compound metabolic process; P:regulation of gene expression, epigenetic; P:cellular process; P:cellular component organization; P:biosynthetic process; P:response to abiotic stimulus; P:cellular protein modification process	-	Coil (COILS); IPR018144 (SMART); IPR004343 (PFAM); PTHR13115 (PANTHER); PTHR13115:SF8 (PANTHER); IPR004343 (PROSITE_PROFILES); SSF159042 (SUPERFAMILY)	#N/A
gALL_c516	-0.514573	1	1	NO	-0.435889	1	NO	cleavage and polyadenylation specificity factor subunit 2-like	1424	20	7.11666e-179	0.832	17	P:cell cycle; P:cell-cell signaling; P:reproduction; P:post-embryonic development; P:embryo development; P:nucleobase-containing compound metabolic process; P:biosynthetic process; C:nucleoplasm; P:cellular component organization; P:cellular process; F:hydrolase activity; P:regulation of gene expression, epigenetic; P:cellular protein modification process; P:response to abiotic stimulus; P:DNA me…	-	no IPS match	#N/A
gALL_c517	0.0703893	1	1	NO	0.116219	1	NO	probable sodium-coupled neutral amino acid transporter 6-like	1670	20	4.8095e-155	0.7435	1	C:membrane	-	IPR013057 (PFAM); PTHR22950:SF195 (PANTHER); PTHR22950 (PANTHER); TRANSMEMBRANE (PHOBIUS); TRANSMEMBRANE (PHOBIUS); CYTOPLASMIC_DOMAIN (PHOBIUS); TRANSMEMBRANE (PHOBIUS); TRANSMEMBRANE (PHOBIUS); CYTOPLASMIC_DOMAIN (PHOBIUS); NON_CYTOPLASMIC_DOMAIN (PHOBIUS); NON_CYTOPLASMIC_DOMAIN (PHOBIUS); TRANSMEMBRANE (PHOBIUS); TRANSMEMBRANE (PHOBIUS); NON_CYTOPLASMIC_DOMAIN (PHOBIUS); CYTOPLASMIC_DOMAIN (P…	#N/A
gALL_c518	0.222392	1	1	NO	0.265603	1	NO	cox19-like chch family protein	876	20	1.44451e-27	0.738	0	-		IPR010625 (PFAM); PTHR13523 (PANTHER); IPR009069 (SUPERFAMILY)	#N/A
gALL_c519	0.222392	1	1	NO	0.265603	1	NO	u2 small nuclear ribonucleoprotein b -like	1217	20	5.74947e-93	0.7365	2	F:RNA binding; C:nucleus	-	no IPS match	#N/A
gALL_c520	2.29278	0.303216	1	NO	2.22982	0.235967	NO	n-alpha-acetyltransferase 11-like	1220	20	1.86105e-83	0.8845	6	P:protein metabolic process; F:transferase activity; P:reproduction; P:post-embryonic development; P:biosynthetic process; P:cellular process	EC:2.3.1.88	IPR000182 (PFAM); IPR016181 (G3DSA:3.40.630.GENE3D); PTHR23091:SF4 (PANTHER); PTHR23091 (PANTHER); IPR000182 (PROSITE_PROFILES); IPR016181 (SUPERFAMILY)	#N/A
gALL_c521	-1.09954	0.740979	1	NO	-0.996636	1	NO	squamosa promoter-binding	1110	20	9.49933e-60	0.858	2	C:nucleus; F:DNA binding	-	IPR017238 (PIRSF); IPR004333 (G3DSA:4.10.1100.GENE3D); IPR004333 (PFAM); PTHR31251:SF3 (PANTHER); PTHR31251 (PANTHER); IPR004333 (PROSITE_PROFILES); IPR004333 (SUPERFAMILY)	#N/A
gALL_c522	-0.0995357	1	1	NO	-0.0462034	1	NO	atp synthase subunit delta mitochondrial-like	946	20	1.08984e-79	0.798	15	P:response to stress; F:hydrolase activity; F:transporter activity; P:carbohydrate metabolic process; P:nucleobase-containing compound metabolic process; P:catabolic process; P:biosynthetic process; P:cellular process; F:binding; P:transport; P:cellular component organization; P:response to abiotic stimulus; P:protein metabolic process; P:generation of precursor metabolites and energy; P:biologic…	-	Coil (COILS); G3DSA:1.20.5.440 (GENE3D); IPR020546 (PFAM); IPR001469 (TIGRFAM); IPR020546 (G3DSA:2.60.15.GENE3D); PTHR13822:SF7 (PANTHER); IPR001469 (PANTHER); IPR001469 (HAMAP); IPR020546 (SUPERFAMILY)	#N/A
gALL_c524	Inf	0.312448	1	NO	4.83837	0.314952	NO	1-aminocyclopropane-1-carboxylate oxidase 1-like	1344	20	8.04351e-131	0.824	3	F:catalytic activity; P:metabolic process; P:cellular process; P:biological_process; P:biosynthetic process	EC:1.14.17.4; EC:1.14.11	IPR027443 (G3DSA:2.60.120.GENE3D); IPR005123 (PFAM); IPR026992 (PFAM); PTHR10209 (PANTHER); IPR005123 (PROSITE_PROFILES); SSF51197 (SUPERFAMILY)	#N/A
gALL_c525	0.0703893	1	1	NO	0.116219	1	NO	probable receptor-like protein kinase at5g15080-like	1413	20	0	0.9515	5	F:nucleotide binding; P:signal transduction; P:cellular protein modification process; F:kinase activity; F:signal transducer activity; P:metabolic process; P:cellular process	EC:2.7.11.25; EC:2.7.11	G3DSA:1.10.510.10 (GENE3D); IPR013320 (G3DSA:2.60.120.GENE3D); G3DSA:3.30.200.20 (GENE3D); IPR000719 (PFAM); PTHR24420 (PANTHER); PTHR24420:SF625 (PANTHER); IPR017441 (PROSITE_PATTERNS); IPR008271 (PROSITE_PATTERNS); IPR000719 (PROSITE_PROFILES); IPR011009 (SUPERFAMILY)	#N/A
gALL_c526	-0.929611	0.710423	1	NO	-0.847304	0.795893	NO	eukaryotic peptide chain release factor subunit 1	1761	20	0	0.9015	5	F:translation factor activity, nucleic acid binding; C:plasma membrane; C:ribosome; P:cellular component organization; P:translation; C:cytoplasm	-	IPR005140 (PFAM); IPR004403 (TIGRFAM); IPR024049 (G3DSA:3.30.960.GENE3D); G3DSA:3.30.420.60 (GENE3D); IPR005141 (PFAM); PTHR10113:SF7 (PANTHER); IPR004403 (PANTHER); IPR024049 (SUPERFAMILY); SSF53137 (SUPERFAMILY)	#N/A
gALL_c527	-1.51457	0.778597	1	NO	-1.34159	1	NO	bifunctional polymyxin resistance	912	20	4.62937e-133	0.963	6	F:catalytic activity; F:nucleotide binding; P:nucleobase-containing compound metabolic process; P:biosynthetic process; C:extracellular region; P:carbohydrate metabolic process; P:cellular process	EC:4.1.1.35	IPR001509 (PFAM); IPR016040 (G3DSA:3.40.50.GENE3D); PTHR10366:SF216 (PANTHER); PTHR10366 (PANTHER); SSF51735 (SUPERFAMILY)	#N/A
gALL_c528	-1.36257	0.330381	1	NO	-1.28643	0.384125	NO	reticulon family protein	1157	20	1.10298e-98	0.806	8	P:response to stress; P:cell death; C:membrane; C:endoplasmic reticulum; P:biosynthetic process; C:mitochondrion; P:transport; P:cellular component organization	-	IPR003388 (PFAM); PTHR10994:SF62 (PANTHER); IPR003388 (PANTHER); NON_CYTOPLASMIC_DOMAIN (PHOBIUS); TRANSMEMBRANE (PHOBIUS); TRANSMEMBRANE (PHOBIUS); NON_CYTOPLASMIC_DOMAIN (PHOBIUS); CYTOPLASMIC_DOMAIN (PHOBIUS); TRANSMEMBRANE (PHOBIUS); CYTOPLASMIC_DOMAIN (PHOBIUS); IPR003388 (PROSITE_PROFILES); TMhelix (TMHMM); TMhelix (TMHMM)	#N/A
gALL_c530	-0.192645	1	1	NO	-0.137172	1	NO	prefoldin subunit 6-like	1153	20	3.70752e-46	0.818	11	C:cytosol; P:protein metabolic process; P:cellular process; P:response to stress; P:response to abiotic stimulus; P:cellular component organization; P:biosynthetic process; P:carbohydrate metabolic process; F:protein binding; C:cellular_component; P:biological_process; P:generation of precursor metabolites and energy; P:catabolic process; C:plasma membrane	-	no IPS match	#N/A
gALL_c531	0.485427	1	1	NO	0.493812	1	NO	3-hydroxybutyryl- dehydrogenase	1357	20	1.81588e-130	0.864	8	F:catalytic activity; P:transport; C:peroxisome; P:biosynthetic process; P:cellular process; F:nucleotide binding; P:biological_process; P:metabolic process; P:catabolic process; P:lipid metabolic process	EC:1.1.1.35; EC:1.1.1.157	SIGNAL_PEPTIDE_N_REGION (PHOBIUS); SIGNAL_PEPTIDE_H_REGION (PHOBIUS); SIGNAL_PEPTIDE (PHOBIUS); NON_CYTOPLASMIC_DOMAIN (PHOBIUS); SIGNAL_PEPTIDE_C_REGION (PHOBIUS); SignalP-TM (SIGNALP_EUK); TMhelix (TMHMM)	#N/A
gALL_c532	-1.51457	0.372971	1	NO	-1.4199	0.328471	NO	dcd domain protein isoform 1	1494	20	1.14084e-112	0.6605	0	-		TRANSMEMBRANE (PHOBIUS); NON_CYTOPLASMIC_DOMAIN (PHOBIUS); CYTOPLASMIC_DOMAIN (PHOBIUS); TMhelix (TMHMM)	#N/A
gALL_c533	0.900464	0.655484	1	NO	0.928359	0.680452	NO	peptidyl-prolyl cis-trans isomerase cyp40-like	1582	20	1.48298e-158	0.805	4	P:protein metabolic process; P:cellular process; P:flower development; P:cellular protein modification process; C:cytosol; P:post-embryonic development; F:catalytic activity	EC:5.2.1.8	IPR002130 (PRINTS); IPR019734 (SMART); IPR011990 (G3DSA:1.25.40.GENE3D); IPR029000 (G3DSA:2.40.100.GENE3D); IPR001440 (PFAM); PF13414 (PFAM); IPR002130 (PFAM); PTHR11071:SF78 (PANTHER); PTHR11071 (PANTHER); IPR020892 (PROSITE_PATTERNS); IPR002130 (PROSITE_PROFILES); IPR013026 (PROSITE_PROFILES); IPR019734 (PROSITE_PROFILES); IPR019734 (PROSITE_PROFILES); IPR013026 (PROSITE_PROFILES); IPR029000 (S…	#N/A
gALL_c534	2.29278	0.303216	1	NO	2.22982	0.235967	NO	afadin- and alpha-actinin-binding	1859	20	1.94918e-176	0.8525	0	-		no IPS match	#N/A
gALL_c535	-0.929611	0.710423	1	NO	-0.847304	0.795893	NO	transducin family protein wd-40 repeat family protein isoform 5	1525	20	1.15933e-128	0.7645	0	-		no IPS match	#N/A
gALL_c536	-1.51457	0.778597	1	NO	-1.34159	1	NO	PREDICTED: uncharacterized protein LOC100250010	1418	20	2.65492e-164	0.8025	2	C:Golgi apparatus; C:endosome	-	PTHR31485:SF3 (PANTHER); PTHR31485 (PANTHER)	#N/A
gALL_c538	-0.514573	0.975512	1	NO	-0.444528	1	NO	dihydrolipoyllysine-residue acetyltransferase component 3 of pyruvate dehydrogenase mitochondrial-like	1679	20	0	0.858	9	C:plastid; C:cytoplasm; F:binding; F:transferase activity; C:mitochondrion; P:biosynthetic process; P:carbohydrate metabolic process; P:generation of precursor metabolites and energy; P:catabolic process; P:protein metabolic process; P:cellular process	EC:2.3.1.168; EC:2.3.1.12	Coil (COILS); IPR004167 (G3DSA:4.10.320.GENE3D); IPR023213 (G3DSA:3.30.559.GENE3D); IPR004167 (PFAM); IPR001078 (PFAM); PTHR23151:SF9 (PANTHER); PTHR23151 (PANTHER); IPR004167 (SUPERFAMILY); SSF52777 (SUPERFAMILY)	#N/A
gALL_c540	-0.929611	0.710423	1	NO	-0.847304	0.795893	NO	galactokinase family protein	1187	20	3.63833e-153	0.913	5	C:cytoplasm; P:carbohydrate metabolic process; P:cellular process; F:nucleotide binding; F:kinase activity	EC:2.7.1.6; EC:2.7.1.157	IPR006206 (PRINTS); IPR000705 (PIRSF); IPR014721 (G3DSA:3.30.230.GENE3D); IPR013750 (PFAM); IPR013750 (G3DSA:3.30.70.GENE3D); PTHR10457:SF7 (PANTHER); PTHR10457 (PANTHER); IPR013750 (SUPERFAMILY); IPR020568 (SUPERFAMILY)	#N/A
gALL_c542	0.485427	1	1	NO	0.514544	1	NO	heavy metal transport detoxification superfamily protein	1034	20	8.61241e-20	0.849	2	P:transport; F:binding	-	IPR006121 (PFAM); PTHR22814:SF5 (PANTHER); PTHR22814 (PANTHER)	#N/A
gALL_c543	Inf	1	1	NO	2.98224	1	NO	rna polymerase rpb7- n-terminal domain	986	20	9.52137e-74	0.8595	5	F:transferase activity; P:nucleobase-containing compound metabolic process; P:biosynthetic process; C:nucleoplasm; C:nucleolus	EC:2.7.7.6	no IPS match	#N/A
gALL_c544	Inf	0.312448	1	NO	4.83837	0.314952	NO	ribosomal rna-processing protein 8-like	1220	20	1.1576e-109	0.802	2	P:metabolic process; F:transferase activity	-	IPR029063 (G3DSA:3.40.50.GENE3D); IPR007823 (PFAM); IPR007823 (PANTHER); PTHR12787:SF0 (PANTHER); IPR029063 (SUPERFAMILY)	#N/A
gALL_c545	-0.192645	1	1	NO	-0.137172	1	NO	peptidase s24 s26a s26b s26c family isoform 1	1857	20	2.954e-116	0.651	1	F:hydrolase activity	-	IPR000223 (PRINTS); IPR028360 (G3DSA:2.10.109.GENE3D); IPR019533 (PFAM); IPR000223 (TIGRFAM); PTHR12383:SF15 (PANTHER); IPR000223 (PANTHER); IPR019756 (PROSITE_PATTERNS); IPR019758 (PROSITE_PATTERNS); SignalP-TM (SIGNALP_GRAM_POSITIVE); IPR015927 (SUPERFAMILY)	#N/A
gALL_c546	0.333424	0.930841	1	NO	0.378134	0.864532	NO	heme binding	1467	20	3.9068e-150	0.769	3	C:Golgi apparatus; F:binding; C:endosome	-	IPR019020 (SMART); IPR019020 (PFAM); CYTOPLASMIC_DOMAIN (PHOBIUS); NON_CYTOPLASMIC_DOMAIN (PHOBIUS); TRANSMEMBRANE (PHOBIUS); TMhelix (TMHMM)	#N/A
gALL_c547	-0.0995357	1	1	NO	-0.0462034	1	NO	fumarylacetoacetase family protein	1665	20	0	0.892	4	C:cytosol; P:cell death; F:hydrolase activity; P:catabolic process; P:cellular process	EC:3.7.1.2	IPR015377 (PFAM); IPR011234 (G3DSA:3.90.850.GENE3D); IPR015377 (G3DSA:2.30.30.GENE3D); IPR005959 (TIGRFAM); IPR002529 (PFAM); PTHR11820 (PANTHER); IPR005959 (PTHR11820:PANTHER); IPR011234 (SUPERFAMILY); IPR015377 (SUPERFAMILY)	#N/A
gALL_c548	1.07039	0.670669	1	NO	1.0826	0.567116	NO	nad -binding rossmann-fold superfamily protein	1085	20	6.88239e-124	0.9245	7	C:vacuole; P:anatomical structure morphogenesis; P:post-embryonic development; C:plastid; P:nucleobase-containing compound metabolic process; C:mitochondrion; F:nucleotide binding	-	no IPS match	#N/A
gALL_c549	-0.514573	0.818273	1	NO	-0.45352	0.847641	NO	glucose-6-phosphate isomerase	2284	20	0	0.921	15	P:biosynthetic process; P:carbohydrate metabolic process; C:plastid; F:catalytic activity; P:metabolic process; P:cellular process; P:cellular component organization; P:flower development; P:biological_process; C:cytosol; P:lipid metabolic process; P:generation of precursor metabolites and energy; P:catabolic process; P:response to abiotic stimulus; P:response to external stimulus; P:response to …	EC:5.3.1.9	no IPS match	#N/A
gALL_c550	2.07039	0.397805	1	NO	2.0123	0.330581	NO	aquaporin protein 7	1231	20	5.5728e-152	0.9535	12	P:biosynthetic process; P:lipid metabolic process; P:transport; P:cellular process; C:membrane; P:response to stress; P:response to abiotic stimulus; C:mitochondrion; P:metabolic process; C:plasma membrane; F:transporter activity; C:plastid; P:response to extracellular stimulus; P:cell communication; C:vacuole	-	IPR000425 (PRINTS); IPR023271 (G3DSA:1.20.1080.GENE3D); IPR000425 (PFAM); IPR000425 (TIGRFAM); PTHR19139:SF90 (PANTHER); IPR000425 (PANTHER); IPR022357 (PROSITE_PATTERNS); TRANSMEMBRANE (PHOBIUS); NON_CYTOPLASMIC_DOMAIN (PHOBIUS); CYTOPLASMIC_DOMAIN (PHOBIUS); TRANSMEMBRANE (PHOBIUS); CYTOPLASMIC_DOMAIN (PHOBIUS); CYTOPLASMIC_DOMAIN (PHOBIUS); TRANSMEMBRANE (PHOBIUS); CYTOPLASMIC_DOMAIN (PHOBIUS)…	#N/A
gALL_c551	-0.514573	0.904969	1	NO	-0.448979	0.795893	NO	proteophosphoglycan-related family protein	1291	20	1.27366e-45	0.525	0	-		no IPS match	#N/A
gALL_c552	1.48543	0.437238	1	NO	1.48911	0.328471	NO	clathrin assembly protein at2g25430-like	1428	20	2.08206e-124	0.7345	4	F:catalytic activity; F:lipid binding; C:cytoplasm; C:membrane	-	IPR011417 (PFAM); IPR014712 (G3DSA:1.20.58.GENE3D); PTHR22951 (PANTHER); PTHR22951:SF13 (PANTHER); SSF89009 (SUPERFAMILY)	#N/A
gALL_c553	-1.09954	0.740979	1	NO	-0.996636	1	NO	acyl-	1766	20	0	0.8935	6	P:biosynthetic process; P:cellular process; P:lipid metabolic process; F:binding; F:catalytic activity; C:plastid; P:metabolic process	EC:1.14.19.2	IPR005067 (PIRSF); IPR012348 (G3DSA:1.10.620.GENE3D); IPR005067 (PFAM); PTHR31155 (PANTHER); PTHR31155:SF2 (PANTHER); IPR005803 (PROSITE_PATTERNS); SignalP-TM (SIGNALP_GRAM_POSITIVE); IPR009078 (SUPERFAMILY)	#N/A
gALL_c554	0.485427	0.864773	1	NO	0.525584	0.847641	NO	probable receptor protein kinase tmk1-like	1676	20	0	0.8775	11	C:membrane; P:cellular protein modification process; C:mitochondrion; C:cell wall; F:nucleotide binding; P:multicellular organismal development; C:extracellular region; P:signal transduction; F:kinase activity; F:receptor activity; F:signal transducer activity; C:plasma membrane; P:metabolic process; P:cellular process	EC:2.7.11	SIGNAL_PEPTIDE_C_REGION (PHOBIUS); SIGNAL_PEPTIDE_H_REGION (PHOBIUS); NON_CYTOPLASMIC_DOMAIN (PHOBIUS); SIGNAL_PEPTIDE_N_REGION (PHOBIUS); SIGNAL_PEPTIDE (PHOBIUS); TMhelix (TMHMM)	#N/A
gALL_c555	-0.514573	0.975512	1	NO	-0.444528	1	NO	triacylglycerol lipase 1-like	1651	20	4.73825e-155	0.803	5	C:extracellular space; F:hydrolase activity; P:catabolic process; P:lipid metabolic process; P:cellular process	EC:3.1.1.3	CYTOPLASMIC_DOMAIN (PHOBIUS); NON_CYTOPLASMIC_DOMAIN (PHOBIUS); TRANSMEMBRANE (PHOBIUS)	#N/A
gALL_c556	Inf	0.727172	1	NO	3.88794	0.543301	NO	basic 7s globulin-like	1505	20	5.27416e-166	0.761	2	F:hydrolase activity; P:protein metabolic process	EC:3.4.23	no IPS match	#N/A
gALL_c557	-0.514573	0.975512	1	NO	-0.444528	1	NO	acyl-acp thioesterase	1780	20	1.38918e-146	0.8435	8	P:biosynthetic process; P:cellular process; P:lipid metabolic process; F:hydrolase activity; F:transferase activity; C:plastid; C:cytosol; P:protein metabolic process	EC:3.1.2.14	no IPS match	#N/A
gALL_c558	'-Inf'	0.845195	1	NO	-3.39413	1	NO	gpi-anchored protein lorelei	1109	20	1.16661e-41	0.7965	1	C:cell; C:membrane; C:plasma membrane	-	PTHR31533 (PANTHER); PTHR31533:SF2 (PANTHER); SIGNAL_PEPTIDE_N_REGION (PHOBIUS); NON_CYTOPLASMIC_DOMAIN (PHOBIUS); SIGNAL_PEPTIDE_C_REGION (PHOBIUS); SIGNAL_PEPTIDE (PHOBIUS); SIGNAL_PEPTIDE_H_REGION (PHOBIUS); SignalP-noTM (SIGNALP_EUK); SignalP-noTM (SIGNALP_GRAM_NEGATIVE); TMhelix (TMHMM)	#N/A
gALL_c559	1.07039	0.670669	1	NO	1.0826	0.567116	NO	dehydration responsive element binding protein	1768	20	3.57818e-39	0.6215	5	P:regulation of transcription, DNA-templated; P:transcription, DNA-templated; C:nucleus; F:sequence-specific DNA binding transcription factor activity; F:DNA binding		IPR001471 (PRINTS); IPR001471 (SMART); IPR001471 (PFAM); IPR001471 (G3DSA:3.30.730.GENE3D); PTHR31241:SF2 (PANTHER); PTHR31241 (PANTHER); IPR001471 (PROSITE_PROFILES); IPR016177 (SUPERFAMILY)	#N/A
gALL_c560	1.48543	0.69607	1	NO	1.44424	0.68276	NO	dihydrolipoyllysine-residue acetyltransferase component of pyruvate dehydrogenase mitochondrial-like	1771	20	2.88711e-121	0.9015	14	P:biosynthetic process; P:lipid metabolic process; F:transferase activity; P:metabolic process; P:cellular process; C:plastid; C:ribosome; C:cytosol; C:plasma membrane; P:reproduction; P:post-embryonic development; P:embryo development; P:carbohydrate metabolic process; P:generation of precursor metabolites and energy; P:catabolic process; P:protein metabolic process	EC:2.3.1.168; EC:2.3.1.12	G3DSA:2.40.50.100 (GENE3D); IPR000089 (PFAM); IPR004167 (PFAM); IPR004167 (G3DSA:4.10.320.GENE3D); PTHR23151:SF53 (PANTHER); PTHR23151 (PANTHER); IPR003016 (PROSITE_PATTERNS); IPR000089 (PROSITE_PROFILES); IPR011053 (SUPERFAMILY); IPR004167 (SUPERFAMILY)	#N/A
gALL_c561	0.807355	0.832604	1	NO	0.826351	0.752638	NO	keratin-associated protein 10-6 isoform 1	1017	20	2.47405e-72	0.765	2	C:extracellular region; C:plasma membrane	-	IPR009606 (PFAM); PTHR31769 (PANTHER); PTHR31769:SF9 (PANTHER); NON_CYTOPLASMIC_DOMAIN (PHOBIUS); SIGNAL_PEPTIDE_C_REGION (PHOBIUS); CYTOPLASMIC_DOMAIN (PHOBIUS); SIGNAL_PEPTIDE_H_REGION (PHOBIUS); SIGNAL_PEPTIDE (PHOBIUS); TRANSMEMBRANE (PHOBIUS); NON_CYTOPLASMIC_DOMAIN (PHOBIUS); TRANSMEMBRANE (PHOBIUS); SIGNAL_PEPTIDE_N_REGION (PHOBIUS); TRANSMEMBRANE (PHOBIUS); CYTOPLASMIC_DOMAIN (PHOBIUS); S…	#N/A
gALL_c562	0.485427	0.928408	1	NO	0.521851	1	NO	glutamate dehydrogenase 1 isoform 1	1812	20	0	0.955	7	P:response to abiotic stimulus; F:binding; P:metabolic process; C:mitochondrion; P:response to stress; F:catalytic activity; F:nucleotide binding; P:biological_process; P:cellular process	EC:1.4.1.3	no IPS match	#N/A
gALL_c563	1.29278	0.540599	1	NO	1.30012	0.42985	NO	translation elongation factor ef1a initiation factor if2gamma family protein isoform 4	1253	20	1.07983e-118	0.875	9	F:translation factor activity, nucleic acid binding; F:transferase activity; P:nucleobase-containing compound metabolic process; P:catabolic process; F:hydrolase activity; F:nucleotide binding; C:ribosome; P:cellular component organization; P:translation; C:cytoplasm; P:metabolic process; P:cellular process	EC:2.7.7.4	IPR004161 (PFAM); IPR004160 (PFAM); G3DSA:2.40.30.10 (GENE3D); G3DSA:2.40.30.10 (GENE3D); PTHR23115:SF36 (PANTHER); PTHR23115 (PANTHER); IPR009000 (SUPERFAMILY); IPR009001 (SUPERFAMILY)	#N/A
gALL_c564	1.07039	0.923154	1	NO	1.04592	0.68276	NO	No hits found	741		No hits found					TRANSMEMBRANE (PHOBIUS); CYTOPLASMIC_DOMAIN (PHOBIUS); NON_CYTOPLASMIC_DOMAIN (PHOBIUS); CYTOPLASMIC_DOMAIN (PHOBIUS); TRANSMEMBRANE (PHOBIUS); TMhelix (TMHMM); TMhelix (TMHMM)	#N/A
gALL_c565	2.65535	0.181646	1	NO	2.58588	0.126445	NO	Uncharacterized protein TCM_000343	864	20	3.22511e-16	0.582	0	-		no IPS match	#N/A
gALL_c566	0.807355	0.832604	1	NO	0.826351	0.752638	NO	methylthioribose-1-phosphate isomerase	1661	20	4.61317e-158	0.857	11	F:catalytic activity; P:nucleobase-containing compound metabolic process; P:response to endogenous stimulus; P:cellular process; P:response to stress; P:metabolic process; P:biosynthetic process; P:carbohydrate metabolic process; F:nucleotide binding; F:translation factor activity, nucleic acid binding; C:extracellular region; C:cellular_component; C:nucleus; C:cytoplasm; C:ribosome; P:translation	EC:5.3.1.23	IPR005251 (TIGRFAM); G3DSA:3.40.50.10470 (GENE3D); IPR000649 (PFAM); IPR011559 (TIGRFAM); IPR027363 (G3DSA:1.20.120.GENE3D); PTHR10233 (PANTHER); PTHR10233:SF6 (PANTHER); IPR005251 (HAMAP); SSF100950 (SUPERFAMILY)	#N/A
gALL_c567	1.65535	0.355158	1	NO	1.65618	0.253296	NO	uncharacterized loc101203655	1250	20	1.52572e-64	0.77	3	P:response to stress; P:DNA metabolic process; C:plastid	-	no IPS match	#N/A
gALL_c568	0.900464	0.655484	1	NO	0.928359	0.680452	NO	swap surp domain-containing protein d111 g-patch domain-containing protein isoform 1	1620	20	3.76927e-157	0.721	1	F:nucleic acid binding	-	IPR000061 (SMART); IPR000467 (SMART); IPR000467 (PFAM); IPR000061 (PFAM); PTHR23340 (PANTHER); IPR000061 (PROSITE_PROFILES); IPR000467 (PROSITE_PROFILES); IPR000061 (SUPERFAMILY)	#N/A
gALL_c569	-1.09954	0.740979	1	NO	-0.996636	1	NO	protein fam133-like	1983	20	4.40326e-49	0.611	2	C:chloroplast; P:biological_process		Coil (COILS)	#N/A
gALL_c570	Inf	0.461493	1	NO	4.44005	0.314952	NO	trichome birefringence-like 37 isoform 1	1203	20	0	0.7795	2	P:metabolic process; F:hydrolase activity	EC:3.2.1.22	IPR026057 (PFAM); IPR025846 (PFAM); PTHR32285:SF15 (PANTHER); PTHR32285 (PANTHER); SIGNAL_PEPTIDE (PHOBIUS); SIGNAL_PEPTIDE_C_REGION (PHOBIUS); SIGNAL_PEPTIDE_H_REGION (PHOBIUS); NON_CYTOPLASMIC_DOMAIN (PHOBIUS); SIGNAL_PEPTIDE_N_REGION (PHOBIUS); SignalP-noTM (SIGNALP_GRAM_NEGATIVE); SignalP-noTM (SIGNALP_EUK); SignalP-TM (SIGNALP_GRAM_POSITIVE)	#N/A
gALL_c571	1.48543	0.69607	1	NO	1.44424	0.68276	NO	signal peptide peptidase isoform 1	1433	20	2.98094e-163	0.9135	7	C:membrane; P:biosynthetic process; P:cellular protein modification process; P:multicellular organismal development; F:hydrolase activity; P:pollination; C:endoplasmic reticulum	EC:3.4.23	IPR006639 (SMART); IPR007369 (PFAM); PTHR12174:SF37 (PANTHER); IPR007369 (PANTHER); TRANSMEMBRANE (PHOBIUS); NON_CYTOPLASMIC_DOMAIN (PHOBIUS); TRANSMEMBRANE (PHOBIUS); TRANSMEMBRANE (PHOBIUS); NON_CYTOPLASMIC_DOMAIN (PHOBIUS); CYTOPLASMIC_DOMAIN (PHOBIUS); CYTOPLASMIC_DOMAIN (PHOBIUS); NON_CYTOPLASMIC_DOMAIN (PHOBIUS); NON_CYTOPLASMIC_DOMAIN (PHOBIUS); CYTOPLASMIC_DOMAIN (PHOBIUS); TRANSMEMBRANE …	#N/A
gALL_c572	0.707819	0.78052	1	NO	0.739376	0.825701	NO	solute carrier family 35 member f1-like	1442	20	1.05657e-104	0.8005	2	C:membrane; P:transport	-	IPR009262 (PFAM); PTHR14233:SF4 (PANTHER); PTHR14233 (PANTHER); CYTOPLASMIC_DOMAIN (PHOBIUS); NON_CYTOPLASMIC_DOMAIN (PHOBIUS); TRANSMEMBRANE (PHOBIUS); SIGNAL_PEPTIDE_N_REGION (PHOBIUS); TRANSMEMBRANE (PHOBIUS); NON_CYTOPLASMIC_DOMAIN (PHOBIUS); SIGNAL_PEPTIDE_C_REGION (PHOBIUS); CYTOPLASMIC_DOMAIN (PHOBIUS); SIGNAL_PEPTIDE_H_REGION (PHOBIUS); TRANSMEMBRANE (PHOBIUS); TRANSMEMBRANE (PHOBIUS); CY…	#N/A
gALL_c573	0.807355	0.832604	1	NO	0.826351	0.752638	NO	endonuclease exonuclease phosphatase family protein	2527	20	0	0.85	5	F:nuclease activity; C:cytosol; P:reproduction; P:post-embryonic development; P:nucleobase-containing compound metabolic process	EC:3.1.13.4	no IPS match	#N/A
gALL_c574	1.80735	0.525342	1	NO	1.75605	0.471267	NO	lem3 (ligand-effect modulator 3) family protein cdc50 family protein isoform 1	1297	20	9.37181e-155	0.881	7	P:response to external stimulus; P:response to stress; P:response to biotic stimulus; P:transport; P:biosynthetic process; P:cellular process; C:membrane	-	IPR005045 (PFAM); IPR005045 (PANTHER); PTHR10926:SF24 (PANTHER); CYTOPLASMIC_DOMAIN (PHOBIUS); TRANSMEMBRANE (PHOBIUS); NON_CYTOPLASMIC_DOMAIN (PHOBIUS); TMhelix (TMHMM)	#N/A
gALL_c575	'-Inf'	0.845195	1	NO	-3.39413	1	NO	dcd domain protein isoform 1	2172	20	3.45916e-111	0.6545	0	-		CYTOPLASMIC_DOMAIN (PHOBIUS); SIGNAL_PEPTIDE (PHOBIUS); TRANSMEMBRANE (PHOBIUS); SIGNAL_PEPTIDE_N_REGION (PHOBIUS); SIGNAL_PEPTIDE_C_REGION (PHOBIUS); NON_CYTOPLASMIC_DOMAIN (PHOBIUS); SIGNAL_PEPTIDE_H_REGION (PHOBIUS); TMhelix (TMHMM)	#N/A
gALL_c576	0.0703893	1	1	NO	0.116219	1	NO	uncharacterized loc101222625	894	20	2.27703e-52	0.862	1	C:plastid	-	no IPS match	#N/A
gALL_c577	'-Inf'	0.845195	1	NO	-3.39413	1	NO	4-coumarate-- ligase-like 9-like	1230	20	5.41022e-139	0.8235	2	F:catalytic activity; P:metabolic process	EC:1.13.12.7	IPR000873 (PFAM); G3DSA:3.40.50.980 (GENE3D); IPR025110 (PFAM); G3DSA:3.30.300.30 (GENE3D); G3DSA:2.30.38.10 (GENE3D); PTHR24096 (PANTHER); PTHR24096:SF160 (PANTHER); NON_CYTOPLASMIC_DOMAIN (PHOBIUS); TRANSMEMBRANE (PHOBIUS); CYTOPLASMIC_DOMAIN (PHOBIUS); SSF56801 (SUPERFAMILY)	#N/A
gALL_c578	0.807355	0.64541	1	NO	0.84237	0.606435	NO	glucose-6-phosphate isomerase chloroplastic-like	2123	20	0	0.939	17	P:biosynthetic process; P:carbohydrate metabolic process; C:plastid; F:catalytic activity; P:metabolic process; P:cellular process; P:cellular component organization; P:flower development; F:transferase activity; P:biological_process; C:cytosol; P:lipid metabolic process; P:generation of precursor metabolites and energy; P:catabolic process; P:response to abiotic stimulus; P:response to external …	EC:5.3.1.9	IPR001672 (PRINTS); G3DSA:3.40.50.10490 (GENE3D); G3DSA:3.40.50.10490 (GENE3D); IPR001672 (PFAM); PTHR11469:SF8 (PANTHER); IPR001672 (PANTHER); IPR018189 (PROSITE_PATTERNS); IPR001672 (HAMAP); IPR001672 (PROSITE_PROFILES); SSF53697 (SUPERFAMILY)	#N/A
gALL_c579	-0.836501	0.689481	1	NO	-0.7635	0.632607	NO	annexin d5-like	1540	20	8.42876e-135	0.862	6	P:cellular component organization; P:cellular process; F:binding; P:pollination; P:anatomical structure morphogenesis; P:cell differentiation; P:cell growth; F:lipid binding	-	IPR001464 (PRINTS); IPR018502 (SMART); IPR018502 (G3DSA:1.10.220.GENE3D); IPR018502 (G3DSA:1.10.220.GENE3D); IPR018502 (G3DSA:1.10.220.GENE3D); IPR018502 (PFAM); PTHR10502 (PANTHER); IPR018252 (PROSITE_PATTERNS); IPR018252 (PROSITE_PATTERNS); SSF47874 (SUPERFAMILY)	#N/A
gALL_c580	0.707819	0.78052	1	NO	0.739376	0.825701	NO	spx domain-containing membrane protein at4g22990-like	1883	20	0	0.8345	5	C:membrane; C:vacuole; C:Golgi apparatus; P:transport; P:cellular process	-	IPR011701 (PFAM); G3DSA:1.20.1250.20 (GENE3D); PTHR24003 (PANTHER); PTHR24003:SF394 (PANTHER); NON_CYTOPLASMIC_DOMAIN (PHOBIUS); TRANSMEMBRANE (PHOBIUS); TRANSMEMBRANE (PHOBIUS); NON_CYTOPLASMIC_DOMAIN (PHOBIUS); TRANSMEMBRANE (PHOBIUS); TRANSMEMBRANE (PHOBIUS); CYTOPLASMIC_DOMAIN (PHOBIUS); TRANSMEMBRANE (PHOBIUS); TRANSMEMBRANE (PHOBIUS); CYTOPLASMIC_DOMAIN (PHOBIUS); NON_CYTOPLASMIC_DOMAIN (PH…	#N/A
gALL_c581	-1.09954	0.740979	1	NO	-0.996636	1	NO	tbc1 domain family member 15-like	1485	20	0	0.854	5	F:enzyme regulator activity; P:signal transduction; P:nucleobase-containing compound metabolic process; P:catabolic process; C:cytosol	-	IPR000195 (SMART); IPR000195 (PFAM); G3DSA:1.10.8.270 (GENE3D); PTHR22957 (PANTHER); PTHR22957:SF34 (PANTHER); IPR000195 (PROSITE_PROFILES); IPR000195 (SUPERFAMILY); IPR000195 (SUPERFAMILY)	#N/A
gALL_c582	0.222392	1	1	NO	0.265603	1	NO	aldehyde dehydrogenase family 2 member mitochondrial-like	1995	20	0	0.929	8	F:catalytic activity; F:nucleotide binding; C:mitochondrion; P:metabolic process; P:biosynthetic process; P:carbohydrate metabolic process; P:generation of precursor metabolites and energy; P:catabolic process; P:cellular process; P:lipid metabolic process	EC:1.2.1; EC:1.2.1.3; EC:1.2.1.36	IPR016163 (G3DSA:3.40.309.GENE3D); IPR015590 (PFAM); IPR016162 (G3DSA:3.40.605.GENE3D); IPR015657 (PTHR11699:PANTHER); PTHR11699 (PANTHER); IPR016160 (PROSITE_PATTERNS); IPR029510 (PROSITE_PATTERNS); SIGNAL_PEPTIDE (PHOBIUS); SIGNAL_PEPTIDE_N_REGION (PHOBIUS); SIGNAL_PEPTIDE_H_REGION (PHOBIUS); NON_CYTOPLASMIC_DOMAIN (PHOBIUS); SIGNAL_PEPTIDE_C_REGION (PHOBIUS); SignalP-TM (SIGNALP_GRAM_POSITIVE)…	#N/A
gALL_c583	1.80735	0.525342	1	NO	1.75605	0.471267	NO	non-lysosomal glucosylceramidase-like	2135	20	0	0.8265	7	C:Golgi apparatus; P:cellular process; P:catabolic process; P:lipid metabolic process; C:plasma membrane; F:hydrolase activity; C:membrane; P:carbohydrate metabolic process	EC:3.2.1.45	IPR012341 (G3DSA:1.50.10.GENE3D); IPR006775 (PFAM); PTHR12654 (PANTHER); PTHR12654:SF3 (PANTHER); IPR008928 (SUPERFAMILY)	#N/A
gALL_c584	-1.92961	0.20126	1	NO	-1.82871	0.197166	NO	fatty acid hydroperoxide lyase	1246	20	1.43309e-139	0.8155	7	P:biosynthetic process; P:cellular process; P:lipid metabolic process; P:metabolic process; F:catalytic activity; C:plastid; F:molecular_function; P:catabolic process; F:binding	-	IPR002403 (PRINTS); IPR001128 (PFAM); IPR001128 (G3DSA:1.10.630.GENE3D); PTHR24286:SF38 (PANTHER); PTHR24286 (PANTHER); CYTOPLASMIC_DOMAIN (PHOBIUS); TRANSMEMBRANE (PHOBIUS); NON_CYTOPLASMIC_DOMAIN (PHOBIUS); IPR001128 (SUPERFAMILY); TMhelix (TMHMM)	#N/A
gALL_c585	1.29278	0.540599	1	NO	1.30012	0.42985	NO	calcium-transporting atpase plasma membrane-type-like	1205	20	3.40209e-122	0.85	14	F:hydrolase activity; F:transporter activity; C:membrane; F:protein binding; P:transport; P:cellular process; P:biological_process; P:response to stress; P:response to abiotic stimulus; P:response to external stimulus; P:response to biotic stimulus; F:binding; C:vacuole; F:nucleotide binding; P:cell death; C:plastid; C:plasma membrane; C:endoplasmic reticulum	EC:3.6.3.8	IPR023298 (G3DSA:1.20.1110.GENE3D); IPR006068 (PFAM); PTHR24093:SF221 (PANTHER); PTHR24093 (PANTHER); CYTOPLASMIC_DOMAIN (PHOBIUS); CYTOPLASMIC_DOMAIN (PHOBIUS); NON_CYTOPLASMIC_DOMAIN (PHOBIUS); NON_CYTOPLASMIC_DOMAIN (PHOBIUS); NON_CYTOPLASMIC_DOMAIN (PHOBIUS); CYTOPLASMIC_DOMAIN (PHOBIUS); TRANSMEMBRANE (PHOBIUS); TRANSMEMBRANE (PHOBIUS); TRANSMEMBRANE (PHOBIUS); TRANSMEMBRANE (PHOBIUS); TRANS…	#N/A
gALL_c587	Inf	1	1	NO	2.98224	1	NO	probable n-acetyl-gamma-glutamyl-phosphate chloroplastic-like	1678	20	6.50298e-176	0.8815	9	F:nucleotide binding; F:binding; P:metabolic process; P:biosynthetic process; P:cellular process; C:nucleolus; P:flower development; F:catalytic activity; F:protein binding; C:plastid; P:biological_process; C:membrane	EC:1.2.1.38	IPR000534 (SMART); IPR016040 (G3DSA:3.40.50.GENE3D); IPR000534 (PFAM); IPR012280 (PFAM); IPR000706 (TIGRFAM); G3DSA:3.30.360.10 (GENE3D); PTHR32338 (PANTHER); PTHR32338:SF8 (PANTHER); IPR023013 (PROSITE_PATTERNS); IPR000706 (HAMAP); SignalP-TM (SIGNALP_GRAM_POSITIVE); SSF51735 (SUPERFAMILY); SSF55347 (SUPERFAMILY)	#N/A
gALL_c588	0.485427	1	1	NO	0.493812	1	NO	ankyrin repeat family protein	1330	20	1.00748e-101	0.824	12	P:cellular component organization; P:response to stress; P:DNA metabolic process; P:response to abiotic stimulus; P:reproduction; C:cell wall; P:anatomical structure morphogenesis; P:cell growth; P:protein metabolic process; P:cellular process; P:catabolic process; P:cell cycle; P:nucleobase-containing compound metabolic process; P:biosynthetic process	-	no IPS match	#N/A
gALL_c589	1.48543	0.331527	1	NO	1.50474	0.384125	NO	serine threonine-protein phosphatase 2a 65 kda regulatory subunit a beta isoform-like	2099	20	0	0.97	11	F:enzyme regulator activity; C:cytosol; C:cell wall; P:cell growth; P:metabolic process; P:cellular process; P:response to endogenous stimulus; P:transport; P:anatomical structure morphogenesis; P:cellular component organization; P:signal transduction; P:biological_process; C:plasma membrane	-	PF13513 (PFAM); PF13646 (PFAM); IPR011989 (G3DSA:1.25.10.GENE3D); PTHR10648 (PANTHER); IPR021133 (PROSITE_PROFILES); IPR021133 (PROSITE_PROFILES); IPR021133 (PROSITE_PROFILES); IPR021133 (PROSITE_PROFILES); IPR021133 (PROSITE_PROFILES); IPR021133 (PROSITE_PROFILES); IPR021133 (PROSITE_PROFILES); IPR021133 (PROSITE_PROFILES); IPR021133 (PROSITE_PROFILES); IPR021133 (PROSITE_PROFILES); IPR021133 (P…	#N/A
gALL_c590	0.222392	1	1	NO	0.265603	1	NO	protein grpe	1396	20	1.72696e-75	0.805	14	F:binding; F:enzyme regulator activity; F:nucleotide binding; P:protein metabolic process; P:cellular process; P:cellular component organization; P:biosynthetic process; F:protein binding; P:reproduction; P:post-embryonic development; P:flower development; C:thylakoid; C:plastid; F:catalytic activity; C:mitochondrion; P:embryo development	-	Coil (COILS); IPR000740 (PRINTS); IPR013805 (G3DSA:3.90.20.GENE3D); IPR009012 (G3DSA:2.30.22.GENE3D); IPR000740 (PFAM); PTHR21237:SF4 (PANTHER); IPR000740 (PANTHER); IPR000740 (PROSITE_PATTERNS); IPR000740 (HAMAP); SignalP-TM (SIGNALP_GRAM_POSITIVE); SSF58014 (SUPERFAMILY); IPR009012 (SUPERFAMILY)	#N/A
gALL_c591	0.69488	0.54129	1	NO	0.742757	0.491952	NO	hypothetical chloroplast rf1	3380	20	0	0.7435	2	C:membrane; C:plastid	-	Coil (COILS); IPR008896 (PFAM)	#N/A
gALL_c592	Inf	0.107995	1	NO	5.62395	0.0810274	NO	abscisic insensitive 1b	2050	20	3.93086e-133	0.837	4	P:cellular protein modification process; F:binding; F:hydrolase activity; C:cell	-	no IPS match	#N/A
gALL_c593	-0.514573	1	1	NO	-0.411886	1	NO	probable adp-ribosylation factor gtpase-activating protein agd11-like	925	20	1.98447e-54	0.7635	2	F:molecular_function; P:biological_process		IPR000008 (SMART); IPR000008 (G3DSA:2.60.40.GENE3D); IPR000008 (PFAM); PTHR23180:SF16 (PANTHER); PTHR23180 (PANTHER); IPR000008 (PROSITE_PROFILES); IPR000008 (SUPERFAMILY)	#N/A
gALL_c594	0.485427	1	1	NO	0.493812	1	NO	serine threonine protein phosphatase 2a 55 kda regulatory subunit b beta isoform-like	1572	20	3.27737e-158	0.9075	3	C:intracellular; P:signal transduction; F:enzyme regulator activity	-	IPR000009 (PRINTS); IPR000009 (PIRSF); IPR001680 (SMART); IPR015943 (G3DSA:2.130.10.GENE3D); PTHR11871:SF0 (PANTHER); IPR000009 (PANTHER); IPR018067 (PROSITE_PATTERNS); IPR019775 (PROSITE_PATTERNS); IPR017986 (SUPERFAMILY)	#N/A
gALL_c595	0.807355	0.832604	1	NO	0.826351	0.752638	NO	rna-binding family protein isoform 1	2108	20	4.26237e-163	0.69	4	F:nucleic acid binding; C:viral nucleocapsid; F:nucleotide binding; C:ribonucleoprotein complex		IPR000504 (SMART); IPR000504 (PFAM); IPR012677 (G3DSA:3.30.70.GENE3D); PTHR24012 (PANTHER); PTHR24012:SF332 (PANTHER); IPR000504 (PROSITE_PROFILES); IPR000504 (PROSITE_PROFILES); SSF54928 (SUPERFAMILY); SSF54928 (SUPERFAMILY)	#N/A
gALL_c596	1.07039	0.670669	1	NO	1.0826	0.567116	NO	serine threonine-protein phosphatase 5	1476	20	6.08082e-151	0.811	12	C:cytosol; P:signal transduction; P:cellular protein modification process; F:binding; C:membrane; C:endoplasmic reticulum; C:nuclear envelope; C:cellular_component; C:nucleoplasm; P:transport; F:hydrolase activity; P:biosynthetic process; P:cellular process; F:protein binding; P:biological_process; P:response to abiotic stimulus; C:cell	-	IPR006186 (PRINTS); IPR013235 (PFAM); IPR004843 (PFAM); IPR029052 (G3DSA:3.60.21.GENE3D); IPR011236 (PTHR11668:PANTHER); PTHR11668 (PANTHER); IPR029052 (SUPERFAMILY)	#N/A
gALL_c597	1.80735	0.289948	1	NO	1.80589	0.197166	NO	annexin-like protein rj4	1437	20	1e-142	0.8755	19	C:membrane; C:vacuole; C:extracellular region; P:biosynthetic process; P:lipid metabolic process; F:binding; P:cellular homeostasis; P:cellular component organization; P:cellular process; C:cell wall; C:cytosol; F:catalytic activity; C:plastid; P:transport; F:lipid binding; C:thylakoid; C:cellular_component; F:protein binding; C:plasma membrane; F:nucleotide binding; P:response to stress; P:respo…	EC:1.11.1.7	Coil (COILS); IPR001464 (PRINTS); IPR009118 (PRINTS); IPR018502 (SMART); IPR018502 (G3DSA:1.10.220.GENE3D); IPR018502 (G3DSA:1.10.220.GENE3D); IPR018502 (PFAM); IPR018502 (G3DSA:1.10.220.GENE3D); PTHR10502:SF98 (PANTHER); PTHR10502 (PANTHER); IPR018252 (PROSITE_PATTERNS); SSF47874 (SUPERFAMILY)	#N/A
gALL_c598	0.765535	0.571499	1	NO	0.807961	0.488544	NO	farnesyl diphosphate synthase	1708	20	1.05339e-173	0.919	4	F:transferase activity; P:biosynthetic process; P:lipid metabolic process; P:cellular process	EC:2.5.1.1; EC:2.5.1.10	no IPS match	#N/A
gALL_c599	-0.292181	0.952176	1	NO	-0.235996	1	NO	dead-box atp-dependent rna helicase 8-like	2246	20	0	0.959	4	F:hydrolase activity; F:nucleic acid binding; P:cellular process; F:nucleotide binding	-	CYTOPLASMIC_DOMAIN (PHOBIUS); TRANSMEMBRANE (PHOBIUS); NON_CYTOPLASMIC_DOMAIN (PHOBIUS); CYTOPLASMIC_DOMAIN (PHOBIUS); TRANSMEMBRANE (PHOBIUS); TMhelix (TMHMM)	#N/A
gALL_c600	0.485427	1	1	NO	0.493812	1	NO	phosphoenolpyruvate carboxykinase	2282	20	0	0.863	5	P:biosynthetic process; P:carbohydrate metabolic process; F:kinase activity; P:metabolic process; P:cellular process; F:catalytic activity; F:nucleotide binding; P:generation of precursor metabolites and energy; P:biological_process	EC:4.1.1.49	IPR001272 (PIRSF); IPR013035 (G3DSA:3.90.228.GENE3D); IPR008210 (G3DSA:3.40.449.GENE3D); IPR001272 (TIGRFAM); IPR001272 (PFAM); PTHR30031 (PANTHER); PTHR30031:SF0 (PANTHER); IPR015994 (PROSITE_PATTERNS); IPR001272 (HAMAP); SSF53795 (SUPERFAMILY); IPR008210 (SUPERFAMILY)	#N/A
gALL_c601	0.163499	1	1	NO	0.211063	1	NO	probable aldo-keto reductase 2-like	1192	20	4.05522e-152	0.8695	3	P:biological_process; C:plastid; C:plasma membrane	-	no IPS match	#N/A
gALL_c602	2.48543	0.233339	1	NO	2.41881	0.17134	NO	snf1-related protein kinase regulatory subunit gamma-1-like	943	20	7.3438e-96	0.8515	5	F:kinase activity; F:nucleotide binding; C:cell wall; P:metabolic process; P:cellular process	-	PTHR13780 (PANTHER); PTHR13780:SF36 (PANTHER); SSF54631 (SUPERFAMILY)	#N/A
gALL_c603	Inf	0.218303	1	NO	5.15018	0.192349	NO	glutamyl-trna cytoplasmic	1640	20	0	0.8875	5	P:nucleobase-containing compound metabolic process; P:translation; C:plastid; F:nucleotide binding; F:catalytic activity; C:cytoplasm; P:metabolic process; P:cellular process	EC:6.1.1.17	IPR020056 (G3DSA:2.40.240.GENE3D); G3DSA:3.90.800.10 (GENE3D); IPR020061 (G3DSA:1.10.1160.GENE3D); IPR020059 (PFAM); IPR014729 (G3DSA:3.40.50.GENE3D); IPR020056 (G3DSA:2.40.240.GENE3D); IPR020058 (PFAM); IPR000924 (PANTHER); PTHR10119:SF15 (PANTHER); IPR011035 (SUPERFAMILY); SSF52374 (SUPERFAMILY)	#N/A
gALL_c604	-0.514573	0.818273	1	NO	-0.45352	0.847641	NO	sterile alpha motif domain-containing isoform 1	1528	20	1.50169e-51	0.5375	1	F:ATP binding		IPR001660 (SMART); IPR021129 (PFAM); IPR013761 (G3DSA:1.10.150.GENE3D); PTHR15457:SF22 (PANTHER); PTHR15457 (PANTHER); IPR001660 (PROSITE_PROFILES); IPR013761 (SUPERFAMILY)	#N/A
gALL_c605	-0.0995357	1	1	NO	-0.0462034	1	NO	bifunctional 3-dehydroquinate dehydratase shikimate chloroplastic-like	1479	20	3.35421e-141	0.786	4	P:metabolic process; P:cellular process; F:catalytic activity; F:nucleotide binding; P:biosynthetic process	EC:4.2.1.10; EC:1.1.1.25; EC:1.1.1.282	G3DSA:3.40.192.10 (GENE3D); IPR016040 (G3DSA:3.40.50.GENE3D); IPR006151 (PFAM); IPR013708 (PFAM); PTHR21089:SF1 (PANTHER); PTHR21089 (PANTHER); IPR022893 (HAMAP); SSF53223 (SUPERFAMILY); SSF51735 (SUPERFAMILY)	#N/A
gALL_c606	2.65535	0.181646	1	NO	2.58588	0.126445	NO	protein pir-like	1839	20	0	0.8965	12	P:cellular component organization; P:cellular protein modification process; P:cellular process; C:cytoplasm; P:cell cycle; P:regulation of gene expression, epigenetic; P:nucleobase-containing compound metabolic process; P:biosynthetic process; P:anatomical structure morphogenesis; P:multicellular organismal development; P:cell differentiation; P:pollination; P:cell growth	-	Coil (COILS); Coil (COILS); IPR008081 (PRINTS); IPR008081 (PFAM); IPR008081 (PANTHER); PTHR12195:SF0 (PANTHER)	#N/A
gALL_c607	'-Inf'	0.845195	1	NO	-3.39413	1	NO	xyloglucan endotransglucosylase hydrolase	957	20	1.36587e-130	0.856	6	P:carbohydrate metabolic process; P:cellular process; C:extracellular region; F:hydrolase activity; C:cell wall; F:transferase activity	EC:3.2.1.151; EC:2.4.1.207	IPR008264 (PRINTS); IPR016455 (PIRSF); IPR013320 (G3DSA:2.60.120.GENE3D); IPR000757 (PFAM); IPR010713 (PFAM); PTHR31062:SF12 (PANTHER); PTHR31062 (PANTHER); IPR008263 (PROSITE_PATTERNS); NON_CYTOPLASMIC_DOMAIN (PHOBIUS); TRANSMEMBRANE (PHOBIUS); CYTOPLASMIC_DOMAIN (PHOBIUS); IPR008985 (SUPERFAMILY); TMhelix (TMHMM)	#N/A
gALL_c608	0.707819	0.78052	1	NO	0.739376	0.825701	NO	pyruvate kinase	2112	20	0	0.948	7	P:carbohydrate metabolic process; P:generation of precursor metabolites and energy; P:catabolic process; F:kinase activity; P:metabolic process; P:cellular process; F:binding; P:biosynthetic process; P:nucleobase-containing compound metabolic process; P:biological_process	EC:2.7.1.40	no IPS match	#N/A
gALL_c609	0.0703893	1	1	NO	0.116219	1	NO	phospholipase c 3-like	1197	20	1.44475e-157	0.8565	7	P:transport; P:cellular process; F:hydrolase activity; F:protein binding; C:plasma membrane; P:cellular component organization; C:membrane; F:transporter activity	-	no IPS match	#N/A
gALL_c610	0.807355	0.64541	1	NO	0.84237	0.606435	NO	chd3-type chromatin-remodeling factor pickle-like	1583	20	1.68981e-53	0.5455	1	F:binding	-	no IPS match	#N/A
gALL_c611	-0.0995357	1	1	NO	-0.0462034	1	NO	phd finger protein ing2-like	1176	20	1.80456e-112	0.8305	2	F:protein binding; C:nucleus; F:binding	-	Coil (COILS); IPR001965 (SMART); IPR019787 (PFAM); IPR024610 (PFAM); IPR013083 (G3DSA:3.30.40.GENE3D); IPR028652 (PTHR10333:PANTHER); IPR028651 (PANTHER); IPR019787 (PROSITE_PROFILES); IPR011011 (SUPERFAMILY)	#N/A
gALL_c612	-1.73697	0.272623	1	NO	-1.63874	0.253296	NO	werner syndrome-like exonuclease-like	953	20	8.11002e-67	0.711	1	F:nuclease activity	-	IPR002562 (SMART); IPR002562 (PFAM); IPR012337 (G3DSA:3.30.420.GENE3D); PTHR13620 (PANTHER); IPR012337 (SUPERFAMILY)	#N/A
gALL_c613	Inf	0.727172	1	NO	3.88794	0.543301	NO	pyridoxal biosynthesis protein pdx2-like	1164	20	1.71921e-107	0.831	9	C:cytosol; P:biosynthetic process; P:cellular process; P:metabolic process; F:hydrolase activity; F:transferase activity; F:protein binding; P:reproduction; P:post-embryonic development; P:embryo development	EC:3.5.1.2	IPR002161 (PIRSF); IPR002161 (PFAM); IPR002161 (TIGRFAM); IPR029062 (G3DSA:3.40.50.GENE3D); PTHR31559 (PANTHER); IPR021196 (PROSITE_PATTERNS); IPR002161 (HAMAP); IPR002161 (PROSITE_PROFILES); IPR029062 (SUPERFAMILY)	#N/A
gALL_c614	NA	NA	NA	NO	0	1	NO	ankyrin repeat domain-containing protein 50 isoform 3	1100	20	1.14552e-57	0.7365	1	C:nucleus	-	Coil (COILS)	#N/A
gALL_c615	Inf	0.107995	1	NO	5.62395	0.0810274	NO	cytochrome p450 82c4-like	1524	20	7.46234e-153	0.735	2	F:binding; F:catalytic activity	-	IPR002401 (PRINTS); IPR001128 (G3DSA:1.10.630.GENE3D); IPR001128 (PFAM); PTHR24298 (PANTHER); PTHR24298:SF61 (PANTHER); TRANSMEMBRANE (PHOBIUS); NON_CYTOPLASMIC_DOMAIN (PHOBIUS); TRANSMEMBRANE (PHOBIUS); NON_CYTOPLASMIC_DOMAIN (PHOBIUS); CYTOPLASMIC_DOMAIN (PHOBIUS); IPR001128 (SUPERFAMILY); TMhelix (TMHMM); TMhelix (TMHMM)	#N/A
gALL_c616	-1.51457	0.26275	1	NO	-1.43676	0.266797	NO	prolyl 4-hydroxylase subunit alpha-1-like	1168	20	7.66366e-132	0.893	5	C:cytoplasm; F:carbohydrate binding; F:binding; F:catalytic activity; C:nucleus; P:metabolic process; P:cellular process; P:cellular protein modification process	EC:1.14.11.2	IPR003582 (SMART); IPR006620 (SMART); IPR003582 (PFAM); IPR005123 (PFAM); PTHR10869 (PANTHER); PTHR10869:SF45 (PANTHER); SIGNAL_PEPTIDE_N_REGION (PHOBIUS); SIGNAL_PEPTIDE_H_REGION (PHOBIUS); SIGNAL_PEPTIDE_C_REGION (PHOBIUS); NON_CYTOPLASMIC_DOMAIN (PHOBIUS); SIGNAL_PEPTIDE (PHOBIUS); IPR005123 (PROSITE_PROFILES); IPR003582 (PROSITE_PROFILES)	#N/A
gALL_c617	0.900464	0.655484	1	NO	0.928359	0.680452	NO	albino3-like protein chloroplastic-like	1408	20	1.02292e-83	0.7685	3	C:membrane; P:cellular component organization; P:cellular process	-	Coil (COILS); IPR001708 (PFAM); IPR001708 (PANTHER); PTHR12428:SF18 (PANTHER); NON_CYTOPLASMIC_DOMAIN (PHOBIUS); TRANSMEMBRANE (PHOBIUS); CYTOPLASMIC_DOMAIN (PHOBIUS); NON_CYTOPLASMIC_DOMAIN (PHOBIUS); TRANSMEMBRANE (PHOBIUS); TMhelix (TMHMM); TMhelix (TMHMM)	#N/A
gALL_c618	1.07039	0.923154	1	NO	1.04592	0.68276	NO	ubiquitin carboxyl-terminal hydrolase 15-like	1043	20	3.60388e-50	0.59	3	F:metal ion binding; F:ubiquitin thiolesterase activity; P:ubiquitin-dependent protein catabolic process		no IPS match	#N/A
gALL_c619	1.80735	0.525342	1	NO	1.75605	0.471267	NO	peptidyl-prolyl cis-trans isomerase g isoform 4	1023	20	3.35687e-109	0.8085	0	-		no IPS match	#N/A
gALL_c620	-1.51457	0.778597	1	NO	-1.34159	1	NO	PREDICTED: uncharacterized protein LOC101267188	1076	20	9.19734e-53	0.9485	2	P:response to stress; C:plastid	-	TRANSMEMBRANE (PHOBIUS); CYTOPLASMIC_DOMAIN (PHOBIUS); NON_CYTOPLASMIC_DOMAIN (PHOBIUS); TMhelix (TMHMM)	#N/A
gALL_c621	1.29278	0.540599	1	NO	1.30012	0.42985	NO	sensory transduction histidine isoform 1	2117	20	1.77209e-81	0.5555	6	F:kinase activity; P:regulation of transcription, DNA-templated; P:phosphorelay signal transduction system; P:intracellular signal transduction; P:phosphorylation; F:phosphorelay response regulator activity		IPR010402 (PFAM); PTHR31319 (PANTHER); IPR010402 (PROSITE_PROFILES)	#N/A
gALL_c623	-0.514573	0.904969	1	NO	-0.448979	0.795893	NO	small gtp-binding protein	1127	20	3.42198e-105	0.9655	7	P:signal transduction; C:membrane; C:Golgi apparatus; P:transport; C:vacuole; F:hydrolase activity; F:nucleotide binding; C:plasma membrane	-	no IPS match	#N/A
gALL_c624	1.48543	0.69607	1	NO	1.44424	0.68276	NO	cbs domain-containing protein cbsx5-like	1492	20	2.61789e-125	0.667	2	F:adenyl nucleotide binding; P:response to wounding		no IPS match	#N/A
gALL_c625	Inf	0.107995	1	NO	5.62395	0.0810274	NO	chalcone-flavanone isomerase family isoform 1	960	20	2.4965e-46	0.644	0	-		no IPS match	#N/A
gALL_c626	-1.77761	0.169526	1	NO	-1.69729	0.188412	NO	polyadenylate-binding protein 1-b-binding protein	1358	20	7.44253e-109	0.7625	13	P:carbohydrate metabolic process; P:catabolic process; P:anatomical structure morphogenesis; P:cell differentiation; P:multicellular organismal development; P:cell growth; C:endosome; C:Golgi apparatus; C:plastid; P:response to external stimulus; P:response to stress; P:response to biotic stimulus; P:signal transduction; P:metabolic process	-	CYTOPLASMIC_DOMAIN (PHOBIUS); TRANSMEMBRANE (PHOBIUS); TRANSMEMBRANE (PHOBIUS); TRANSMEMBRANE (PHOBIUS); NON_CYTOPLASMIC_DOMAIN (PHOBIUS); TRANSMEMBRANE (PHOBIUS); NON_CYTOPLASMIC_DOMAIN (PHOBIUS); CYTOPLASMIC_DOMAIN (PHOBIUS); NON_CYTOPLASMIC_DOMAIN (PHOBIUS); TMhelix (TMHMM); TMhelix (TMHMM); TMhelix (TMHMM); TMhelix (TMHMM)	#N/A
gALL_c627	-0.514573	0.975512	1	NO	-0.444528	1	NO	protein lurp-one-related 15-like	1248	20	1.46204e-83	0.901	0	-		IPR007612 (PFAM); PTHR31087:SF1 (PANTHER); PTHR31087 (PANTHER); IPR025659 (SUPERFAMILY)	#N/A
gALL_c628	-1.8365	0.339009	1	NO	-1.71393	0.42985	NO	hypoxia-responsive family protein	651	20	1.05469e-29	0.7275	2	P:biological_process; C:membrane	-	no IPS match	#N/A
gALL_c629	1.48543	0.69607	1	NO	1.44424	0.68276	NO	mitogen-activated protein kinase kinase 4	945	20	6.88125e-34	0.5745	12	P:metabolic process; P:post-embryonic development; P:reproduction; P:abscission; P:flower development; F:kinase activity; P:response to external stimulus; P:response to stress; P:response to biotic stimulus; P:cellular process; P:signal transduction; C:cytoplasm; P:multicellular organismal development; C:nucleus; P:response to endogenous stimulus	EC:2.7.11	IPR002290 (SMART); IPR000719 (PFAM); G3DSA:1.10.510.10 (GENE3D); G3DSA:3.30.200.20 (GENE3D); PTHR24362 (PANTHER); IPR000719 (PROSITE_PROFILES); IPR011009 (SUPERFAMILY)	#N/A
gALL_c630	-0.777608	0.674093	1	NO	-0.709768	0.680452	NO	PREDICTED: uncharacterized protein LOC101260180	1513	20	9.68656e-144	0.8285	0	-		IPR008507 (PFAM); PTHR31343:SF3 (PANTHER); PTHR31343 (PANTHER)	#N/A
gALL_c631	'-Inf'	0.203693	1	NO	-4.88458	0.314952	NO	prenylated rab acceptor	968	20	5.82095e-44	0.6385	2	P:vesicle-mediated transport; C:endoplasmic reticulum		IPR004895 (PFAM); PTHR19317 (PANTHER); NON_CYTOPLASMIC_DOMAIN (PHOBIUS); CYTOPLASMIC_DOMAIN (PHOBIUS); NON_CYTOPLASMIC_DOMAIN (PHOBIUS); TRANSMEMBRANE (PHOBIUS); CYTOPLASMIC_DOMAIN (PHOBIUS); CYTOPLASMIC_DOMAIN (PHOBIUS); TRANSMEMBRANE (PHOBIUS); TRANSMEMBRANE (PHOBIUS); TRANSMEMBRANE (PHOBIUS); TMhelix (TMHMM); TMhelix (TMHMM); TMhelix (TMHMM); TMhelix (TMHMM)	#N/A
gALL_c632	-1.09954	0.740979	1	NO	-0.996636	1	NO	aldo-keto reductase family 4 member c9-like	1137	20	7.12795e-135	0.822	8	F:nucleotide binding; P:response to stress; P:response to abiotic stimulus; F:catalytic activity; C:plastid; P:metabolic process; P:carbohydrate metabolic process; P:cellular process; P:lipid metabolic process	EC:1.1.1; EC:1.1.1.21	IPR020471 (PRINTS); IPR020471 (PIRSF); IPR023210 (G3DSA:3.20.20.GENE3D); IPR023210 (PFAM); IPR001395 (PANTHER); PTHR11732:SF129 (PANTHER); IPR018170 (PROSITE_PATTERNS); IPR018170 (PROSITE_PATTERNS); IPR018170 (PROSITE_PATTERNS); IPR023210 (SUPERFAMILY)	#N/A
gALL_c633	0.485427	1	1	NO	0.493812	1	NO	amino acid binding	1320	20	1.29936e-109	0.7955	4	P:cellular process; C:plastid; P:transport; P:response to stress	-	NON_CYTOPLASMIC_DOMAIN (PHOBIUS); SIGNAL_PEPTIDE_N_REGION (PHOBIUS); SIGNAL_PEPTIDE_C_REGION (PHOBIUS); SIGNAL_PEPTIDE (PHOBIUS); SIGNAL_PEPTIDE_H_REGION (PHOBIUS); SignalP-noTM (SIGNALP_EUK)	#N/A
gALL_c634	0.222392	1	1	NO	0.265603	1	NO	atp-dependent clp protease proteolytic subunit chloroplastic-like	1421	20	4.30141e-122	0.869	4	C:plastid; F:hydrolase activity; C:thylakoid; P:protein metabolic process	EC:3.4.21	no IPS match	#N/A
gALL_c635	-2.51457	0.114794	1	NO	-2.38082	0.197166	NO	magnesium transporter mrs2-3-like	1725	20	9.88124e-176	0.741	3	F:transporter activity; P:biological_process; C:membrane; P:transport	-	Coil (COILS); Coil (COILS); G3DSA:1.20.58.340 (GENE3D); PTHR13890:SF4 (PANTHER); IPR026573 (PANTHER); NON_CYTOPLASMIC_DOMAIN (PHOBIUS); CYTOPLASMIC_DOMAIN (PHOBIUS); TRANSMEMBRANE (PHOBIUS); TMhelix (TMHMM)	#N/A
gALL_c636	-1.09954	0.740979	1	NO	-0.996636	1	NO	anthranilate synthase component ii-like	1587	20	1.78934e-95	0.849	12	P:biosynthetic process; P:cellular process; C:mitochondrion; P:response to stress; P:response to abiotic stimulus; P:response to endogenous stimulus; F:catalytic activity; P:response to external stimulus; P:response to biotic stimulus; P:anatomical structure morphogenesis; P:post-embryonic development; C:plastid; C:cytoplasm	EC:4.1.3.27	PR00099 (PRINTS); PR00097 (PRINTS); PR00096 (PRINTS); IPR017926 (PFAM); IPR006221 (TIGRFAM); IPR029062 (G3DSA:3.40.50.GENE3D); PTHR11922 (PANTHER); PTHR11922:SF7 (PANTHER); IPR017926 (PROSITE_PROFILES); IPR029062 (SUPERFAMILY)	#N/A
gALL_c637	0.0703893	1	1	NO	0.119075	1	NO	zinc ion binding	3116	20	0	0.588	1	F:zinc ion binding		Coil (COILS); IPR000433 (SMART); IPR000270 (SMART); IPR000270 (PFAM); G3DSA:1.10.8.10 (GENE3D); G3DSA:3.10.20.240 (GENE3D); IPR000433 (PFAM); PTHR20930 (PANTHER); PTHR20930:SF0 (PANTHER); IPR000433 (PROSITE_PROFILES); SSF57850 (SUPERFAMILY); SSF54277 (SUPERFAMILY); IPR009060 (SUPERFAMILY)	#N/A
gALL_c639	-0.321928	0.909841	1	NO	-0.265851	1	NO	uncharacterized loc101207877	772	20	1.41419e-22	0.6375	3	F:molecular_function; P:biological_process; C:cellular_component		no IPS match	#N/A
gALL_c640	-1.51457	0.778597	1	NO	-1.34159	1	NO	auxin-induced protein pcnt115 isoform 1	1592	20	1.63903e-138	0.841	4	C:plastid; F:catalytic activity; P:biological_process; C:plasma membrane; P:metabolic process	-	IPR020471 (PRINTS); IPR023210 (G3DSA:3.20.20.GENE3D); IPR023210 (PFAM); IPR001395 (PANTHER); PTHR11732:SF162 (PANTHER); IPR023210 (SUPERFAMILY)	#N/A
gALL_c641	1.07039	0.670669	1	NO	1.0826	0.567116	NO	uncharacterized loc101215337	831	20	1.48178e-31	0.7825	0	-		IPR019083 (PFAM)	#N/A
gALL_c642	1.07039	0.923154	1	NO	1.04592	0.68276	NO	dynein light chain cytoplasmic-like	830	20	8.8808e-45	0.813	5	F:motor activity; P:biosynthetic process; P:cellular process; C:cytoskeleton; P:nucleobase-containing compound metabolic process; C:cytoplasm	-	no IPS match	#N/A
gALL_c643	1.07039	0.923154	1	NO	1.04592	0.68276	NO	phosphatase 2c family protein	1455	20	1.20288e-143	0.9305	4	P:cellular protein modification process; F:binding; F:hydrolase activity; C:cell	-	IPR001932 (SMART); IPR001932 (G3DSA:3.60.40.GENE3D); IPR001932 (PFAM); PTHR13832:SF237 (PANTHER); IPR015655 (PANTHER); SIGNAL_PEPTIDE_C_REGION (PHOBIUS); SIGNAL_PEPTIDE_N_REGION (PHOBIUS); SIGNAL_PEPTIDE_H_REGION (PHOBIUS); SIGNAL_PEPTIDE (PHOBIUS); NON_CYTOPLASMIC_DOMAIN (PHOBIUS); IPR001932 (SUPERFAMILY); TMhelix (TMHMM)	#N/A
gALL_c645	0.485427	1	1	NO	0.514544	1	NO	heavy metal-associated isoprenylated plant protein 26-like	714	20	1.83325e-63	0.8315	6	F:binding; C:cellular_component; C:plasma membrane; F:protein binding; P:response to stress; P:response to abiotic stimulus; C:nucleus; P:transport	-	TRANSMEMBRANE (PHOBIUS); CYTOPLASMIC_DOMAIN (PHOBIUS); NON_CYTOPLASMIC_DOMAIN (PHOBIUS); TMhelix (TMHMM)	#N/A
gALL_c646	-0.707218	0.653036	1	NO	-0.64481	0.745998	NO	subtilisin-like protease-like	1968	20	0	0.779	5	P:biosynthetic process; P:cellular process; P:biological_process; P:metabolic process; F:hydrolase activity; P:cellular component organization; P:carbohydrate metabolic process	-	IPR000209 (G3DSA:3.40.50.GENE3D); IPR000209 (PFAM); IPR015500 (PANTHER); PTHR10795:SF337 (PANTHER); IPR023828 (PROSITE_PATTERNS); IPR000209 (SUPERFAMILY)	#N/A
gALL_c647	0.485427	1	1	NO	0.493812	1	NO	wuschel-related homeobox 4	895	20	4.8454e-95	0.7675	8	P:biosynthetic process; P:nucleobase-containing compound metabolic process; F:sequence-specific DNA binding transcription factor activity; F:DNA binding; P:reproduction; P:post-embryonic development; P:embryo development; C:nucleus; C:intracellular	-	SIGNAL_PEPTIDE (PHOBIUS); SIGNAL_PEPTIDE_N_REGION (PHOBIUS); SIGNAL_PEPTIDE_H_REGION (PHOBIUS); SIGNAL_PEPTIDE_C_REGION (PHOBIUS); NON_CYTOPLASMIC_DOMAIN (PHOBIUS)	#N/A
gALL_c648	-0.929611	0.710423	1	NO	-0.847304	0.795893	NO	aspartic proteinase a2-like	1827	20	1.07847e-168	0.7395	2	P:metabolic process; F:hydrolase activity	-	IPR001461 (PRINTS); IPR001461 (PFAM); IPR007856 (PFAM); IPR021109 (G3DSA:2.40.70.GENE3D); IPR011001 (G3DSA:1.10.225.GENE3D); IPR011001 (G3DSA:1.10.225.GENE3D); IPR008138 (PFAM); IPR021109 (G3DSA:2.40.70.GENE3D); IPR001461 (PANTHER); PTHR13683:SF253 (PANTHER); IPR001969 (PROSITE_PATTERNS); IPR001969 (PROSITE_PATTERNS); NON_CYTOPLASMIC_DOMAIN (PHOBIUS); SIGNAL_PEPTIDE_N_REGION (PHOBIUS); SIGNAL_PEP…	#N/A
gALL_c649	-0.684498	0.64573	1	NO	-0.623671	0.673952	NO	serine carboxypeptidase-like 20-like	1733	20	0	0.8395	3	C:vacuole; F:hydrolase activity; P:protein metabolic process	EC:3.4.16	no IPS match	#N/A
gALL_c650	'-Inf'	0.391904	1	NO	-4.32383	0.543301	NO	thylakoid membrane protein slr0575-like	1178	20	3.63366e-86	0.9225	11	C:plastid; P:anatomical structure morphogenesis; P:multicellular organismal development; P:carbohydrate metabolic process; P:cellular process; P:cell differentiation; P:biosynthetic process; C:membrane; C:thylakoid; P:cellular component organization; P:generation of precursor metabolites and energy; P:photosynthesis	-	no IPS match	#N/A
gALL_c651	-0.0995357	1	1	NO	-0.0462034	1	NO	probable ribose-5-phosphate isomerase-like	1463	20	1.31338e-106	0.888	7	F:catalytic activity; P:biosynthetic process; P:carbohydrate metabolic process; P:cellular process; P:nucleobase-containing compound metabolic process; P:catabolic process; C:cytoplasm; P:response to abiotic stimulus; P:biological_process	EC:5.3.1.6	G3DSA:3.40.50.1360 (GENE3D); IPR004788 (PFAM); IPR004788 (PANTHER); PTHR11934:SF7 (PANTHER); SSF100950 (SUPERFAMILY)	#N/A
gALL_c652	0.807355	0.832604	1	NO	0.826351	0.752638	NO	serine threonine-protein kinase at5g01020-like	1872	20	1.07951e-144	0.7595	3	P:cellular protein modification process; F:nucleotide binding; F:kinase activity; P:metabolic process; P:cellular process	EC:2.7.11	SIGNAL_PEPTIDE_H_REGION (PHOBIUS); TRANSMEMBRANE (PHOBIUS); SIGNAL_PEPTIDE_N_REGION (PHOBIUS); SIGNAL_PEPTIDE (PHOBIUS); CYTOPLASMIC_DOMAIN (PHOBIUS); NON_CYTOPLASMIC_DOMAIN (PHOBIUS); SIGNAL_PEPTIDE_C_REGION (PHOBIUS); TMhelix (TMHMM)	#N/A
gALL_c653	1.48543	0.69607	1	NO	1.44424	0.68276	NO	vesicle-associated membrane protein 713	1115	20	6.56123e-101	0.872	8	C:Golgi apparatus; P:cellular process; C:plasma membrane; C:membrane; C:vacuole; P:transport; P:response to stress; P:response to abiotic stimulus; P:response to endogenous stimulus	-	IPR001388 (PRINTS); IPR001388 (PFAM); IPR010908 (PFAM); IPR010908 (G3DSA:3.30.450.GENE3D); G3DSA:1.10.3840.10 (GENE3D); PTHR21136 (PANTHER); PTHR21136:SF80 (PANTHER); IPR001388 (PROSITE_PATTERNS); SIGNAL_PEPTIDE (PHOBIUS); SIGNAL_PEPTIDE_C_REGION (PHOBIUS); SIGNAL_PEPTIDE_H_REGION (PHOBIUS); TRANSMEMBRANE (PHOBIUS); NON_CYTOPLASMIC_DOMAIN (PHOBIUS); CYTOPLASMIC_DOMAIN (PHOBIUS); SIGNAL_PEPTIDE_N_…	#N/A
gALL_c654	-0.514573	1	1	NO	-0.411886	1	NO	aldehyde dehydrogenase family 2 member c4-like	1599	20	0	0.842	3	F:catalytic activity; P:metabolic process; P:cellular process; P:lipid metabolic process	EC:1.2.1.36	IPR016162 (G3DSA:3.40.605.GENE3D); IPR015590 (PFAM); IPR016163 (G3DSA:3.40.309.GENE3D); PTHR11699 (PANTHER); PTHR11699:SF138 (PANTHER); IPR029510 (PROSITE_PATTERNS); IPR016160 (PROSITE_PATTERNS); IPR016161 (SUPERFAMILY)	#N/A
gALL_c655	-0.514573	0.975512	1	NO	-0.444528	1	NO	abc transporter g family member 15-like	1051	20	6.15327e-98	0.7345	3	F:hydrolase activity; F:nucleotide binding; P:metabolic process	EC:3.6.1.3	IPR013525 (PFAM); PTHR19241 (PANTHER); PTHR19241:SF186 (PANTHER); TRANSMEMBRANE (PHOBIUS); CYTOPLASMIC_DOMAIN (PHOBIUS); NON_CYTOPLASMIC_DOMAIN (PHOBIUS); NON_CYTOPLASMIC_DOMAIN (PHOBIUS); TRANSMEMBRANE (PHOBIUS); TRANSMEMBRANE (PHOBIUS); NON_CYTOPLASMIC_DOMAIN (PHOBIUS); CYTOPLASMIC_DOMAIN (PHOBIUS); TRANSMEMBRANE (PHOBIUS); CYTOPLASMIC_DOMAIN (PHOBIUS); TRANSMEMBRANE (PHOBIUS); TMhelix (TMHMM);…	#N/A
gALL_c656	-0.514573	1	1	NO	-0.411886	1	NO	protein dj-1 homolog b-like	895	20	6.11525e-98	0.8055	2	P:biological_process; C:plastid	-	IPR029062 (G3DSA:3.40.50.GENE3D); IPR002818 (PFAM); IPR006287 (TIGRFAM); PTHR11019 (PANTHER); PTHR11019:SF4 (PANTHER); IPR029062 (SUPERFAMILY); IPR029062 (SUPERFAMILY)	#N/A
gALL_c658	Inf	0.218303	1	NO	5.15018	0.192349	NO	low quality protein: uncharacterized loc101217303	1267	20	1.11832e-105	0.839	3	P:carbohydrate metabolic process; P:cellular process; P:cell growth; C:plastid	-	no IPS match	#N/A
gALL_c659	2.29278	0.303216	1	NO	2.22982	0.235967	NO	paired amphipathic helix protein sin3-like 2-like isoform x2	1668	20	1.77007e-126	0.83	3	P:biosynthetic process; P:nucleobase-containing compound metabolic process; C:nucleus	-	PTHR12346 (PANTHER)	#N/A
gALL_c660	'-Inf'	0.845195	1	NO	-3.39413	1	NO	serine-threonine protein plant-	2077	20	2.39731e-170	0.7395	6	P:cellular protein modification process; F:kinase activity; C:cytoplasm; F:nucleotide binding; P:cellular process; P:pollen-pistil interaction; C:membrane; P:metabolic process	EC:2.7.11	IPR001480 (SMART); IPR001480 (G3DSA:2.90.10.GENE3D); IPR001480 (PFAM); IPR013227 (PFAM); PTHR32444:SF5 (PANTHER); PTHR32444 (PANTHER); SIGNAL_PEPTIDE (PHOBIUS); NON_CYTOPLASMIC_DOMAIN (PHOBIUS); SIGNAL_PEPTIDE_C_REGION (PHOBIUS); SIGNAL_PEPTIDE_N_REGION (PHOBIUS); SIGNAL_PEPTIDE_H_REGION (PHOBIUS); IPR003609 (PROSITE_PROFILES); IPR001480 (PROSITE_PROFILES); SignalP-noTM (SIGNALP_EUK); IPR001480 (…	#N/A
gALL_c661	1.48543	0.69607	1	NO	1.44424	0.68276	NO	atp synthase delta chloroplastic-like	961	20	3.80676e-88	0.7645	17	C:plastid; P:metabolic process; P:cellular process; P:response to external stimulus; P:response to stress; P:response to biotic stimulus; P:generation of precursor metabolites and energy; P:photosynthesis; C:membrane; C:intracellular; P:signal transduction; P:carbohydrate metabolic process; F:hydrolase activity; F:transporter activity; P:cellular component organization; C:thylakoid; P:transport; …	-	IPR000711 (PRINTS); IPR000711 (PFAM); IPR000711 (TIGRFAM); IPR026015 (G3DSA:1.10.520.GENE3D); PTHR11910:SF1 (PANTHER); IPR000711 (PANTHER); IPR020781 (PROSITE_PATTERNS); IPR000711 (HAMAP); IPR026015 (SUPERFAMILY)	#N/A
gALL_c662	0.807355	0.832604	1	NO	0.826351	0.752638	NO	callose synthase 9-like isoform x2	1070	20	1.18098e-136	0.866	5	P:biosynthetic process; P:carbohydrate metabolic process; P:cellular process; F:transferase activity; C:plasma membrane	EC:2.4.1.34	IPR003440 (PFAM); PTHR12741:SF8 (PANTHER); PTHR12741 (PANTHER); TRANSMEMBRANE (PHOBIUS); TRANSMEMBRANE (PHOBIUS); TRANSMEMBRANE (PHOBIUS); CYTOPLASMIC_DOMAIN (PHOBIUS); TRANSMEMBRANE (PHOBIUS); NON_CYTOPLASMIC_DOMAIN (PHOBIUS); CYTOPLASMIC_DOMAIN (PHOBIUS); CYTOPLASMIC_DOMAIN (PHOBIUS); NON_CYTOPLASMIC_DOMAIN (PHOBIUS); NON_CYTOPLASMIC_DOMAIN (PHOBIUS); NON_CYTOPLASMIC_DOMAIN (PHOBIUS); TRANSMEMB…	#N/A
gALL_c663	Inf	0.107995	1	NO	5.62395	0.0810274	NO	actin-depolymerizing factor family protein	943	20	9.53542e-60	0.851	11	P:response to stress; P:cellular component organization; P:cellular process; C:mitochondrion; P:response to external stimulus; P:response to biotic stimulus; P:signal transduction; F:protein binding; C:cytoskeleton; C:plastid; P:biological_process; C:nucleus; C:plasma membrane	-	IPR002108 (SMART); IPR029006 (G3DSA:3.40.20.GENE3D); IPR002108 (PFAM); IPR017904 (PANTHER); PTHR11913:SF19 (PANTHER); IPR002108 (PROSITE_PROFILES); SSF55753 (SUPERFAMILY)	#N/A
gALL_c664	-0.514573	1	1	NO	-0.411886	1	NO	transmembrane protein 115-like	1329	20	2.46733e-108	0.8485	8	P:cellular component organization; P:cellular process; F:hydrolase activity; P:transport; C:Golgi apparatus; C:membrane; P:response to stress; P:response to abiotic stimulus	EC:3.4.21	IPR013861 (PFAM); IPR022764 (G3DSA:1.20.1540.GENE3D); PTHR13377 (PANTHER); TRANSMEMBRANE (PHOBIUS); NON_CYTOPLASMIC_DOMAIN (PHOBIUS); TRANSMEMBRANE (PHOBIUS); CYTOPLASMIC_DOMAIN (PHOBIUS); CYTOPLASMIC_DOMAIN (PHOBIUS); TRANSMEMBRANE (PHOBIUS); TRANSMEMBRANE (PHOBIUS); TRANSMEMBRANE (PHOBIUS); NON_CYTOPLASMIC_DOMAIN (PHOBIUS); NON_CYTOPLASMIC_DOMAIN (PHOBIUS); TRANSMEMBRANE (PHOBIUS); CYTOPLASMIC_…	#N/A
gALL_c665	-0.0995357	1	1	NO	-0.0462034	1	NO	probable receptor-like protein kinase at5g18500-like	1470	20	5.8315e-175	0.91	5	C:plasma membrane; F:kinase activity; P:cellular protein modification process; F:nucleotide binding; C:plastid; P:metabolic process; P:cellular process	EC:2.7.11; EC:2.7.10	CYTOPLASMIC_DOMAIN (PHOBIUS); TRANSMEMBRANE (PHOBIUS); NON_CYTOPLASMIC_DOMAIN (PHOBIUS); TMhelix (TMHMM)	#N/A
gALL_c666	1.07039	0.670669	1	NO	1.0826	0.567116	NO	bes1 bzr1 homolog protein 2-like	1494	20	4.07647e-94	0.629	1	C:vacuole		IPR008540 (PFAM); PTHR31506:SF3 (PANTHER); PTHR31506 (PANTHER)	#N/A
gALL_c667	-1.51457	0.372971	1	NO	-1.4199	0.328471	NO	pleckstrin homology domain-containing protein 1-like	791	20	1.79457e-68	0.9125	2	F:lipid binding; C:cytoplasm	-	no IPS match	#N/A
gALL_c668	-0.0995357	1	1	NO	-0.0462034	1	NO	protein executer chloroplastic-like	2262	20	0	0.7335	0	-		Coil (COILS); IPR021894 (PFAM)	#N/A
gALL_c669	-0.514573	0.904969	1	NO	-0.448979	0.795893	NO	maltose excess protein chloroplastic-like	1385	20	8.65582e-112	0.759	5	P:biological_process; P:transport; P:cellular process; C:plastid; P:carbohydrate metabolic process; C:membrane	-	CYTOPLASMIC_DOMAIN (PHOBIUS); CYTOPLASMIC_DOMAIN (PHOBIUS); NON_CYTOPLASMIC_DOMAIN (PHOBIUS); TRANSMEMBRANE (PHOBIUS); CYTOPLASMIC_DOMAIN (PHOBIUS); TRANSMEMBRANE (PHOBIUS); TRANSMEMBRANE (PHOBIUS); NON_CYTOPLASMIC_DOMAIN (PHOBIUS); TRANSMEMBRANE (PHOBIUS); CYTOPLASMIC_DOMAIN (PHOBIUS); TRANSMEMBRANE (PHOBIUS); TRANSMEMBRANE (PHOBIUS); NON_CYTOPLASMIC_DOMAIN (PHOBIUS); TRANSMEMBRANE (PHOBIUS); NO…	#N/A
gALL_c670	0.485427	0.928408	1	NO	0.521851	1	NO	coiled-coil domain-containing protein 124-like	1178	20	2.32014e-51	0.5285	10	P:proteasome assembly; P:response to symbiotic fungus; P:response to misfolded protein; P:protein targeting to vacuole; F:molecular_function; P:proteasome-mediated ubiquitin-dependent protein catabolic process; P:endosomal transport; P:vesicle-mediated transport; P:biological_process; P:positive regulation of cell proliferation		Coil (COILS); Coil (COILS); Coil (COILS); IPR010422 (PFAM); PTHR21680:SF0 (PANTHER); PTHR21680 (PANTHER)	#N/A
gALL_c671	Inf	1	1	NO	2.98224	1	NO	nadh dehydrogenase	1061	20	1.20458e-133	0.8695	11	P:protein metabolic process; P:catabolic process; P:cellular process; P:metabolic process; C:membrane; C:mitochondrion; P:response to stress; P:response to abiotic stimulus; P:cellular component organization; F:nucleotide binding; F:catalytic activity; F:binding; P:biosynthetic process	EC:1.6.99.3	PF13460 (PFAM); IPR016040 (G3DSA:3.40.50.GENE3D); PTHR12126:SF1 (PANTHER); PTHR12126 (PANTHER); SSF51735 (SUPERFAMILY); TMhelix (TMHMM)	#N/A
gALL_c673	-0.514573	1	1	NO	-0.435889	1	NO	aquaporin nip1-1-like	1129	20	1.64833e-107	0.777	3	C:membrane; P:transport; F:transporter activity	-	IPR000425 (PRINTS); IPR000425 (TIGRFAM); IPR023271 (G3DSA:1.20.1080.GENE3D); IPR000425 (PFAM); IPR000425 (PANTHER); PTHR19139:SF88 (PANTHER); IPR022357 (PROSITE_PATTERNS); TRANSMEMBRANE (PHOBIUS); TRANSMEMBRANE (PHOBIUS); TRANSMEMBRANE (PHOBIUS); TRANSMEMBRANE (PHOBIUS); TRANSMEMBRANE (PHOBIUS); NON_CYTOPLASMIC_DOMAIN (PHOBIUS); CYTOPLASMIC_DOMAIN (PHOBIUS); CYTOPLASMIC_DOMAIN (PHOBIUS); NON_CYTO…	#N/A
gALL_c674	'-Inf'	0.845195	1	NO	-3.39413	1	NO	mitogen-activated protein kinase 4	1776	20	0	0.949	24	P:transport; F:kinase activity; P:response to endogenous stimulus; P:response to stress; P:response to abiotic stimulus; P:biosynthetic process; P:cellular process; P:flower development; P:cell death; P:carbohydrate metabolic process; P:generation of precursor metabolites and energy; P:catabolic process; P:response to external stimulus; P:response to biotic stimulus; C:cytosol; P:signal transduct…	EC:2.7.11.24; EC:2.7.10	IPR002290 (SMART); G3DSA:1.10.510.10 (GENE3D); IPR000719 (PFAM); G3DSA:3.30.200.20 (GENE3D); PTHR24055:SF180 (PANTHER); PTHR24055 (PANTHER); IPR017441 (PROSITE_PATTERNS); IPR008271 (PROSITE_PATTERNS); IPR003527 (PROSITE_PATTERNS); IPR000719 (PROSITE_PROFILES); IPR011009 (SUPERFAMILY)	#N/A
gALL_c675	-0.514573	0.904969	1	NO	-0.448979	0.795893	NO	bag family molecular chaperone regulator chloroplastic-like	1549	20	2.94435e-40	0.636	4	F:molecular_function; P:biological_process; C:plasma membrane; F:chaperone binding		no IPS match	#N/A
gALL_c676	-0.929611	0.710423	1	NO	-0.847304	0.795893	NO	hypothetical protein L484_004093	1050	14	1.95256e-11	0.4207	9	P:response to UV-B; P:galactolipid biosynthetic process; P:response to sucrose; P:negative regulation of transcription, DNA-templated; P:flavonoid biosynthetic process; F:molecular_function; P:cellular response to phosphate starvation; C:extracellular region; P:biological_process		CYTOPLASMIC_DOMAIN (PHOBIUS); TRANSMEMBRANE (PHOBIUS); NON_CYTOPLASMIC_DOMAIN (PHOBIUS); TMhelix (TMHMM)	#N/A
gALL_c677	-1.51457	0.778597	1	NO	-1.34159	1	NO	fbd-associated f-box protein at5g38590-like	1849	20	2.34682e-89	0.5405	0	-		IPR001810 (SMART); IPR006566 (SMART); G3DSA:3.80.10.10 (GENE3D); IPR001810 (PFAM); IPR006566 (PFAM); PTHR32212:SF56 (PANTHER); PTHR32212 (PANTHER); IPR001810 (PROSITE_PROFILES); SSF52047 (SUPERFAMILY); IPR001810 (SUPERFAMILY)	#N/A
gALL_c678	0.0703893	1	1	NO	0.119075	1	NO	basic leucine-zipper 44	1423	20	8.89786e-43	0.781	5	F:DNA binding; F:sequence-specific DNA binding transcription factor activity; P:biosynthetic process; P:nucleobase-containing compound metabolic process; C:intracellular	-	Coil (COILS); Coil (COILS); IPR004827 (SMART); IPR004827 (PFAM); G3DSA:1.20.5.170 (GENE3D); PTHR22952 (PANTHER); IPR004827 (PROSITE_PATTERNS); IPR004827 (PROSITE_PROFILES); SSF57959 (SUPERFAMILY)	#N/A
gALL_c679	0.485427	1	1	NO	0.514544	1	NO	kinase-related protein	940	20	3.28182e-63	0.6635	3	F:molecular_function; P:biological_process; C:nucleus		PTHR12758:SF20 (PANTHER); PTHR12758 (PANTHER)	#N/A
gALL_c680	Inf	0.107995	1	NO	5.62395	0.0810274	NO	gdp-mannose dehydratase 2-like	1490	20	0	0.8995	9	C:cytosol; F:catalytic activity; F:binding; P:cellular component organization; P:anatomical structure morphogenesis; P:cell growth; P:nucleobase-containing compound metabolic process; P:biosynthetic process; P:carbohydrate metabolic process	EC:4.2.1.47	G3DSA:3.90.25.10 (GENE3D); PTHR10366 (PANTHER); PTHR10366:SF32 (PANTHER); SSF51735 (SUPERFAMILY)	#N/A
gALL_c681	0.485427	1	1	NO	0.514544	1	NO	long chain base biosynthesis protein 2a-like	1913	20	0	0.8955	11	P:biosynthetic process; P:cellular process; P:lipid metabolic process; F:transferase activity; P:response to abiotic stimulus; P:post-embryonic development; P:multicellular organismal development; C:vacuole; F:binding; C:membrane; C:endoplasmic reticulum; P:protein metabolic process	EC:2.3.1.50	IPR015421 (G3DSA:3.40.640.GENE3D); IPR004839 (PFAM); PTHR13693:SF3 (PANTHER); PTHR13693 (PANTHER); NON_CYTOPLASMIC_DOMAIN (PHOBIUS); CYTOPLASMIC_DOMAIN (PHOBIUS); TRANSMEMBRANE (PHOBIUS); IPR015424 (SUPERFAMILY); TMhelix (TMHMM)	#N/A
gALL_c682	NA	NA	NA	NO	0	1	NO	ein3-binding f-box protein 1-like	1198	20	1.34898e-62	0.7	2	P:multicellular organismal development; P:response to endogenous stimulus	-	NON_CYTOPLASMIC_DOMAIN (PHOBIUS); TRANSMEMBRANE (PHOBIUS); CYTOPLASMIC_DOMAIN (PHOBIUS); NON_CYTOPLASMIC_DOMAIN (PHOBIUS); CYTOPLASMIC_DOMAIN (PHOBIUS); TRANSMEMBRANE (PHOBIUS); TRANSMEMBRANE (PHOBIUS); TMhelix (TMHMM); TMhelix (TMHMM)	#N/A
gALL_c684	1.80735	0.525342	1	NO	1.75605	0.471267	NO	atp-dependent zinc metalloprotease ftsh mitochondrial-like	1994	20	0	0.9	8	C:membrane; F:binding; C:mitochondrion; F:hydrolase activity; P:protein metabolic process; F:nucleotide binding; C:plastid; C:thylakoid; P:catabolic process	EC:3.6.4.3; EC:3.4.24	IPR003593 (SMART); IPR003959 (PFAM); IPR000642 (PFAM); IPR027417 (G3DSA:3.40.50.GENE3D); IPR005936 (TIGRFAM); G3DSA:1.10.8.60 (GENE3D); PTHR23076 (PANTHER); PTHR23076:SF50 (PANTHER); IPR003960 (PROSITE_PATTERNS); IPR005936 (HAMAP); SSF140990 (SUPERFAMILY); IPR027417 (SUPERFAMILY)	#N/A
gALL_c685	-1.8365	0.339009	1	NO	-1.71393	0.42985	NO	ormdl family protein	1000	20	1.5058e-82	0.9585	1	C:membrane	-	no IPS match	#N/A
gALL_c686	Inf	0.461493	1	NO	4.44005	0.314952	NO	thioredoxin reductase 2-like	1263	20	5.20038e-145	0.814	14	C:cytosol; P:reproduction; P:post-embryonic development; P:metabolic process; P:cell growth; P:cellular homeostasis; C:plastid; P:biosynthetic process; P:protein metabolic process; P:cellular process; F:nucleotide binding; C:mitochondrion; P:pollination; P:biological_process; P:response to stress; F:catalytic activity; P:nucleobase-containing compound metabolic process	EC:1.8.1.9	IPR000103 (PRINTS); IPR013027 (PRINTS); G3DSA:3.50.50.60 (GENE3D); IPR023753 (PFAM); G3DSA:3.50.50.60 (GENE3D); G3DSA:3.50.50.60 (GENE3D); IPR005982 (TIGRFAM); IPR001327 (PFAM); PTHR22912:SF96 (PANTHER); PTHR22912 (PANTHER); IPR008255 (PROSITE_PATTERNS); SIGNAL_PEPTIDE_C_REGION (PHOBIUS); SIGNAL_PEPTIDE (PHOBIUS); NON_CYTOPLASMIC_DOMAIN (PHOBIUS); SIGNAL_PEPTIDE_H_REGION (PHOBIUS); SIGNAL_PEPTIDE…	#N/A
gALL_c687	1.07039	0.923154	1	NO	1.04592	0.68276	NO	biotin carboxylase precursor family protein	2134	20	0	0.9325	16	C:plastid; P:response to stress; P:biosynthetic process; P:lipid metabolic process; P:cellular process; P:secondary metabolic process; F:catalytic activity; P:cell growth; P:response to external stimulus; P:response to abiotic stimulus; P:anatomical structure morphogenesis; P:cell differentiation; P:multicellular organismal development; P:nucleobase-containing compound metabolic process; F:bindin…	EC:6.3.4.14; EC:6.4.1.2	no IPS match	#N/A
gALL_c688	1.65535	0.355158	1	NO	1.65618	0.253296	NO	upstream activation factor subunit uaf30-like	926	20	9.2826e-28	0.825	4	P:biosynthetic process; P:cellular process; P:lipid metabolic process; C:nucleus	-	IPR019835 (SMART); IPR003121 (G3DSA:1.10.245.GENE3D); IPR003121 (PFAM); PTHR13844 (PANTHER); PTHR13844:SF3 (PANTHER); SignalP-TM (SIGNALP_GRAM_POSITIVE); IPR003121 (SUPERFAMILY)	#N/A
gALL_c689	1.07039	0.923154	1	NO	1.04592	0.68276	NO	e3 ubiquitin-protein ligase aip2-like	1232	20	2.07504e-106	0.7145	8	C:cytosol; F:binding; F:transferase activity; P:cellular protein modification process; F:protein binding; P:signal transduction; P:response to endogenous stimulus; C:nucleus; P:transport	-	Coil (COILS); IPR001841 (SMART); IPR013083 (G3DSA:3.30.40.GENE3D); IPR001841 (PFAM); PTHR22763:SF2 (PANTHER); PTHR22763 (PANTHER); IPR001841 (PROSITE_PROFILES); SSF57850 (SUPERFAMILY)	#N/A
gALL_c690	0.485427	0.864773	1	NO	0.525584	0.847641	NO	adenine phosphoribosyltransferase chloroplastic-like	1264	20	7.89814e-85	0.8875	13	C:cytosol; P:response to stress; P:response to abiotic stimulus; P:nucleobase-containing compound metabolic process; C:cell wall; C:plastid; P:biosynthetic process; P:carbohydrate metabolic process; F:transferase activity; P:biological_process; P:generation of precursor metabolites and energy; P:catabolic process; C:Golgi apparatus; C:plasma membrane	EC:2.4.2.7	IPR000836 (PFAM); IPR029057 (G3DSA:3.40.50.GENE3D); IPR005764 (TIGRFAM); PTHR11776:SF6 (PANTHER); PTHR11776 (PANTHER); IPR005764 (HAMAP); IPR029057 (SUPERFAMILY)	#N/A
gALL_c691	1.07039	0.670669	1	NO	1.0826	0.567116	NO	bsd domain-containing isoform 1	1285	20	4.49777e-56	0.731	0	-		IPR005607 (SMART); IPR005607 (PFAM); PTHR31923:SF1 (PANTHER); PTHR31923 (PANTHER); IPR005607 (PROSITE_PROFILES); SSF140383 (SUPERFAMILY)	#N/A
gALL_c692	-2.51457	0.291627	1	NO	-2.30511	0.330581	NO	prolyl oligopeptidase family protein	2542	20	0	0.884	3	F:hydrolase activity; P:protein metabolic process; C:plastid	EC:3.4.21	IPR002470 (PRINTS); IPR001375 (PFAM); IPR029058 (G3DSA:3.40.50.GENE3D); IPR023302 (PFAM); IPR023302 (G3DSA:2.130.10.GENE3D); IPR002470 (PANTHER); PTHR11757:SF2 (PANTHER); SSF50993 (SUPERFAMILY); IPR029058 (SUPERFAMILY)	#N/A
gALL_c693	-0.251539	1	1	NO	-0.195446	1	NO	chlorophyllase- chloroplastic-like	1135	20	2.21132e-128	0.801	4	P:catabolic process; P:cellular process; C:intracellular; F:hydrolase activity	EC:3.1.1.14	no IPS match	#N/A
gALL_c694	-1.51457	0.778597	1	NO	-1.34159	1	NO	mitogen-activated protein kinase 3	1914	20	0	0.929	20	P:biosynthetic process; P:cellular process; P:secondary metabolic process; P:post-embryonic development; P:flower development; P:reproduction; P:response to stress; P:cell death; P:response to external stimulus; P:response to biotic stimulus; P:response to endogenous stimulus; P:signal transduction; P:generation of precursor metabolites and energy; P:photosynthesis; F:kinase activity; F:signal tr…	EC:2.7.11.24	no IPS match	#N/A
gALL_c695	-2.8365	0.181106	1	NO	-2.61963	0.235967	NO	lanc-like protein 2-like	1542	20	5.8371e-136	0.8475	1	C:membrane	-	IPR007822 (PRINTS); IPR020464 (PRINTS); IPR007822 (PFAM); PTHR12736 (PANTHER); PTHR12736:SF7 (PANTHER); SSF158745 (SUPERFAMILY)	#N/A
gALL_c696	0.807355	0.64541	1	NO	0.84237	0.606435	NO	binding isoform 1	2535	20	0	0.923	1	F:catalytic activity	-	IPR000008 (SMART); IPR000225 (SMART); IPR000008 (G3DSA:2.60.40.GENE3D); IPR000008 (PFAM); IPR011989 (G3DSA:1.25.10.GENE3D); PTHR23315:SF64 (PANTHER); PTHR23315 (PANTHER); IPR000008 (PROSITE_PROFILES); IPR000225 (PROSITE_PROFILES); IPR000008 (SUPERFAMILY); IPR016024 (SUPERFAMILY); IPR016024 (SUPERFAMILY)	#N/A
gALL_c697	-1.51457	0.372971	1	NO	-1.4199	0.328471	NO	caffeic acid o-methyltransferase	1616	20	0	0.89	5	F:transferase activity; P:biosynthetic process; P:cellular process; P:secondary metabolic process; F:protein binding; P:metabolic process	EC:2.1.1.68	IPR016461 (PIRSF); IPR001077 (PFAM); IPR029063 (G3DSA:3.40.50.GENE3D); IPR011991 (G3DSA:1.10.10.GENE3D); IPR012967 (PFAM); PTHR11746 (PANTHER); PTHR11746:SF65 (PANTHER); IPR016461 (PROSITE_PROFILES); IPR029063 (SUPERFAMILY); SSF46785 (SUPERFAMILY)	#N/A
gALL_c698	-1.51457	0.778597	1	NO	-1.34159	1	NO	Cc08_g00140 - Hypothetical protein [Coffea sp]	1359		4e-70					PF15365 (PFAM)	#N/A
gALL_c699	'-Inf'	0.845195	1	NO	-3.39413	1	NO	soc1-like protein	1179	20	3.22073e-85	0.7305	6	P:biosynthetic process; P:nucleobase-containing compound metabolic process; F:sequence-specific DNA binding transcription factor activity; F:DNA binding; F:protein binding; C:nucleus; C:intracellular	-	Coil (COILS); Coil (COILS); Coil (COILS); IPR002100 (PRINTS); IPR002100 (SMART); IPR002100 (PFAM); IPR002487 (PFAM); PTHR11945 (PANTHER); PTHR11945:SF148 (PANTHER); IPR002100 (PROSITE_PATTERNS); IPR002487 (PROSITE_PROFILES); IPR002100 (PROSITE_PROFILES); IPR002100 (SUPERFAMILY)	#N/A
gALL_c700	Inf	0.461493	1	NO	4.44005	0.314952	NO	protein walls are thin 1-like	1447	20	5.09706e-151	0.8395	13	C:membrane; C:vacuole; P:biological_process; P:transport; P:cell growth; P:multicellular organismal development; P:growth; P:response to stress; P:response to abiotic stimulus; P:response to external stimulus; P:anatomical structure morphogenesis; P:cell differentiation; P:cellular process; P:cellular component organization; P:biosynthetic process; P:carbohydrate metabolic process; P:metabolic pr…	-	IPR000620 (PFAM); PTHR31218:SF13 (PANTHER); PTHR31218 (PANTHER); TRANSMEMBRANE (PHOBIUS); TRANSMEMBRANE (PHOBIUS); TRANSMEMBRANE (PHOBIUS); TRANSMEMBRANE (PHOBIUS); TRANSMEMBRANE (PHOBIUS); CYTOPLASMIC_DOMAIN (PHOBIUS); NON_CYTOPLASMIC_DOMAIN (PHOBIUS); CYTOPLASMIC_DOMAIN (PHOBIUS); CYTOPLASMIC_DOMAIN (PHOBIUS); NON_CYTOPLASMIC_DOMAIN (PHOBIUS); TRANSMEMBRANE (PHOBIUS); NON_CYTOPLASMIC_DOMAIN (PH…	#N/A
gALL_c701	1.48543	0.69607	1	NO	1.44424	0.68276	NO	thioredoxin-like 1- chloroplastic-like	1419	20	1.06851e-80	0.686	1	P:biological_process	-	IPR012336 (G3DSA:3.40.30.GENE3D); IPR013766 (PFAM); PTHR10438:SF245 (PANTHER); IPR005746 (PANTHER); IPR012336 (SUPERFAMILY)	#N/A
gALL_c702	0.807355	0.832604	1	NO	0.826351	0.752638	NO	serine threonine-protein kinase aurora-1-like	1285	20	1.22856e-157	0.957	11	P:cell cycle; C:cytoplasm; C:nucleolus; C:cytoskeleton; P:cellular component organization; P:cellular protein modification process; P:regulation of gene expression, epigenetic; P:nucleobase-containing compound metabolic process; P:biosynthetic process; F:nucleotide binding; F:kinase activity; P:metabolic process; P:cellular process	-	IPR002290 (SMART); IPR000719 (PFAM); G3DSA:3.30.200.20 (GENE3D); G3DSA:1.10.510.10 (GENE3D); PTHR24350 (PANTHER); IPR008271 (PROSITE_PATTERNS); IPR017441 (PROSITE_PATTERNS); SIGNAL_PEPTIDE_H_REGION (PHOBIUS); SIGNAL_PEPTIDE_C_REGION (PHOBIUS); SIGNAL_PEPTIDE (PHOBIUS); SIGNAL_PEPTIDE_N_REGION (PHOBIUS); NON_CYTOPLASMIC_DOMAIN (PHOBIUS); IPR000719 (PROSITE_PROFILES); IPR011009 (SUPERFAMILY)	#N/A
gALL_c703	0.807355	0.832604	1	NO	0.826351	0.752638	NO	thioredoxin chloroplastic-like	935	20	3.12519e-47	0.881	9	P:metabolic process; F:enzyme regulator activity; P:response to stress; P:response to abiotic stimulus; P:cellular homeostasis; P:biological_process; F:molecular_function; P:transport; C:plastid; C:thylakoid; F:catalytic activity	-	no IPS match	#N/A
gALL_c704	-0.514573	1	1	NO	-0.411886	1	NO	pra1 family protein f2-like	797	20	1.9629e-46	0.692	2	F:binding; F:catalytic activity	-	IPR004895 (PFAM); PTHR19317 (PANTHER); PTHR19317:SF2 (PANTHER); NON_CYTOPLASMIC_DOMAIN (PHOBIUS); TRANSMEMBRANE (PHOBIUS); NON_CYTOPLASMIC_DOMAIN (PHOBIUS); TRANSMEMBRANE (PHOBIUS); CYTOPLASMIC_DOMAIN (PHOBIUS); CYTOPLASMIC_DOMAIN (PHOBIUS); TRANSMEMBRANE (PHOBIUS); TRANSMEMBRANE (PHOBIUS); CYTOPLASMIC_DOMAIN (PHOBIUS); TMhelix (TMHMM); TMhelix (TMHMM); TMhelix (TMHMM)	#N/A
gALL_c705	-0.514573	1	1	NO	-0.435889	1	NO	ras-related protein raba5b-like	1206	20	3.20649e-96	0.915	8	P:multicellular organismal development; P:signal transduction; P:growth; P:anatomical structure morphogenesis; F:hydrolase activity; P:transport; F:nucleotide binding; C:plasma membrane	-	IPR001806 (PRINTS); IPR002041 (SMART); IPR003578 (SMART); IPR003579 (SMART); IPR020849 (SMART); IPR001806 (PFAM); IPR005225 (TIGRFAM); IPR027417 (G3DSA:3.40.50.GENE3D); PTHR24073:SF394 (PANTHER); PTHR24073 (PANTHER); PS51419 (PROSITE_PROFILES); IPR027417 (SUPERFAMILY)	#N/A
gALL_c706	1.3599	0.391479	1	NO	1.38077	0.463521	NO	2-oxoglutarate mitochondrial-like	3601	20	0	0.947	5	F:catalytic activity; F:binding; P:biological_process; P:generation of precursor metabolites and energy; C:mitochondrion; P:cellular process; P:catabolic process; P:metabolic process; C:cytoplasm	EC:1.2.4.2	IPR011603 (PIRSF); IPR005475 (SMART); IPR005475 (PFAM); IPR011603 (TIGRFAM); IPR029061 (G3DSA:3.40.50.GENE3D); IPR001017 (PFAM); IPR029061 (G3DSA:3.40.50.GENE3D); IPR011603 (PANTHER); PTHR23152:SF6 (PANTHER); IPR029061 (SUPERFAMILY); IPR029061 (SUPERFAMILY)	#N/A
gALL_c707	2.65535	0.181646	1	NO	2.58588	0.126445	NO	dynamin-related protein 3a-like	2777	20	0	0.865	12	C:cytosol; P:cellular component organization; P:cellular process; C:peroxisome; C:mitochondrion; C:plastid; F:lipid binding; P:nucleobase-containing compound metabolic process; P:catabolic process; P:post-embryonic development; F:hydrolase activity; F:nucleotide binding; C:plasma membrane	-	IPR022812 (PRINTS); IPR001401 (SMART); IPR027417 (G3DSA:3.40.50.GENE3D); IPR000375 (PFAM); IPR001401 (PFAM); IPR022812 (PANTHER); PTHR11566:SF21 (PANTHER); IPR027417 (SUPERFAMILY)	#N/A
gALL_c708	-0.514573	0.855257	1	NO	-0.451693	0.825701	NO	nucleotide-sugar transporter family protein isoform 1	1363	20	8.56436e-118	0.776	2	C:cell; C:membrane	-	IPR004853 (PFAM); PTHR11132:SF26 (PANTHER); PTHR11132 (PANTHER); NON_CYTOPLASMIC_DOMAIN (PHOBIUS); CYTOPLASMIC_DOMAIN (PHOBIUS); TRANSMEMBRANE (PHOBIUS); TRANSMEMBRANE (PHOBIUS); TRANSMEMBRANE (PHOBIUS); CYTOPLASMIC_DOMAIN (PHOBIUS); CYTOPLASMIC_DOMAIN (PHOBIUS); TRANSMEMBRANE (PHOBIUS); NON_CYTOPLASMIC_DOMAIN (PHOBIUS); TRANSMEMBRANE (PHOBIUS); NON_CYTOPLASMIC_DOMAIN (PHOBIUS); TRANSMEMBRANE (PH…	#N/A
gALL_c709	0.0703893	1	1	NO	0.116219	1	NO	protein vac14 homolog	1513	20	1.85484e-143	0.7455	4	P:positive regulation of phosphorylation; F:kinase activator activity; C:vacuolar membrane; P:biological_process		IPR021841 (PFAM); IPR026825 (PANTHER); PTHR16023:SF0 (PANTHER); TRANSMEMBRANE (PHOBIUS); TRANSMEMBRANE (PHOBIUS); NON_CYTOPLASMIC_DOMAIN (PHOBIUS); TRANSMEMBRANE (PHOBIUS); NON_CYTOPLASMIC_DOMAIN (PHOBIUS); CYTOPLASMIC_DOMAIN (PHOBIUS); CYTOPLASMIC_DOMAIN (PHOBIUS)	#N/A
gALL_c710	-2.09954	0.476122	1	NO	-1.90233	0.68276	NO	casp-like protein vit_19s0090g00570-like	1069	20	1.52546e-59	0.768	8	C:plasma membrane; F:catalytic activity; C:membrane; C:mitochondrion; C:nucleus; P:generation of precursor metabolites and energy; P:nucleobase-containing compound metabolic process; P:biosynthetic process; P:cellular process; P:transport	EC:1.6.5.3	IPR006702 (PFAM); IPR006459 (TIGRFAM); PTHR11615 (PANTHER); TRANSMEMBRANE (PHOBIUS); NON_CYTOPLASMIC_DOMAIN (PHOBIUS); CYTOPLASMIC_DOMAIN (PHOBIUS); CYTOPLASMIC_DOMAIN (PHOBIUS); NON_CYTOPLASMIC_DOMAIN (PHOBIUS); TRANSMEMBRANE (PHOBIUS); TRANSMEMBRANE (PHOBIUS); CYTOPLASMIC_DOMAIN (PHOBIUS); TRANSMEMBRANE (PHOBIUS); TMhelix (TMHMM); TMhelix (TMHMM); TMhelix (TMHMM); TMhelix (TMHMM)	#N/A
gALL_c711	-0.192645	1	1	NO	-0.137172	1	NO	atp-dependent zinc metalloprotease ftsh chloroplastic-like	2039	20	0	0.777	3	F:hydrolase activity; P:protein metabolic process; F:nucleotide binding	EC:3.6.1.15	SIGNAL_PEPTIDE_C_REGION (PHOBIUS); SIGNAL_PEPTIDE_N_REGION (PHOBIUS); NON_CYTOPLASMIC_DOMAIN (PHOBIUS); SIGNAL_PEPTIDE_H_REGION (PHOBIUS); SIGNAL_PEPTIDE (PHOBIUS)	#N/A
gALL_c712	-0.0995357	1	1	NO	-0.0462034	1	NO	PREDICTED: uncharacterized protein At5g49945-like	1490	20	1.37772e-142	0.8115	7	P:transport; C:Golgi apparatus; P:biosynthetic process; P:carbohydrate metabolic process; P:cellular process; C:extracellular region; C:endoplasmic reticulum	-	Coil (COILS); IPR012879 (PFAM); IPR012879 (PANTHER); NON_CYTOPLASMIC_DOMAIN (PHOBIUS); CYTOPLASMIC_DOMAIN (PHOBIUS); TRANSMEMBRANE (PHOBIUS); TMhelix (TMHMM)	#N/A
gALL_c713	-0.514573	1	1	NO	-0.411886	1	NO	avr9 elicitor response protein	1329	20	1.44649e-108	0.96	6	F:transferase activity; C:Golgi apparatus; P:cellular protein modification process; P:biosynthetic process; P:carbohydrate metabolic process; C:membrane; P:protein metabolic process; P:cellular process	EC:2.4.1.134	IPR002659 (PFAM); IPR002659 (PANTHER); PTHR11214:SF74 (PANTHER)	#N/A
gALL_c714	Inf	0.461493	1	NO	4.44005	0.314952	NO	conserved hypothetical protein	764	20	1.6041e-71	0.8025	1	F:molecular_function		TRANSMEMBRANE (PHOBIUS); CYTOPLASMIC_DOMAIN (PHOBIUS); NON_CYTOPLASMIC_DOMAIN (PHOBIUS); NON_CYTOPLASMIC_DOMAIN (PHOBIUS); TRANSMEMBRANE (PHOBIUS)	#N/A
gALL_c715	0.807355	0.832604	1	NO	0.826351	0.752638	NO	green ripe-like 1	1624	20	3.00745e-99	0.806	5	P:signal transduction; P:response to endogenous stimulus; C:Golgi apparatus; C:membrane; C:endoplasmic reticulum	-	no IPS match	#N/A
gALL_c716	-2.09954	0.232564	1	NO	-1.97201	0.328471	NO	aldose 1-epimerase-like	1409	20	1.83844e-133	0.7675	6	F:carbohydrate binding; F:catalytic activity; P:biosynthetic process; P:carbohydrate metabolic process; P:generation of precursor metabolites and energy; P:catabolic process	EC:5.1.3.3	IPR015443 (PIRSF); IPR008183 (PFAM); IPR014718 (G3DSA:2.70.98.GENE3D); PTHR10091:SF3 (PANTHER); PTHR10091 (PANTHER); NON_CYTOPLASMIC_DOMAIN (PHOBIUS); SIGNAL_PEPTIDE_N_REGION (PHOBIUS); SIGNAL_PEPTIDE_H_REGION (PHOBIUS); SIGNAL_PEPTIDE_C_REGION (PHOBIUS); SIGNAL_PEPTIDE (PHOBIUS); SignalP-noTM (SIGNALP_EUK); IPR011013 (SUPERFAMILY)	CaAEP1
gALL_c717	-0.736966	0.662275	1	NO	-0.67236	0.717048	NO	short chain alcohol	1187	20	3.55686e-116	0.8315	4	P:metabolic process; F:catalytic activity; P:biosynthetic process; P:cellular process; P:lipid metabolic process	EC:1.1.1.53; EC:1.1.1.163	IPR002198 (PRINTS); IPR002347 (PRINTS); IPR016040 (G3DSA:3.40.50.GENE3D); IPR002198 (PFAM); PTHR24322 (PANTHER); PTHR24322:SF309 (PANTHER); SSF51735 (SUPERFAMILY)	#N/A
gALL_c718	-1.25154	0.513981	1	NO	-1.16182	0.42985	NO	nadph:quinone oxidoreductase family protein	1256	20	2.97914e-84	0.8655	9	F:catalytic activity; P:response to external stimulus; P:response to stress; P:response to biotic stimulus; C:plasma membrane; C:plastid; P:response to abiotic stimulus; P:metabolic process; P:biosynthetic process; P:lipid metabolic process	EC:1.6.5.2	no IPS match	#N/A
gALL_c719	Inf	1	1	NO	2.98224	1	NO	adenylyl cyclase-associated protein	1914	20	0	0.79	12	P:cell growth; P:carbohydrate metabolic process; P:catabolic process; C:cytosol; P:anatomical structure morphogenesis; P:cell differentiation; P:multicellular organismal development; P:biosynthetic process; P:cellular component organization; P:cellular process; P:response to external stimulus; P:response to abiotic stimulus; P:biological_process; F:protein binding	-	IPR006599 (SMART); IPR013992 (PFAM); IPR013912 (PFAM); IPR016098 (G3DSA:2.160.20.GENE3D); IPR001837 (PANTHER); IPR017901 (PROSITE_PROFILES); IPR013992 (SUPERFAMILY); IPR013912 (SUPERFAMILY)	#N/A
gALL_c720	1.29278	0.540599	1	NO	1.30012	0.42985	NO	prostaglandin e synthase 2-like	1522	20	2.11175e-122	0.782	2	P:cellular homeostasis; F:molecular_function; F:catalytic activity	-	IPR012336 (G3DSA:3.40.30.GENE3D); IPR004046 (PFAM); IPR004045 (PFAM); IPR010987 (G3DSA:1.20.1050.GENE3D); PTHR12782:SF5 (PANTHER); PTHR12782 (PANTHER); IPR011767 (PROSITE_PATTERNS); SIGNAL_PEPTIDE_N_REGION (PHOBIUS); SIGNAL_PEPTIDE_C_REGION (PHOBIUS); SIGNAL_PEPTIDE (PHOBIUS); NON_CYTOPLASMIC_DOMAIN (PHOBIUS); SIGNAL_PEPTIDE_H_REGION (PHOBIUS); IPR002109 (PROSITE_PROFILES); IPR010987 (SUPERFAMILY…	#N/A
gALL_c721	1.07039	0.923154	1	NO	1.04592	0.68276	NO	monoglyceride lipase-like	1294	20	7.7504e-160	0.891	9	P:biological_process; C:cellular_component; C:plasma membrane; P:response to stress; F:transferase activity; F:hydrolase activity; P:biosynthetic process; P:protein metabolic process; P:cellular process; P:lipid metabolic process; P:catabolic process	EC:3.1.1.5; EC:2.3.1.22	no IPS match	#N/A
gALL_c722	0.900464	0.655484	1	NO	0.928359	0.680452	NO	basic helix-loop-helix dna-binding superfamily isoform 2	1914	20	7.55472e-99	0.513	1	F:protein dimerization activity		no IPS match	#N/A
gALL_c724	1.07039	0.923154	1	NO	1.04592	0.68276	NO	probable prefoldin subunit 5-like	861	20	2.69249e-63	0.9375	4	P:protein metabolic process; P:cellular process; C:cellular_component; C:cytosol; F:protein binding	-	Coil (COILS); IPR004127 (PFAM); IPR011599 (TIGRFAM); IPR009053 (G3DSA:1.10.287.GENE3D); PTHR12674 (PANTHER); IPR009053 (SUPERFAMILY)	#N/A
gALL_c725	Inf	0.107995	1	NO	5.62395	0.0810274	NO	kinesin 3 isoform 4	1507	20	2.70387e-178	0.844	9	F:motor activity; F:protein binding; C:cytoskeleton; P:nucleobase-containing compound metabolic process; P:catabolic process; F:nucleotide binding; P:cellular process; F:hydrolase activity; P:cell differentiation; C:cytoplasm; C:nucleus	EC:3.6.1.3	IPR001752 (PRINTS); IPR001752 (SMART); IPR001752 (G3DSA:3.40.850.GENE3D); IPR001752 (PFAM); IPR027640 (PANTHER); IPR019821 (PROSITE_PATTERNS); IPR001752 (PROSITE_PROFILES); IPR027417 (SUPERFAMILY)	#N/A
gALL_c726	0.485427	1	1	NO	0.493812	1	NO	peptide methionine sulfoxide reductase chloroplastic-like	1184	20	3.57547e-84	0.7725	7	P:cellular process; C:intracellular; P:metabolic process; P:response to extracellular stimulus; P:cell communication; P:response to abiotic stimulus; P:response to stress; F:catalytic activity	EC:1.8.4.12; EC:1.8.4	no IPS match	#N/A
gALL_c727	1.29278	0.540599	1	NO	1.30012	0.42985	NO	peptidyl-prolyl cis-trans isomerase-like 1-like	763	20	2.65653e-74	0.862	3	P:protein metabolic process; P:cellular process; P:cellular protein modification process; C:cytosol; F:catalytic activity	EC:5.2.1.8	IPR002130 (PRINTS); IPR024936 (PIRSF); IPR029000 (G3DSA:2.40.100.GENE3D); IPR002130 (PFAM); PTHR11071 (PANTHER); IPR020892 (PROSITE_PATTERNS); IPR002130 (PROSITE_PROFILES); IPR029000 (SUPERFAMILY)	#N/A
gALL_c728	-0.192645	1	1	NO	-0.137172	1	NO	tubby-like f-box protein 8-like	1832	20	0	0.885	1	F:hydrolase activity	-	IPR000007 (PRINTS); IPR000007 (G3DSA:3.20.90.GENE3D); G3DSA:1.20.1280.50 (GENE3D); IPR000007 (PFAM); IPR001810 (PFAM); PTHR16517 (PANTHER); PTHR16517:SF31 (PANTHER); IPR018066 (PROSITE_PATTERNS); IPR018066 (PROSITE_PATTERNS); IPR025659 (SUPERFAMILY); IPR001810 (SUPERFAMILY)	#N/A
gALL_c729	-0.0995357	1	1	NO	-0.0462034	1	NO	phd finger protein alfin-like 1-like	940	20	4.49359e-102	0.783	3	F:protein binding; P:biosynthetic process; P:nucleobase-containing compound metabolic process; F:binding	-	IPR001965 (SMART); IPR021998 (PFAM); IPR013083 (G3DSA:3.30.40.GENE3D); IPR019787 (PFAM); PTHR12321 (PANTHER); PTHR12321:SF37 (PANTHER); IPR019786 (PROSITE_PATTERNS); NON_CYTOPLASMIC_DOMAIN (PHOBIUS); CYTOPLASMIC_DOMAIN (PHOBIUS); TRANSMEMBRANE (PHOBIUS); IPR019787 (PROSITE_PROFILES); IPR011011 (SUPERFAMILY)	#N/A
gALL_c730	-6.40685e-16	1	1	NO	0.0509349	1	NO	4-hydroxy-3-methylbut-2-en-1-yl diphosphate synthase	2126	20	0	0.934	20	P:biosynthetic process; P:cellular process; P:biological_process; F:binding; P:secondary metabolic process; P:lipid metabolic process; P:response to abiotic stimulus; P:transport; P:response to stress; P:cell death; P:response to endogenous stimulus; P:metabolic process; C:plastid; P:response to external stimulus; P:response to biotic stimulus; P:carbohydrate metabolic process; P:nucleobase-conta…	EC:1.17.7.1	Coil (COILS); IPR017178 (PIRSF); IPR004588 (PFAM); PTHR30454 (PANTHER); IPR004588 (HAMAP); SignalP-noTM (SIGNALP_EUK); SSF56014 (SUPERFAMILY)	#N/A
gALL_c731	1.29278	0.540599	1	NO	1.30012	0.42985	NO	probable methyltransferase pmt26-like	1515	20	1.52296e-172	0.832	3	C:Golgi apparatus; P:metabolic process; F:transferase activity	-	IPR029063 (G3DSA:3.40.50.GENE3D); IPR004159 (PFAM); PTHR10108 (PANTHER); PTHR10108:SF772 (PANTHER); IPR029063 (SUPERFAMILY)	#N/A
gALL_c732	1.07039	0.670669	1	NO	1.0826	0.567116	NO	e3 ubiquitin-protein ligase ring1-like	1356	20	2.31622e-85	0.638	1	F:binding	-	IPR001841 (SMART); IPR013083 (G3DSA:3.30.40.GENE3D); IPR001841 (PFAM); PF14369 (PFAM); PTHR22763 (PANTHER); PTHR22763:SF10 (PANTHER); IPR001841 (PROSITE_PROFILES); SSF57850 (SUPERFAMILY)	#N/A
gALL_c733	0.0703893	1	1	NO	0.116219	1	NO	polyadenylate-binding cytoplasmic and nuclear-like	1313	20	1.62298e-112	0.7595	2	F:nucleic acid binding; F:nucleotide binding	-	IPR000504 (SMART); IPR009818 (PFAM); IPR012677 (G3DSA:3.30.70.GENE3D); PF14259 (PFAM); IPR000504 (PFAM); PTHR24011:SF198 (PANTHER); PTHR24011 (PANTHER); IPR000504 (PROSITE_PROFILES); IPR000504 (PROSITE_PROFILES); SSF54928 (SUPERFAMILY); SSF54928 (SUPERFAMILY)	#N/A
gALL_c734	Inf	1	1	NO	2.98224	1	NO	at-rich interactive domain-containing protein 2-like isoform x1	1240	20	1.59859e-37	0.513	3	F:catalytic activity; C:intracellular; P:DNA metabolic process	EC:5.99.1	no IPS match	#N/A
gALL_c735	0.485427	0.928408	1	NO	0.521851	1	NO	vesicle-associated protein 4-2-like	1307	20	2.68137e-83	0.7505	4	P:transport; P:biosynthetic process; P:cellular protein modification process; P:biological_process; F:structural molecule activity	-	Coil (COILS); IPR008962 (G3DSA:2.60.40.GENE3D); IPR000535 (PFAM); PTHR10809:SF44 (PANTHER); PTHR10809 (PANTHER); IPR000535 (PROSITE_PROFILES); IPR008962 (SUPERFAMILY)	#N/A
gALL_c736	0.485427	1	1	NO	0.493812	1	NO	ocs element-binding factor 1-like	1135	20	2.20228e-27	0.6515	12	P:biosynthetic process; P:nucleobase-containing compound metabolic process; P:transport; P:reproduction; P:post-embryonic development; P:response to extracellular stimulus; P:cell communication; P:response to stress; F:DNA binding; F:sequence-specific DNA binding transcription factor activity; F:protein binding; C:intracellular	-	Coil (COILS); IPR004827 (SMART); G3DSA:1.20.5.170 (GENE3D); IPR004827 (PFAM); PTHR22952 (PANTHER); IPR004827 (PROSITE_PATTERNS); IPR004827 (PROSITE_PROFILES); SSF57959 (SUPERFAMILY)	#N/A
gALL_c737	-1.25154	0.513981	1	NO	-1.16182	0.42985	NO	calcineurin b-like protein 1	1169	20	2.75619e-105	0.9375	13	P:response to stress; P:response to endogenous stimulus; P:signal transduction; P:response to external stimulus; P:response to biotic stimulus; P:response to abiotic stimulus; P:cell death; P:cellular process; P:transport; P:cellular component organization; F:binding; C:cell; C:cytoplasm; P:metabolic process; C:plasma membrane; F:protein binding	-	PR00450 (PRINTS); IPR002048 (SMART); IPR011992 (PFAM); IPR011992 (G3DSA:1.10.238.GENE3D); PF13833 (PFAM); PTHR23056 (PANTHER); IPR015757 (PTHR23056:PANTHER); IPR018247 (PROSITE_PATTERNS); IPR018247 (PROSITE_PATTERNS); IPR002048 (PROSITE_PROFILES); IPR002048 (PROSITE_PROFILES); IPR002048 (PROSITE_PROFILES); SSF47473 (SUPERFAMILY)	#N/A
gALL_c738	-0.0551416	1	1	NO	-0.00341049	1	NO	aspartic proteinase	2042	20	0	0.8655	3	P:protein metabolic process; F:hydrolase activity; P:lipid metabolic process	EC:3.4.23	IPR021109 (G3DSA:2.40.70.GENE3D); IPR001461 (PFAM); PTHR13683:SF230 (PANTHER); IPR001461 (PANTHER); IPR001969 (PROSITE_PATTERNS); NON_CYTOPLASMIC_DOMAIN (PHOBIUS); SIGNAL_PEPTIDE (PHOBIUS); SIGNAL_PEPTIDE_H_REGION (PHOBIUS); SIGNAL_PEPTIDE_C_REGION (PHOBIUS); SIGNAL_PEPTIDE_N_REGION (PHOBIUS); SignalP-noTM (SIGNALP_GRAM_NEGATIVE); SignalP-TM (SIGNALP_GRAM_POSITIVE); SignalP-noTM (SIGNALP_EUK); IP…	#N/A
gALL_c739	-0.514573	1	1	NO	-0.411886	1	NO	ribosomal protein s21 family protein isoform 1	790	20	2.62158e-27	0.7625	4	C:ribosome; F:structural molecule activity; P:translation; C:mitochondrion; P:biological_process	-	IPR001911 (PFAM)	#N/A
gALL_c740	-0.192645	1	1	NO	-0.137172	1	NO	bax inhibitor-1 family protein	1106	20	3.65879e-112	0.8745	7	F:binding; P:cellular component organization; P:anatomical structure morphogenesis; P:cell growth; C:membrane; P:signal transduction; P:response to endogenous stimulus	-	IPR006214 (PFAM); IPR006214 (PANTHER); PTHR23291:SF31 (PANTHER); TRANSMEMBRANE (PHOBIUS); TRANSMEMBRANE (PHOBIUS); TRANSMEMBRANE (PHOBIUS); TRANSMEMBRANE (PHOBIUS); CYTOPLASMIC_DOMAIN (PHOBIUS); TRANSMEMBRANE (PHOBIUS); NON_CYTOPLASMIC_DOMAIN (PHOBIUS); CYTOPLASMIC_DOMAIN (PHOBIUS); NON_CYTOPLASMIC_DOMAIN (PHOBIUS); CYTOPLASMIC_DOMAIN (PHOBIUS); NON_CYTOPLASMIC_DOMAIN (PHOBIUS); CYTOPLASMIC_DOMAI…	#N/A
gALL_c741	0.807355	0.832604	1	NO	0.826351	0.752638	NO	eukaryotic translation initiation factor 3 subunit k-like	1009	20	3.59726e-108	0.9075	7	F:translation factor activity, nucleic acid binding; P:cellular component organization; P:translation; C:cytosol; C:cytoplasm; P:nucleobase-containing compound metabolic process; F:binding; C:nucleus; C:ribosome	-	IPR011991 (G3DSA:1.10.10.GENE3D); IPR016020 (G3DSA:1.25.40.GENE3D); IPR005062 (PFAM); IPR009374 (PANTHER); SSF46785 (SUPERFAMILY); IPR016024 (SUPERFAMILY)	#N/A
gALL_c742	-1.51457	0.778597	1	NO	-1.34159	1	NO	expansin-like family protein	1505	20	4.69601e-106	0.862	4	C:extracellular region; C:cell wall; P:reproduction; C:membrane	-	IPR007118 (PRINTS); IPR007112 (SMART); IPR007117 (PFAM); IPR014733 (G3DSA:2.40.40.GENE3D); IPR007117 (G3DSA:2.60.40.GENE3D); IPR009009 (PFAM); PTHR31692 (PANTHER); PTHR31692:SF4 (PANTHER); SIGNAL_PEPTIDE_H_REGION (PHOBIUS); NON_CYTOPLASMIC_DOMAIN (PHOBIUS); SIGNAL_PEPTIDE (PHOBIUS); SIGNAL_PEPTIDE_C_REGION (PHOBIUS); SIGNAL_PEPTIDE_N_REGION (PHOBIUS); IPR007117 (PROSITE_PROFILES); IPR007112 (PROS…	#N/A
gALL_c743	-0.514573	0.975512	1	NO	-0.444528	1	NO	transcription factor bpe-like	1321	20	6.07791e-83	0.6545	2	P:multicellular organismal development; P:cellular process; P:flower development	-	Coil (COILS); IPR011598 (SMART); IPR011598 (G3DSA:4.10.280.GENE3D); IPR011598 (PFAM); PTHR12565:SF70 (PANTHER); PTHR12565 (PANTHER); IPR011598 (PROSITE_PROFILES); IPR011598 (SUPERFAMILY)	#N/A
gALL_c744	1.07039	0.55084	1	NO	1.09543	0.561032	NO	gdt1-like protein 3-like	1429	20	2.93014e-86	0.73	2	P:carbohydrate metabolic process; C:membrane	-	Coil (COILS); IPR001727 (PFAM); IPR001727 (PANTHER); NON_CYTOPLASMIC_DOMAIN (PHOBIUS); SIGNAL_PEPTIDE_H_REGION (PHOBIUS); TRANSMEMBRANE (PHOBIUS); NON_CYTOPLASMIC_DOMAIN (PHOBIUS); TRANSMEMBRANE (PHOBIUS); TRANSMEMBRANE (PHOBIUS); TRANSMEMBRANE (PHOBIUS); SIGNAL_PEPTIDE_C_REGION (PHOBIUS); NON_CYTOPLASMIC_DOMAIN (PHOBIUS); TRANSMEMBRANE (PHOBIUS); CYTOPLASMIC_DOMAIN (PHOBIUS); CYTOPLASMIC_DOMAIN …	#N/A
gALL_c746	-0.929611	0.710423	1	NO	-0.847304	0.795893	NO	salt tolerance-like protein	1467	20	1.90995e-96	0.8115	5	F:kinase activity; P:metabolic process; P:cellular process; C:intracellular; F:binding	-	IPR000315 (SMART); IPR000315 (PFAM); PTHR31832:SF2 (PANTHER); PTHR31832 (PANTHER); IPR000315 (PROSITE_PROFILES); IPR000315 (PROSITE_PROFILES)	#N/A
gALL_c747	-0.514573	0.904969	1	NO	-0.448979	0.795893	NO	cullin-like protein1	1834	20	0	0.9465	12	P:response to endogenous stimulus; P:protein metabolic process; P:catabolic process; P:cellular process; P:biological_process; C:nucleus; P:cellular component organization; C:intracellular; C:plastid; F:protein binding; C:cytoskeleton; C:cytoplasm; P:reproduction; P:post-embryonic development; P:embryo development	-	NON_CYTOPLASMIC_DOMAIN (PHOBIUS); TRANSMEMBRANE (PHOBIUS); CYTOPLASMIC_DOMAIN (PHOBIUS); TMhelix (TMHMM)	#N/A
gALL_c748	0.292782	0.999016	1	NO	0.3366	1	NO	e3 ubiquitin-protein ligase upl1-like isoform x1	2793	20	0	0.937	2	P:cellular protein modification process; F:catalytic activity; F:transferase activity	-	NON_CYTOPLASMIC_DOMAIN (PHOBIUS); CYTOPLASMIC_DOMAIN (PHOBIUS); TRANSMEMBRANE (PHOBIUS); TMhelix (TMHMM)	#N/A
gALL_c749	0.222392	1	1	NO	0.265603	1	NO	mediator of rna polymerase ii transcription subunit 17-like	2132	20	0	0.741	1	C:nucleus	-	no IPS match	#N/A
gALL_c750	NA	NA	NA	NO	0	1	NO	#NAME?	849	20	1.02652e-43	0.7865	0	-		IPR023393 (G3DSA:3.30.530.GENE3D); PTHR19308 (PANTHER); PTHR19308:SF8 (PANTHER); NON_CYTOPLASMIC_DOMAIN (PHOBIUS); CYTOPLASMIC_DOMAIN (PHOBIUS); TRANSMEMBRANE (PHOBIUS); IPR002913 (PROSITE_PROFILES); SSF55961 (SUPERFAMILY)	#N/A
gALL_c751	1.07039	0.670669	1	NO	1.0826	0.567116	NO	alpha beta-hydrolases superfamily protein	2019	20	5.25094e-98	0.69	4	P:biosynthetic process; P:cellular process; P:secondary metabolic process; F:catalytic activity; F:hydrolase activity	EC:3.1.1.1; EC:4.2.1.105	IPR029058 (G3DSA:3.40.50.GENE3D); IPR013094 (PFAM); PTHR23024 (PANTHER); PTHR23024:SF131 (PANTHER); IPR029058 (SUPERFAMILY)	#N/A
gALL_c752	-0.292181	0.952176	1	NO	-0.235996	1	NO	plastidic atp adp-transporter-like	2456	20	0	0.85	5	P:transport; C:membrane; F:transporter activity; F:nucleotide binding; C:plastid	-	IPR004667 (PFAM); IPR004667 (TIGRFAM); PTHR31187:SF0 (PANTHER); PTHR31187 (PANTHER); CYTOPLASMIC_DOMAIN (PHOBIUS); CYTOPLASMIC_DOMAIN (PHOBIUS); NON_CYTOPLASMIC_DOMAIN (PHOBIUS); NON_CYTOPLASMIC_DOMAIN (PHOBIUS); NON_CYTOPLASMIC_DOMAIN (PHOBIUS); TRANSMEMBRANE (PHOBIUS); TRANSMEMBRANE (PHOBIUS); TRANSMEMBRANE (PHOBIUS); NON_CYTOPLASMIC_DOMAIN (PHOBIUS); TRANSMEMBRANE (PHOBIUS); CYTOPLASMIC_DOMAIN…	#N/A
gALL_c753	-0.777608	0.674093	1	NO	-0.709768	0.680452	NO	phospholipid:diacylglycerol acyltransferase 1-like	2298	20	0	0.8155	6	P:lipid metabolic process; F:transferase activity; F:kinase activity; F:nucleotide binding; P:biosynthetic process; P:protein metabolic process; P:cellular process	EC:2.3.1; EC:2.3.1.158	IPR029058 (G3DSA:3.40.50.GENE3D); IPR003386 (PFAM); PTHR11440 (PANTHER); PTHR11440:SF4 (PANTHER); TRANSMEMBRANE (PHOBIUS); NON_CYTOPLASMIC_DOMAIN (PHOBIUS); CYTOPLASMIC_DOMAIN (PHOBIUS); CYTOPLASMIC_DOMAIN (PHOBIUS); TRANSMEMBRANE (PHOBIUS); IPR029058 (SUPERFAMILY); TMhelix (TMHMM)	#N/A
gALL_c754	0.0703893	1	1	NO	0.119075	1	NO	s-adenosyl-l-methionine-dependent methyltransferases superfamily protein isoform 1	1792	20	0	0.792	7	C:endosome; C:cell wall; C:membrane; C:vacuole; P:metabolic process; F:transferase activity; C:Golgi apparatus	-	IPR004159 (PFAM); IPR029063 (G3DSA:3.40.50.GENE3D); PTHR10108 (PANTHER); PTHR10108:SF704 (PANTHER); IPR029063 (SUPERFAMILY)	CaSAMT1
gALL_c755	0.0703893	1	1	NO	0.116219	1	NO	ribosomal protein s21 family protein isoform 1	1102	20	7.01383e-39	0.7085	6	C:ribosome; F:structural molecule activity; F:RNA binding; P:biological_process; C:plastid; C:thylakoid; P:translation	-	IPR001911 (PRINTS); IPR001911 (TIGRFAM); IPR001911 (PFAM); PTHR21109 (PANTHER); IPR001911 (HAMAP)	#N/A
gALL_c756	Inf	0.727172	1	NO	3.88794	0.543301	NO	u1 small nuclear ribonucleoprotein a-like isoform x1	1270	20	1.19052e-88	0.747	1	F:nucleic acid binding	-	IPR000504 (SMART); IPR012677 (G3DSA:3.30.70.GENE3D); IPR000504 (PFAM); IPR024888 (PANTHER); PTHR10501:SF0 (PANTHER); IPR000504 (PROSITE_PROFILES); SSF54928 (SUPERFAMILY)	#N/A
gALL_c757	1.80735	0.525342	1	NO	1.75605	0.471267	NO	histone h1	725	20	2.57286e-20	0.741	4	C:intracellular; F:DNA binding; P:cellular component organization; P:DNA metabolic process; C:nucleus	-	IPR005819 (PRINTS); IPR005818 (SMART); IPR005818 (PFAM); IPR011991 (G3DSA:1.10.10.GENE3D); PTHR11467 (PANTHER); IPR005818 (PROSITE_PROFILES); SSF46785 (SUPERFAMILY)	#N/A
gALL_c758	-0.514573	1	1	NO	-0.435889	1	NO	nc domain-containing protein	1247	20	3.11838e-118	0.865	4	P:signal transduction; P:response to endogenous stimulus; P:catabolic process; P:cellular process; P:lipid metabolic process	-	no IPS match	#N/A
gALL_c759	1.07039	0.670669	1	NO	1.0826	0.567116	NO	phospholipase a1-iidelta-like	871	20	7.41704e-93	0.831	11	F:hydrolase activity; P:response to stress; P:response to abiotic stimulus; P:biosynthetic process; P:cellular process; P:lipid metabolic process; P:biological_process; P:transport; C:plastid; P:secondary metabolic process; P:response to extracellular stimulus; P:cell communication; P:catabolic process	EC:3.1.1.3; EC:3.1.1.32	IPR029058 (G3DSA:3.40.50.GENE3D); IPR002921 (PFAM); PTHR31828 (PANTHER); PTHR31828:SF2 (PANTHER); IPR029058 (SUPERFAMILY)	#N/A
gALL_c760	1.48543	0.437238	1	NO	1.48911	0.328471	NO	receptor-like protein kinase at1g72540-like	1235	20	2.35156e-33	0.456	1	F:transferase activity	-	G3DSA:1.10.510.10 (GENE3D); IPR001245 (PFAM); G3DSA:3.30.200.20 (GENE3D); PTHR24420:SF590 (PANTHER); PTHR24420 (PANTHER); IPR000719 (PROSITE_PROFILES); IPR011009 (SUPERFAMILY)	#N/A
gALL_c761	-0.0995357	1	1	NO	-0.0462034	1	NO	probable serine incorporator-like	1227	20	1.01489e-129	0.803	2	P:transport; C:membrane	-	IPR005016 (PFAM); IPR005016 (PANTHER); PTHR10383:SF20 (PANTHER); TRANSMEMBRANE (PHOBIUS); TRANSMEMBRANE (PHOBIUS); NON_CYTOPLASMIC_DOMAIN (PHOBIUS); TRANSMEMBRANE (PHOBIUS); CYTOPLASMIC_DOMAIN (PHOBIUS); SIGNAL_PEPTIDE (PHOBIUS); NON_CYTOPLASMIC_DOMAIN (PHOBIUS); TRANSMEMBRANE (PHOBIUS); CYTOPLASMIC_DOMAIN (PHOBIUS); TRANSMEMBRANE (PHOBIUS); SIGNAL_PEPTIDE_C_REGION (PHOBIUS); CYTOPLASMIC_DOMAIN (…	#N/A
gALL_c762	Inf	0.312448	1	NO	4.83837	0.314952	NO	universal stress family protein	1056	20	1.09913e-70	0.8345	9	C:cytoplasm; P:response to stress; P:response to abiotic stimulus; P:biosynthetic process; P:cellular process; P:lipid metabolic process; C:plasma membrane; P:response to extracellular stimulus; P:cell communication; P:response to external stimulus; P:response to biotic stimulus	-	IPR014729 (G3DSA:3.40.50.GENE3D); IPR006016 (PFAM); PTHR31964 (PANTHER); PTHR31964:SF9 (PANTHER); SSF52402 (SUPERFAMILY)	#N/A
gALL_c763	1.80735	0.525342	1	NO	1.75605	0.471267	NO	soluble inorganic pyrophosphatase-like	1358	20	5.68424e-108	0.9185	6	F:hydrolase activity; C:membrane; C:cytoplasm; F:binding; P:generation of precursor metabolites and energy; P:nucleobase-containing compound metabolic process	EC:3.6.1.1	IPR008162 (G3DSA:3.90.80.GENE3D); IPR008162 (PFAM); IPR008162 (PANTHER); PTHR10286:SF10 (PANTHER); IPR008162 (PROSITE_PATTERNS); IPR008162 (HAMAP); IPR008162 (SUPERFAMILY)	#N/A
gALL_c764	-1.09954	0.740979	1	NO	-0.996636	1	NO	heteroglycan glucosidase 1 isoform 1	1177	20	5.19451e-121	0.857	6	F:hydrolase activity; F:carbohydrate binding; C:plastid; P:carbohydrate metabolic process; P:cellular process; C:endoplasmic reticulum	EC:3.2.1.20	no IPS match	#N/A
gALL_c765	-6.40685e-16	1	1	NO	0.0509349	1	NO	arginine decarboxylase	3271	20	0	0.8165	9	P:response to stress; P:biosynthetic process; P:cellular process; P:reproduction; P:post-embryonic development; P:response to endogenous stimulus; P:catabolic process; P:response to abiotic stimulus; F:catalytic activity; P:metabolic process	EC:4.1.1.19	TRANSMEMBRANE (PHOBIUS); CYTOPLASMIC_DOMAIN (PHOBIUS); NON_CYTOPLASMIC_DOMAIN (PHOBIUS); SIGNAL_PEPTIDE_N_REGION (PHOBIUS); CYTOPLASMIC_DOMAIN (PHOBIUS); TRANSMEMBRANE (PHOBIUS); SIGNAL_PEPTIDE_C_REGION (PHOBIUS); TRANSMEMBRANE (PHOBIUS); NON_CYTOPLASMIC_DOMAIN (PHOBIUS); SIGNAL_PEPTIDE_H_REGION (PHOBIUS); SIGNAL_PEPTIDE (PHOBIUS); TMhelix (TMHMM)	#N/A
gALL_c766	'-Inf'	0.845195	1	NO	-3.39413	1	NO	glutamine synthetase	1585	20	0	0.951	5	C:cytoplasm; F:catalytic activity; P:metabolic process; F:nucleotide binding; P:biosynthetic process; P:cellular process	EC:6.3.1.2	IPR014746 (G3DSA:3.30.590.GENE3D); IPR008147 (PFAM); IPR008146 (PFAM); PTHR20852 (PANTHER); PTHR20852:SF50 (PANTHER); IPR027303 (PROSITE_PATTERNS); SSF55931 (SUPERFAMILY); IPR008147 (SUPERFAMILY)	#N/A
gALL_c767	0.485427	1	1	NO	0.514544	1	NO	PREDICTED: uncharacterized protein LOC101264805	1285	20	1.73211e-111	0.796	2	C:cytosol; C:plastid	-	no IPS match	#N/A
gALL_c768	0.807355	0.832604	1	NO	0.826351	0.752638	NO	isoform 1	2596	20	0	0.929	11	F:hydrolase activity; P:carbohydrate metabolic process; P:nucleobase-containing compound metabolic process; P:catabolic process; P:cellular process; P:secondary metabolic process; P:metabolic process; P:biosynthetic process; P:response to external stimulus; P:response to biotic stimulus; F:binding; P:lipid metabolic process; C:plastid	-	IPR025747 (PFAM); IPR002817 (PFAM); IPR002817 (TIGRFAM); PTHR30557 (PANTHER); PTHR30557:SF1 (PANTHER); IPR002817 (HAMAP)	#N/A
gALL_c769	-0.514573	1	1	NO	-0.411886	1	NO	swi snf-related matrix-associated actin-dependent regulator of chromatin subfamily a member 3-like	1622	20	1.10207e-148	0.7445	1	F:binding; F:nucleic acid binding	-	Coil (COILS); IPR001650 (SMART); IPR001841 (SMART); PF13923 (PFAM); IPR013083 (G3DSA:3.30.40.GENE3D); IPR001650 (PFAM); IPR027417 (G3DSA:3.40.50.GENE3D); PTHR10799 (PANTHER); PTHR10799:SF540 (PANTHER); IPR017907 (PROSITE_PATTERNS); IPR001841 (PROSITE_PROFILES); IPR001650 (PROSITE_PROFILES); SSF57850 (SUPERFAMILY); IPR027417 (SUPERFAMILY)	#N/A
gALL_c771	0.333424	0.930841	1	NO	0.378134	0.864532	NO	fumarate hydratase 1	1950	20	0	0.928	8	C:cytoplasm; P:response to stress; P:pollination; P:metabolic process; P:cellular process; F:protein binding; C:cytosol; P:response to abiotic stimulus; C:mitochondrion; F:catalytic activity; P:generation of precursor metabolites and energy	EC:4.2.1.2	IPR000362 (PRINTS); IPR024083 (G3DSA:1.10.275.GENE3D); IPR005677 (TIGRFAM); IPR022761 (PFAM); G3DSA:1.20.200.10 (GENE3D); IPR018951 (PFAM); G3DSA:1.10.40.30 (GENE3D); IPR000362 (PANTHER); PTHR11444:SF1 (PANTHER); IPR020557 (PROSITE_PATTERNS); IPR005677 (HAMAP); IPR008948 (SUPERFAMILY)	#N/A
gALL_c772	'-Inf'	0.203693	1	NO	-4.88458	0.314952	NO	post-illumination chlorophyll fluorescence increase isoform 3	1226	20	7.56154e-109	0.8375	3	P:generation of precursor metabolites and energy; C:thylakoid; C:plastid	-	PTHR32429:SF9 (PANTHER); PTHR32429 (PANTHER); SignalP-noTM (SIGNALP_GRAM_NEGATIVE); SignalP-TM (SIGNALP_GRAM_POSITIVE)	#N/A
gALL_c774	-0.514573	0.975512	1	NO	-0.444528	1	NO	transmembrane 9 superfamily member 4-like	1426	20	0	0.8935	4	P:cellular homeostasis; C:Golgi apparatus; C:plasma membrane; C:membrane; C:nucleus	-	IPR004240 (PFAM); PTHR10766:SF39 (PANTHER); IPR004240 (PANTHER); TRANSMEMBRANE (PHOBIUS); NON_CYTOPLASMIC_DOMAIN (PHOBIUS); TRANSMEMBRANE (PHOBIUS); NON_CYTOPLASMIC_DOMAIN (PHOBIUS); CYTOPLASMIC_DOMAIN (PHOBIUS); TRANSMEMBRANE (PHOBIUS); CYTOPLASMIC_DOMAIN (PHOBIUS); TRANSMEMBRANE (PHOBIUS); NON_CYTOPLASMIC_DOMAIN (PHOBIUS); CYTOPLASMIC_DOMAIN (PHOBIUS); NON_CYTOPLASMIC_DOMAIN (PHOBIUS); CYTOPLAS…	#N/A
gALL_c775	1.29278	0.540599	1	NO	1.30012	0.42985	NO	f-box kelch-repeat protein	2027	20	7.18771e-71	0.487	7	F:DNA binding; F:helicase activity; F:ATP binding; C:plasmodesma; F:chromatin binding; P:chromatin assembly or disassembly; C:nucleus		no IPS match	#N/A
gALL_c776	1.94486	0.238013	1	NO	1.94152	0.197166	NO	3-isopropylmalate dehydratase-like	2149	20	0	0.919	11	F:catalytic activity; P:response to stress; P:response to abiotic stimulus; F:binding; P:carbohydrate metabolic process; P:cellular process; P:biosynthetic process; C:plastid; P:secondary metabolic process; P:generation of precursor metabolites and energy; P:catabolic process; C:cytosol; P:metabolic process	EC:4.2.1.3; EC:4.2.1.33	IPR015931 (G3DSA:3.30.499.GENE3D); IPR015931 (G3DSA:3.30.499.GENE3D); IPR001030 (PFAM); IPR006251 (TIGRFAM); IPR015932 (G3DSA:3.40.1060.GENE3D); PTHR11670:SF34 (PANTHER); IPR015937 (PANTHER); IPR001030 (SUPERFAMILY)	#N/A
gALL_c777	1.80735	0.289948	1	NO	1.80589	0.197166	NO	transport inhibitor response 1-like	2896	20	0	0.721	10	P:anatomical structure morphogenesis; P:post-embryonic development; F:binding; P:signal transduction; P:response to endogenous stimulus; F:transferase activity; P:flower development; P:response to external stimulus; P:response to biotic stimulus; C:nucleus; P:cellular protein modification process	-	G3DSA:3.80.10.10 (GENE3D); PTHR23125:SF100 (PANTHER); PTHR23125 (PANTHER); IPR001810 (SUPERFAMILY); SSF52047 (SUPERFAMILY)	#N/A
gALL_c778	Inf	0.727172	1	NO	3.88794	0.543301	NO	peptidyl-prolyl cis-trans isomerase chloroplastic-like	888	20	3.44407e-53	0.6335	7	P:biosynthetic process; P:cellular process; P:cellular protein modification process; P:lipid metabolic process; P:protein metabolic process; F:catalytic activity; F:protein binding; C:plastid; C:thylakoid	EC:5.2.1.8	IPR001179 (PFAM); G3DSA:3.10.50.40 (GENE3D); IPR023566 (PANTHER); IPR001179 (PROSITE_PROFILES); SSF54534 (SUPERFAMILY)	#N/A
gALL_c779	1.07039	0.670669	1	NO	1.0826	0.567116	NO	bzip domain class transcription factor isoform 1	1512	20	9.49104e-158	0.745	1	F:DNA binding	-	Coil (COILS); IPR004827 (SMART); G3DSA:1.20.5.170 (GENE3D); IPR004827 (PFAM); PTHR22952:SF47 (PANTHER); PTHR22952 (PANTHER); IPR004827 (PROSITE_PATTERNS); IPR004827 (PROSITE_PROFILES); SSF57959 (SUPERFAMILY)	#N/A
gALL_c780	2.48543	0.233339	1	NO	2.41881	0.17134	NO	peroxisomal fatty acid beta-oxidation multifunctional protein aim1-like	2789	20	0	0.828	10	C:cell wall; P:post-embryonic development; C:peroxisome; C:cellular_component; F:catalytic activity; P:biosynthetic process; P:cellular process; P:flower development; P:catabolic process; P:lipid metabolic process; F:nucleotide binding; F:binding; C:plastid; P:metabolic process	EC:4.2.1.17; EC:1.1.1.35; EC:5.1.2.3	Coil (COILS); IPR001753 (PFAM); IPR013328 (G3DSA:1.10.1040.GENE3D); IPR013328 (G3DSA:1.10.1040.GENE3D); IPR006176 (PFAM); IPR016040 (G3DSA:3.40.50.GENE3D); IPR029045 (G3DSA:3.90.226.GENE3D); IPR006108 (PFAM); PTHR23309:SF10 (PANTHER); PTHR23309 (PANTHER); IPR018376 (PROSITE_PATTERNS); TRANSMEMBRANE (PHOBIUS); CYTOPLASMIC_DOMAIN (PHOBIUS); NON_CYTOPLASMIC_DOMAIN (PHOBIUS); IPR008927 (SUPERFAMILY);…	#N/A
gALL_c781	-1.25154	0.513981	1	NO	-1.16182	0.42985	NO	trna (guanine-n -)-methyltransferase-like	1232	20	4.17139e-115	0.8845	7	P:biosynthetic process; P:nucleobase-containing compound metabolic process; P:transport; P:cellular component organization; P:cellular process; F:RNA binding; F:transferase activity; C:nucleus	EC:2.1.1.33	IPR003358 (TIGRFAM); IPR029063 (G3DSA:3.40.50.GENE3D); IPR003358 (PFAM); PTHR23417 (PANTHER); PTHR23417:SF16 (PANTHER); IPR025763 (PROSITE_PROFILES); IPR025763 (HAMAP); IPR029063 (SUPERFAMILY); TMhelix (TMHMM)	#N/A
gALL_c782	-2.09954	0.476122	1	NO	-1.90233	0.68276	NO	30s ribosomal protein chloroplastic-like	1043	20	2.41734e-46	0.645	3	P:metabolic process; C:plastid; P:cellular process	-	Coil (COILS); IPR002583 (G3DSA:1.20.58.GENE3D); IPR002583 (PFAM); IPR002583 (TIGRFAM); IPR002583 (HAMAP); IPR002583 (SUPERFAMILY)	#N/A
gALL_c783	1.65535	0.355158	1	NO	1.65618	0.253296	NO	vesicle transport v-snare 13-like	1160	20	6.62482e-90	0.8155	2	C:membrane; P:transport	-	PF12352 (PFAM); G3DSA:1.20.5.110 (GENE3D); PTHR21230 (PANTHER); PTHR21230:SF26 (PANTHER); NON_CYTOPLASMIC_DOMAIN (PHOBIUS); CYTOPLASMIC_DOMAIN (PHOBIUS); TRANSMEMBRANE (PHOBIUS); SSF58038 (SUPERFAMILY); TMhelix (TMHMM)	#N/A
gALL_c784	1.29278	0.540599	1	NO	1.30012	0.42985	NO	uroporphyrinogen chloroplastic-like	1541	20	0	0.952	4	F:catalytic activity; C:plastid; P:biosynthetic process; P:cellular process	EC:4.1.1.37	IPR006361 (TIGRFAM); G3DSA:3.20.20.210 (GENE3D); IPR000257 (PFAM); PTHR21091:SF85 (PANTHER); PTHR21091 (PANTHER); IPR000257 (PROSITE_PATTERNS); SSF51726 (SUPERFAMILY)	#N/A
gALL_c785	0.0703893	1	1	NO	0.116219	1	NO	calmodulin-binding family protein	1522	20	1.41984e-136	0.6935	1	C:intracellular	-	Coil (COILS); IPR002110 (SMART); IPR000048 (SMART); IPR020683 (G3DSA:1.25.40.GENE3D); IPR020683 (PFAM); IPR000048 (PFAM); PTHR23335:SF1 (PANTHER); PTHR23335 (PANTHER); IPR000048 (PROSITE_PROFILES); IPR002110 (PROSITE_PROFILES); IPR020683 (PROSITE_PROFILES); IPR000048 (PROSITE_PROFILES); IPR000048 (PROSITE_PROFILES); IPR020683 (SUPERFAMILY); IPR027417 (SUPERFAMILY)	#N/A
gALL_c786	0.485427	0.766866	1	NO	0.530463	0.699723	NO	t-complex protein 1 subunit alpha-like	2216	20	0	0.903	12	P:cellular component organization; P:cellular process; P:biosynthetic process; P:carbohydrate metabolic process; P:protein metabolic process; P:nucleobase-containing compound metabolic process; P:catabolic process; P:cellular protein modification process; P:response to abiotic stimulus; P:post-embryonic development; C:cytosol; P:cell cycle; F:protein binding; P:flower development; F:nucleotide bi…	-	IPR017998 (PRINTS); IPR002423 (PFAM); IPR027409 (G3DSA:3.50.7.GENE3D); IPR027413 (G3DSA:1.10.560.GENE3D); TIGR02340 (TIGRFAM); IPR027410 (G3DSA:3.30.260.GENE3D); IPR002423 (PANTHER); IPR002194 (PROSITE_PATTERNS); IPR002194 (PROSITE_PATTERNS); IPR002194 (PROSITE_PATTERNS); SSF54849 (SUPERFAMILY); IPR002423 (SUPERFAMILY); IPR027409 (SUPERFAMILY)	#N/A
gALL_c787	-0.514573	1	1	NO	-0.411886	1	NO	probable disease resistance protein at4g33300-like	2242	20	0	0.762	3	P:response to stress; F:nucleotide binding; P:response to abiotic stimulus	-	PR00364 (PRINTS); IPR002182 (PFAM); G3DSA:3.80.10.10 (GENE3D); IPR001611 (PFAM); IPR027417 (G3DSA:3.40.50.GENE3D); PTHR23155 (PANTHER); SSF52058 (SUPERFAMILY); IPR027417 (SUPERFAMILY)	#N/A
gALL_c788	0.333424	0.930841	1	NO	0.378134	0.864532	NO	glucan endo- -beta-glucosidase-like	1523	20	7.26157e-131	0.735	3	F:hydrolase activity; P:carbohydrate metabolic process; P:cellular process	EC:3.2.1.39	IPR013781 (G3DSA:3.20.20.GENE3D); IPR000490 (PFAM); PTHR32227 (PANTHER); IPR000490 (PROSITE_PATTERNS); SIGNAL_PEPTIDE_N_REGION (PHOBIUS); NON_CYTOPLASMIC_DOMAIN (PHOBIUS); SIGNAL_PEPTIDE_C_REGION (PHOBIUS); SIGNAL_PEPTIDE (PHOBIUS); SIGNAL_PEPTIDE_H_REGION (PHOBIUS); SignalP-noTM (SIGNALP_EUK); IPR017853 (SUPERFAMILY)	#N/A
gALL_c789	2.07039	0.397805	1	NO	2.0123	0.330581	NO	glutamyl-trna amidotransferase subunit chloroplastic mitochondrial-like	1234	20	4.0136e-87	0.7985	6	P:nucleobase-containing compound metabolic process; P:translation; C:mitochondrion; F:catalytic activity; F:nucleotide binding; C:plastid; P:metabolic process; P:cellular process	EC:6.3.5.7	IPR018027 (SMART); IPR018027 (PFAM); PTHR11659:SF1 (PANTHER); IPR017959 (PANTHER); IPR003789 (SUPERFAMILY)	#N/A
gALL_c790	1.07039	0.923154	1	NO	1.04592	0.68276	NO	ethylene-responsive transcription factor 1-like	983	20	2.63774e-108	0.6225	8	P:regulation of transcription, DNA-templated; P:defense response; P:transcription, DNA-templated; P:ethylene-activated signaling pathway; C:nucleus; F:sequence-specific DNA binding transcription factor activity; F:DNA binding; P:fruit ripening		IPR001471 (PRINTS); IPR001471 (SMART); IPR001471 (PFAM); IPR001471 (G3DSA:3.30.730.GENE3D); PTHR31190:SF1 (PANTHER); PTHR31190 (PANTHER); IPR001471 (PROSITE_PROFILES); IPR016177 (SUPERFAMILY)	#N/A
gALL_c791	0.485427	1	1	NO	0.493812	1	NO	reticulon-like protein b17-like	1293	20	5.45717e-80	0.758	1	C:membrane	-	Coil (COILS); IPR003388 (PFAM); IPR003388 (PANTHER); PTHR10994:SF61 (PANTHER); PS51257 (PROSITE_PROFILES)	#N/A
gALL_c792	1.22239	0.463756	1	NO	1.24515	0.463521	NO	casein kinase i isoform delta-like	2175	20	0	0.866	3	P:cellular protein modification process; F:nucleotide binding; F:kinase activity; P:metabolic process; P:cellular process	EC:2.7.11	IPR002290 (SMART); G3DSA:1.10.510.10 (GENE3D); IPR000719 (PFAM); G3DSA:3.30.200.20 (GENE3D); PTHR11909:SF114 (PANTHER); PTHR11909 (PANTHER); IPR008271 (PROSITE_PATTERNS); IPR017441 (PROSITE_PATTERNS); IPR000719 (PROSITE_PROFILES); IPR011009 (SUPERFAMILY)	#N/A
gALL_c793	-0.836501	0.543424	1	NO	-0.774007	0.5903	NO	secologanin synthase-like	1398	20	6.16143e-128	0.6945	2	F:binding; F:catalytic activity	-	IPR002401 (PRINTS); IPR001128 (PRINTS); IPR001128 (PFAM); IPR001128 (G3DSA:1.10.630.GENE3D); PTHR24282:SF16 (PANTHER); PTHR24282 (PANTHER); CYTOPLASMIC_DOMAIN (PHOBIUS); TRANSMEMBRANE (PHOBIUS); NON_CYTOPLASMIC_DOMAIN (PHOBIUS); IPR001128 (SUPERFAMILY); TMhelix (TMHMM)	#N/A
gALL_c794	'-Inf'	0.0214676	1	DOWN	-6.07879	0.0386133	DOWN	serine threonine-protein kinase 16-like	1300	20	1.08414e-177	0.9295	5	C:cytosol; P:cellular protein modification process; F:kinase activity; F:nucleotide binding; P:translation; P:metabolic process; P:cellular process	EC:2.7.11	IPR002290 (SMART); IPR000719 (PFAM); G3DSA:1.10.510.10 (GENE3D); G3DSA:3.30.200.20 (GENE3D); PTHR22967 (PANTHER); IPR008271 (PROSITE_PATTERNS); IPR000719 (PROSITE_PROFILES); IPR011009 (SUPERFAMILY)	#N/A
gALL_c795	1.80735	0.289948	1	NO	1.80589	0.197166	NO	tho complex subunit 3	1225	20	1.65357e-172	0.9465	4	C:intracellular; P:regulation of gene expression, epigenetic; P:nucleobase-containing compound metabolic process; F:nucleotide binding; C:cytoplasm	-	IPR020472 (PRINTS); IPR001680 (SMART); IPR015943 (G3DSA:2.130.10.GENE3D); IPR001680 (PFAM); PTHR22839 (PANTHER); IPR019775 (PROSITE_PATTERNS); IPR001680 (PROSITE_PROFILES); IPR001680 (PROSITE_PROFILES); IPR001680 (PROSITE_PROFILES); IPR017986 (PROSITE_PROFILES); IPR017986 (SUPERFAMILY)	#N/A
gALL_c796	Inf	0.727172	1	NO	3.88794	0.543301	NO	dnase i-like superfamily protein isoform 3	1258	20	6.50878e-164	0.923	1	C:plasma membrane	-	no IPS match	#N/A
gALL_c797	Inf	0.218303	1	NO	5.15018	0.192349	NO	mitochondrial outer membrane protein porin 2-like	1418	20	1.24475e-129	0.8825	9	P:transport; P:cellular process; C:cell wall; C:plastid; P:response to external stimulus; P:response to biotic stimulus; C:membrane; C:mitochondrion; F:transporter activity; C:plasma membrane	-	IPR027246 (PFAM); IPR023614 (G3DSA:2.40.160.GENE3D); PTHR11743:SF29 (PANTHER); PTHR11743 (PANTHER)	#N/A
gALL_c798	-0.514573	0.904969	1	NO	-0.448979	0.795893	NO	probable carbohydrate esterase at4g34215-like	1162	20	1.32308e-75	0.6865	2	F:molecular_function; P:biological_process		IPR005181 (PFAM); PTHR31988:SF1 (PANTHER); PTHR31988 (PANTHER); SIGNAL_PEPTIDE (PHOBIUS); SIGNAL_PEPTIDE_H_REGION (PHOBIUS); SIGNAL_PEPTIDE_C_REGION (PHOBIUS); NON_CYTOPLASMIC_DOMAIN (PHOBIUS); SIGNAL_PEPTIDE_N_REGION (PHOBIUS); SignalP-noTM (SIGNALP_EUK); SSF52266 (SUPERFAMILY)	#N/A
gALL_c799	-2.09954	0.232564	1	NO	-1.97201	0.328471	NO	PREDICTED: uncharacterized protein LOC101305178	1251	20	2.15686e-34	0.9	1	C:mitochondrion	-	NON_CYTOPLASMIC_DOMAIN (PHOBIUS); TRANSMEMBRANE (PHOBIUS); TRANSMEMBRANE (PHOBIUS); NON_CYTOPLASMIC_DOMAIN (PHOBIUS); CYTOPLASMIC_DOMAIN (PHOBIUS); TMhelix (TMHMM); TMhelix (TMHMM)	#N/A
gALL_c800	-0.0995357	1	1	NO	-0.0462034	1	NO	secologanin synthase-like	1774	20	0	0.77	3	F:binding; F:catalytic activity; F:molecular_function; P:metabolic process	-	IPR001128 (PRINTS); IPR002401 (PRINTS); IPR001128 (G3DSA:1.10.630.GENE3D); IPR001128 (PFAM); PTHR24282:SF16 (PANTHER); PTHR24282 (PANTHER); IPR017972 (PROSITE_PATTERNS); TRANSMEMBRANE (PHOBIUS); CYTOPLASMIC_DOMAIN (PHOBIUS); NON_CYTOPLASMIC_DOMAIN (PHOBIUS); IPR001128 (SUPERFAMILY)	#N/A
gALL_c801	Inf	0.0426152	1	UP	6.12972	0.0276343	UP	importin subunit alpha-1-like	2308	20	0	0.78	6	C:nucleolus; P:transport; C:cell wall; C:nuclear envelope; F:transporter activity; C:cytosol	-	IPR000225 (SMART); IPR002652 (PFAM); IPR011989 (G3DSA:1.25.10.GENE3D); IPR000225 (PFAM); PTHR23316:SF0 (PANTHER); PTHR23316 (PANTHER); IPR000225 (PROSITE_PROFILES); IPR002652 (PROSITE_PROFILES); IPR000225 (PROSITE_PROFILES); IPR016024 (SUPERFAMILY)	#N/A
gALL_c802	Inf	0.152611	1	NO	5.40643	0.12262	NO	npl4-like protein 1-like	1771	20	0	0.8445	1	C:cytosol	-	no IPS match	#N/A
gALL_c803	-0.514573	0.855257	1	NO	-0.451693	0.825701	NO	delta -fatty-acid desaturase-like	1941	20	0	0.8695	5	P:biosynthetic process; P:cellular process; P:lipid metabolic process; F:catalytic activity; F:binding; P:metabolic process	EC:1.14.19	IPR012171 (PIRSF); IPR001199 (PFAM); IPR005804 (PFAM); IPR001199 (G3DSA:3.10.120.GENE3D); PTHR19353:SF20 (PANTHER); PTHR19353 (PANTHER); NON_CYTOPLASMIC_DOMAIN (PHOBIUS); TRANSMEMBRANE (PHOBIUS); TRANSMEMBRANE (PHOBIUS); NON_CYTOPLASMIC_DOMAIN (PHOBIUS); CYTOPLASMIC_DOMAIN (PHOBIUS); CYTOPLASMIC_DOMAIN (PHOBIUS); CYTOPLASMIC_DOMAIN (PHOBIUS); TRANSMEMBRANE (PHOBIUS); NON_CYTOPLASMIC_DOMAIN (PHOBI…	#N/A
gALL_c804	0.748461	0.638455	1	NO	0.787446	0.643353	NO	26s proteasome non-atpase regulatory subunit 7 homolog a-like	1458	20	3.37645e-162	0.9585	5	P:reproduction; P:post-embryonic development; P:embryo development; P:anatomical structure morphogenesis; P:multicellular organismal development; C:intracellular	-	IPR000555 (SMART); IPR000555 (PFAM); IPR024969 (PFAM); PTHR10540 (PANTHER); PTHR10540:SF7 (PANTHER); CYTOPLASMIC_DOMAIN (PHOBIUS); NON_CYTOPLASMIC_DOMAIN (PHOBIUS); TRANSMEMBRANE (PHOBIUS)	#N/A
gALL_c805	0.222392	1	1	NO	0.265603	1	NO	low quality protein: uncharacterized partial	1466	20	1.4039e-161	0.8985	0	-		IPR025521 (PFAM); IPR004314 (PFAM); PTHR31589 (PANTHER); PTHR31589:SF5 (PANTHER); SIGNAL_PEPTIDE_N_REGION (PHOBIUS); SIGNAL_PEPTIDE (PHOBIUS); SIGNAL_PEPTIDE_H_REGION (PHOBIUS); CYTOPLASMIC_DOMAIN (PHOBIUS); NON_CYTOPLASMIC_DOMAIN (PHOBIUS); TRANSMEMBRANE (PHOBIUS); SIGNAL_PEPTIDE_C_REGION (PHOBIUS); SignalP-TM (SIGNALP_EUK); TMhelix (TMHMM)	#N/A
gALL_c806	2.29278	0.303216	1	NO	2.22982	0.235967	NO	protein yls7-like	1678	20	2.75762e-142	0.792	1	P:biological_process		IPR026057 (PFAM); IPR025846 (PFAM); PTHR32285:SF15 (PANTHER); PTHR32285 (PANTHER); SIGNAL_PEPTIDE_C_REGION (PHOBIUS); NON_CYTOPLASMIC_DOMAIN (PHOBIUS); SIGNAL_PEPTIDE (PHOBIUS); SIGNAL_PEPTIDE_N_REGION (PHOBIUS); SIGNAL_PEPTIDE_H_REGION (PHOBIUS); SignalP-noTM (SIGNALP_EUK); SignalP-TM (SIGNALP_GRAM_POSITIVE)	#N/A
gALL_c807	-0.514573	1	1	NO	-0.435889	1	NO	zinc finger family protein	1953	20	0	0.7355	1	F:binding	-	IPR001841 (SMART); IPR020683 (PFAM); IPR013083 (G3DSA:3.30.40.GENE3D); PF13920 (PFAM); IPR020683 (G3DSA:1.25.40.GENE3D); PTHR24188 (PANTHER); PTHR24188:SF30 (PANTHER); IPR001841 (PROSITE_PROFILES); IPR002110 (PROSITE_PROFILES); IPR020683 (PROSITE_PROFILES); SSF57850 (SUPERFAMILY); IPR020683 (SUPERFAMILY)	#N/A
gALL_c808	-1.09954	0.740979	1	NO	-0.996636	1	NO	PREDICTED: uncharacterized protein LOC102593527	1012	20	6.34642e-28	0.7735	0	-		no IPS match	#N/A
gALL_c809	1.29278	0.540599	1	NO	1.30012	0.42985	NO	Cc10_g12570 - Hypothetical protein [Coffea sp]	1032		7e-51					SignalP-TM (SIGNALP_GRAM_POSITIVE)	#N/A
gALL_c810	'-Inf'	0.203693	1	NO	-4.88458	0.314952	NO	grip and coiled-coil domain-containing protein isoform 3	930	20	1.41112e-100	0.7165	3	P:biosynthetic process; P:nucleobase-containing compound metabolic process; F:DNA binding	-	Coil (COILS); Coil (COILS); IPR012458 (PFAM); PTHR31903:SF3 (PANTHER); PTHR31903 (PANTHER); TRANSMEMBRANE (PHOBIUS); SIGNAL_PEPTIDE_C_REGION (PHOBIUS); NON_CYTOPLASMIC_DOMAIN (PHOBIUS); SIGNAL_PEPTIDE_N_REGION (PHOBIUS); SIGNAL_PEPTIDE_H_REGION (PHOBIUS); CYTOPLASMIC_DOMAIN (PHOBIUS); SIGNAL_PEPTIDE (PHOBIUS); TMhelix (TMHMM); TMhelix (TMHMM)	#N/A
gALL_c811	-0.192645	1	1	NO	-0.137172	1	NO	chalcone--flavonone isomerase-like	1106	20	5.69731e-81	0.81	6	P:biosynthetic process; F:catalytic activity; C:plastid; P:cellular process; P:lipid metabolic process; F:lipid binding	EC:5.5.1.6	IPR016088 (G3DSA:3.50.70.GENE3D); IPR016089 (G3DSA:1.10.890.GENE3D); IPR016087 (PFAM); IPR016087 (SUPERFAMILY)	#N/A
gALL_c812	3.57289	0.0338639	1	UP	3.49262	0.021663	UP	coatomer subunit alpha-1-like	1990	20	0	0.7765	4	P:transport; C:membrane; C:Golgi apparatus; F:structural molecule activity	-	IPR010714 (PFAM); PTHR19876 (PANTHER)	#N/A
gALL_c813	0.163499	1	1	NO	0.211063	1	NO	uncharacterized loc101220961	1663	20	0	0.891	1	C:plasma membrane	-	IPR006946 (PFAM); IPR008979 (G3DSA:2.60.120.GENE3D); IPR008979 (G3DSA:2.60.120.GENE3D); PTHR31265 (PANTHER); PTHR31265:SF1 (PANTHER); NON_CYTOPLASMIC_DOMAIN (PHOBIUS); SIGNAL_PEPTIDE (PHOBIUS); SIGNAL_PEPTIDE_N_REGION (PHOBIUS); SIGNAL_PEPTIDE_C_REGION (PHOBIUS); SIGNAL_PEPTIDE_H_REGION (PHOBIUS); CYTOPLASMIC_DOMAIN (PHOBIUS); TRANSMEMBRANE (PHOBIUS); SignalP-noTM (SIGNALP_EUK); SignalP-noTM (SIG…	#N/A
gALL_c814	'-Inf'	0.110488	1	NO	-5.28735	0.12262	NO	uncharacterized loc101204847	1207	20	4.8104e-92	0.761	1	C:plastid	-	no IPS match	#N/A
gALL_c815	-0.514573	1	1	NO	-0.411886	1	NO	50s ribosomal protein l25-like	1236	20	1.55194e-85	0.766	1	C:mitochondrion	-	no IPS match	#N/A
gALL_c816	Inf	0.727172	1	NO	3.88794	0.543301	NO	zeatin o-glucosyltransferase-like	1560	20	0	0.717	2	P:metabolic process; F:transferase activity	-	IPR002213 (PFAM); G3DSA:3.40.50.2000 (GENE3D); PTHR11926:SF159 (PANTHER); IPR002213 (PANTHER); IPR002213 (PROSITE_PATTERNS); SSF53756 (SUPERFAMILY)	#N/A
gALL_c817	0.0703893	1	1	NO	0.116219	1	NO	zinc finger protein squeeze-like	916	20	2.5282e-54	0.5575	0	-		no IPS match	#N/A
gALL_c818	1.48543	0.69607	1	NO	1.44424	0.68276	NO	chaperone protein dnaj chloroplastic-like	1045	20	1.13113e-35	0.715	0	-		no IPS match	#N/A
gALL_c819	-2.09954	0.476122	1	NO	-1.90233	0.68276	NO	probable iron ascorbate oxidoreductase ddb_g0283291-like	1268	20	1.62475e-154	0.84	6	F:catalytic activity; F:binding; P:biological_process; P:biosynthetic process; P:response to extracellular stimulus; P:cell communication; P:response to stress; P:metabolic process	EC:1.14.11.23	IPR002283 (PRINTS); IPR005123 (PFAM); IPR026992 (PFAM); IPR027443 (G3DSA:2.60.120.GENE3D); PTHR10209 (PANTHER); IPR005123 (PROSITE_PROFILES); SSF51197 (SUPERFAMILY)	#N/A
gALL_c820	-0.514573	1	1	NO	-0.435889	1	NO	nifu-like protein chloroplastic-like	1031	20	6.44037e-84	0.784	6	P:cellular component organization; P:biosynthetic process; F:binding; P:cellular process; C:plastid; F:structural molecule activity	-	no IPS match	#N/A
gALL_c821	-0.514573	0.975512	1	NO	-0.444528	1	NO	phosphoenolpyruvate carboxylase 3 isoform 1	1502	20	0	0.894	4	F:catalytic activity; P:biosynthetic process; P:carbohydrate metabolic process; P:generation of precursor metabolites and energy	EC:1.3.1.74; EC:4.1.1.31	IPR021135 (PRINTS); IPR021135 (PFAM); PTHR30523:SF2 (PANTHER); PTHR30523 (PANTHER); IPR018129 (PROSITE_PATTERNS); IPR015813 (SUPERFAMILY)	#N/A
gALL_c822	0.485427	1	1	NO	0.514544	1	NO	probable nitrite transporter at1g68570-like	1932	20	0	0.813	3	P:transport; C:plasma membrane; F:transporter activity	-	G3DSA:1.20.1250.20 (GENE3D); IPR000109 (PFAM); G3DSA:1.20.1250.20 (GENE3D); PTHR11654:SF92 (PANTHER); IPR000109 (PANTHER); TRANSMEMBRANE (PHOBIUS); CYTOPLASMIC_DOMAIN (PHOBIUS); TRANSMEMBRANE (PHOBIUS); TRANSMEMBRANE (PHOBIUS); TRANSMEMBRANE (PHOBIUS); TRANSMEMBRANE (PHOBIUS); TRANSMEMBRANE (PHOBIUS); TRANSMEMBRANE (PHOBIUS); NON_CYTOPLASMIC_DOMAIN (PHOBIUS); TRANSMEMBRANE (PHOBIUS); TRANSMEMBRAN…	#N/A
gALL_c823	Inf	1	1	NO	2.98224	1	NO	salt responsive protein 2	2066	20	0	0.8525	2	C:plasma membrane; C:plastid	-	IPR027806 (PFAM); PTHR22930 (PANTHER); PTHR22930:SF22 (PANTHER)	#N/A
gALL_c824	1.80735	0.525342	1	NO	1.75605	0.471267	NO	haloacid dehalogenase-like hydrolase domain-containing protein 3-like	877	20	7.16394e-85	0.8825	6	P:reproduction; P:response to abiotic stimulus; P:post-embryonic development; F:hydrolase activity; P:biological_process; P:metabolic process; P:cellular process	EC:3.1.3.18	IPR023214 (PFAM); IPR023214 (G3DSA:3.40.50.GENE3D); PTHR12725:SF55 (PANTHER); PTHR12725 (PANTHER); NON_CYTOPLASMIC_DOMAIN (PHOBIUS); SIGNAL_PEPTIDE_N_REGION (PHOBIUS); SIGNAL_PEPTIDE_C_REGION (PHOBIUS); SIGNAL_PEPTIDE (PHOBIUS); SIGNAL_PEPTIDE_H_REGION (PHOBIUS); SignalP-TM (SIGNALP_GRAM_POSITIVE); IPR023214 (SUPERFAMILY)	#N/A
gALL_c825	Inf	0.0426152	1	UP	6.12972	0.0276343	UP	ca2+-binding protein 1	795	20	6.0659e-40	0.649	8	C:cytosol; P:metabolic process; C:cell wall; P:cellular process; F:binding; P:response to abiotic stimulus; P:response to endogenous stimulus; P:response to stress	-	TRANSMEMBRANE (PHOBIUS); NON_CYTOPLASMIC_DOMAIN (PHOBIUS); CYTOPLASMIC_DOMAIN (PHOBIUS); TMhelix (TMHMM)	#N/A
gALL_c826	-1.25154	0.513981	1	NO	-1.16182	0.42985	NO	unnamed protein product	1146	20	2.18922e-107	0.819	9	P:cellular component organization; P:cellular process; P:carbohydrate metabolic process; P:nucleobase-containing compound metabolic process; P:catabolic process; P:biosynthetic process; P:lipid metabolic process; P:photosynthesis; C:plastid; P:secondary metabolic process	-	no IPS match	#N/A
gALL_c827	Inf	0.218303	1	NO	5.15018	0.192349	NO	ribosomal protein l13 family protein	875	20	3.48508e-74	0.7655	5	F:structural molecule activity; P:biosynthetic process; P:nucleobase-containing compound metabolic process; C:ribosome; C:plastid; P:translation; P:biological_process	-	IPR005822 (PIRSF); IPR005823 (TIGRFAM); IPR023564 (G3DSA:3.90.1180.GENE3D); IPR005822 (PFAM); PTHR11545:SF6 (PANTHER); IPR005822 (PANTHER); IPR023564 (SUPERFAMILY)	#N/A
gALL_c828	'-Inf'	0.110488	1	NO	-5.28735	0.12262	NO	inositol polyphosphate multikinase beta-like	1524	20	5.06391e-108	0.7505	1	F:kinase activity	-	no IPS match	#N/A
gALL_c829	0.707819	0.78052	1	NO	0.739376	0.825701	NO	enzyme of the cupin superfamily	1269	20	1.98259e-43	0.8235	5	P:biosynthetic process; P:carbohydrate metabolic process; P:cellular process; P:lipid metabolic process; C:plastid	-	IPR014710 (G3DSA:2.60.120.GENE3D); IPR008579 (PFAM); IPR011051 (SUPERFAMILY)	#N/A
gALL_c830	-0.192645	1	1	NO	-0.137172	1	NO	monothiol glutaredoxin-s17-like	1880	20	0	0.8155	8	P:cellular component organization; P:cellular process; F:molecular_function; P:cellular homeostasis; P:transport; C:cytosol; P:metabolic process; F:catalytic activity; P:response to stress; P:response to abiotic stimulus	-	IPR013766 (PFAM); IPR012336 (G3DSA:3.40.30.GENE3D); IPR004480 (TIGRFAM); IPR012336 (G3DSA:3.40.30.GENE3D); IPR002109 (PFAM); PTHR10293:SF40 (PANTHER); IPR004480 (PANTHER); IPR012336 (PROSITE_PROFILES); IPR002109 (PROSITE_PROFILES); IPR012336 (SUPERFAMILY); IPR012336 (SUPERFAMILY)	#N/A
gALL_c831	1.48543	0.2768	1	NO	1.51269	0.269796	NO	eukaryotic translation initiation factor 4g-like	3268	20	0	0.746	3	P:metabolic process; P:cellular process; P:biological_process; F:RNA binding	-	no IPS match	#N/A
gALL_c832	1.07039	0.923154	1	NO	1.04592	0.68276	NO	traf-type zinc finger-related isoform 2	1122	20	1.1764e-89	0.8345	2	P:transport; F:binding	-	PF02176 (PFAM); PTHR16295 (PANTHER); CYTOPLASMIC_DOMAIN (PHOBIUS); NON_CYTOPLASMIC_DOMAIN (PHOBIUS); TRANSMEMBRANE (PHOBIUS); IPR008974 (SUPERFAMILY); TMhelix (TMHMM)	#N/A
gALL_c833	-0.225067	0.941769	1	NO	-0.171255	0.898058	NO	glucan endo- -beta-glucosidase	1959	20	0	0.778	3	F:hydrolase activity; P:carbohydrate metabolic process; P:cellular process	EC:3.2.1.39	TRANSMEMBRANE (PHOBIUS); SIGNAL_PEPTIDE_N_REGION (PHOBIUS); CYTOPLASMIC_DOMAIN (PHOBIUS); SIGNAL_PEPTIDE (PHOBIUS); NON_CYTOPLASMIC_DOMAIN (PHOBIUS); SIGNAL_PEPTIDE_H_REGION (PHOBIUS); SIGNAL_PEPTIDE_C_REGION (PHOBIUS)	#N/A
gALL_c834	0.263034	0.932528	1	NO	0.310531	0.888933	NO	Cc10_g06040 - Hypothetical protein [Coffea sp]	1138		2e-43					no IPS match	#N/A
gALL_c837	0.807355	0.832604	1	NO	0.826351	0.752638	NO	desi-like protein at4g17486-like	1441	20	4.1103e-112	0.8045	1	C:cytoplasm	-	IPR008580 (PFAM); PTHR12378 (PANTHER); PTHR12378:SF4 (PANTHER)	#N/A
gALL_c838	1.48543	0.69607	1	NO	1.44424	0.68276	NO	eukaryotic translation initiation factor 3 subunit j-like	1257	20	2.09494e-45	0.619	1	C:cytoplasm	-	IPR023194 (G3DSA:1.10.246.GENE3D); IPR013906 (PFAM); IPR013906 (PANTHER); IPR013906 (HAMAP)	#N/A
gALL_c839	Inf	0.218303	1	NO	5.15018	0.192349	NO	glucan endo- -beta-glucosidase	1770	20	0	0.759	2	F:hydrolase activity; P:carbohydrate metabolic process	-	SIGNAL_PEPTIDE_N_REGION (PHOBIUS); NON_CYTOPLASMIC_DOMAIN (PHOBIUS); SIGNAL_PEPTIDE_C_REGION (PHOBIUS); SIGNAL_PEPTIDE_H_REGION (PHOBIUS); SIGNAL_PEPTIDE (PHOBIUS); SignalP-noTM (SIGNALP_EUK)	#N/A
gALL_c840	Inf	0.107995	1	NO	5.62395	0.0810274	NO	ccaat-binding transcription factor family protein	1203	20	9.33578e-80	0.8035	5	P:biosynthetic process; P:nucleobase-containing compound metabolic process; F:sequence-specific DNA binding transcription factor activity; F:DNA binding; C:nucleus	-	IPR001289 (PRINTS); IPR001289 (SMART); IPR001289 (PFAM); IPR001289 (PANTHER); PTHR12632:SF7 (PANTHER); IPR018362 (PROSITE_PATTERNS); IPR001289 (PROSITE_PROFILES)	#N/A
gALL_c841	2.07039	0.196498	1	NO	2.06549	0.154904	NO	squamosa promoter binding isoform partial	1619	20	3.17784e-55	0.489	2	C:nucleus; F:DNA binding		no IPS match	#N/A
gALL_c842	1.07039	0.670669	1	NO	1.0826	0.567116	NO	proline-rich receptor-like protein kinase perk2-like	1391	20	3.70398e-162	0.865	3	P:cellular protein modification process; F:nucleotide binding; F:kinase activity; P:metabolic process; P:cellular process	EC:2.7.11	G3DSA:3.30.200.20 (GENE3D); IPR000719 (PFAM); PTHR24420 (PANTHER); PTHR24420:SF150 (PANTHER); IPR011009 (SUPERFAMILY)	#N/A
gALL_c843	0.485427	0.928408	1	NO	0.521851	1	NO	aminoacyl trna synthase complex-interacting multifunctional protein 1-like	1144	20	7.07773e-74	0.7905	5	F:RNA binding; F:catalytic activity; C:plastid; P:nucleobase-containing compound metabolic process; P:translation	EC:6.1.1	IPR012340 (G3DSA:2.40.50.GENE3D); IPR002547 (PFAM); PTHR11586 (PANTHER); PTHR11586:SF1 (PANTHER); IPR002547 (PROSITE_PROFILES); IPR012340 (SUPERFAMILY)	#N/A
gALL_c844	1.07039	0.410687	1	NO	1.10858	0.398749	NO	cell division cycle protein 48 homolog	2737	20	0	0.9145	6	C:nucleolus; P:biological_process; C:plasma membrane; F:nucleotide binding; F:hydrolase activity; C:cytosol; P:cellular process	EC:3.6.4.3	IPR003593 (SMART); IPR029067 (G3DSA:3.10.330.GENE3D); IPR027417 (G3DSA:3.40.50.GENE3D); IPR027417 (G3DSA:3.40.50.GENE3D); G3DSA:1.10.8.60 (GENE3D); IPR005938 (TIGRFAM); IPR003959 (PFAM); PTHR23077 (PANTHER); PTHR23077:SF69 (PANTHER); IPR003960 (PROSITE_PATTERNS); IPR003960 (PROSITE_PATTERNS); IPR027417 (SUPERFAMILY); IPR027417 (SUPERFAMILY); IPR029067 (SUPERFAMILY)	#N/A
gALL_c845	1.48543	0.69607	1	NO	1.44424	0.68276	NO	alpha- -mannosyl-glycoprotein 2-beta-n-acetylglucosaminyltransferase	2262	20	0	0.8905	2	P:nucleobase-containing compound metabolic process; P:biosynthetic process	-	IPR025150 (PFAM)	#N/A
gALL_c846	'-Inf'	0.845195	1	NO	-3.39413	1	NO	mar-binding filament-like protein 1-1 isoform 1	874	20	1.69089e-36	0.5925	3	P:metabolic process; P:biological_process; P:cellular component organization; P:cellular process	-	Coil (COILS); IPR021562 (PFAM); CYTOPLASMIC_DOMAIN (PHOBIUS); CYTOPLASMIC_DOMAIN (PHOBIUS); TRANSMEMBRANE (PHOBIUS); TRANSMEMBRANE (PHOBIUS); NON_CYTOPLASMIC_DOMAIN (PHOBIUS); TMhelix (TMHMM); TMhelix (TMHMM)	#N/A
gALL_c847	-0.514573	1	1	NO	-0.411886	1	NO	ubiquitin carboxyl-terminal hydrolase 6	1732	20	0	0.8185	4	F:protein binding; P:protein metabolic process; P:catabolic process; P:cellular process; F:hydrolase activity; P:cellular protein modification process	EC:3.1.2.15; EC:3.4	IPR000626 (SMART); IPR001394 (PFAM); G3DSA:3.10.20.90 (GENE3D); PTHR24006:SF351 (PANTHER); PTHR24006 (PANTHER); IPR019954 (PROSITE_PATTERNS); IPR018200 (PROSITE_PATTERNS); IPR000626 (PROSITE_PROFILES); IPR028889 (PROSITE_PROFILES); SSF54001 (SUPERFAMILY); IPR029071 (SUPERFAMILY)	#N/A
gALL_c848	'-Inf'	0.845195	1	NO	-3.39413	1	NO	g-box-binding factor 1	1777	20	6.86999e-115	0.684	1	F:DNA binding	-	Coil (COILS); IPR004827 (SMART); IPR004827 (PFAM); IPR012900 (PFAM); G3DSA:1.20.5.170 (GENE3D); PTHR22952:SF47 (PANTHER); PTHR22952 (PANTHER); IPR004827 (PROSITE_PATTERNS); IPR004827 (PROSITE_PROFILES); SSF57959 (SUPERFAMILY)	#N/A
gALL_c849	-0.192645	1	1	NO	-0.137172	1	NO	gata transcription factor 15-like	1190	20	2.07066e-39	0.592	4	P:regulation of transcription, DNA-templated; F:sequence-specific DNA binding; F:zinc ion binding; F:sequence-specific DNA binding transcription factor activity		IPR000679 (SMART); IPR013088 (G3DSA:3.30.50.GENE3D); IPR000679 (PFAM); PTHR10071 (PANTHER); PTHR10071:SF156 (PANTHER); IPR000679 (PROSITE_PATTERNS); IPR000679 (PROSITE_PROFILES); SSF57716 (SUPERFAMILY)	#N/A
gALL_c852	2.07039	0.397805	1	NO	2.0123	0.330581	NO	nucleolar protein gar2-related isoform 2	1743	20	0	0.7735	0	-		PTHR31593 (PANTHER); PTHR31593:SF0 (PANTHER); SignalP-TM (SIGNALP_GRAM_POSITIVE)	#N/A
gALL_c853	0.707819	0.78052	1	NO	0.739376	0.825701	NO	rs-containing zinc finger protein 21 isoform 1	1068	20	1.34258e-39	0.531	4	F:metal ion binding; F:nucleic acid binding; F:nucleotide binding; F:zinc ion binding		CYTOPLASMIC_DOMAIN (PHOBIUS); NON_CYTOPLASMIC_DOMAIN (PHOBIUS); TRANSMEMBRANE (PHOBIUS); TMhelix (TMHMM)	#N/A
gALL_c854	2.29278	0.303216	1	NO	2.22982	0.235967	NO	nucleoid-associated protein synpcc7942_0464-like	863	20	2.97e-70	0.8265	0	-		IPR004401 (G3DSA:3.30.1310.GENE3D); IPR004401 (PFAM); SignalP-noTM (SIGNALP_GRAM_NEGATIVE); SignalP-noTM (SIGNALP_EUK); SignalP-TM (SIGNALP_GRAM_POSITIVE); IPR004401 (SUPERFAMILY)	#N/A
gALL_c855	0.333424	0.930841	1	NO	0.378134	0.864532	NO	aldose 1-epimerase-like	1358	20	3.76009e-152	0.8465	8	C:cytosol; C:extracellular region; F:carbohydrate binding; F:catalytic activity; P:carbohydrate metabolic process; P:biosynthetic process; P:generation of precursor metabolites and energy; P:catabolic process	EC:5.1.3.3	IPR015443 (PIRSF); IPR014718 (G3DSA:2.70.98.GENE3D); IPR008183 (PFAM); PTHR10091:SF0 (PANTHER); PTHR10091 (PANTHER); IPR011013 (SUPERFAMILY)	#N/A
gALL_c856	0.392317	0.817978	1	NO	0.439038	0.721722	NO	transport protein sec31	1607	20	4.53097e-62	0.6665	0	-		TRANSMEMBRANE (PHOBIUS); CYTOPLASMIC_DOMAIN (PHOBIUS); NON_CYTOPLASMIC_DOMAIN (PHOBIUS); TRANSMEMBRANE (PHOBIUS); CYTOPLASMIC_DOMAIN (PHOBIUS); TMhelix (TMHMM); TMhelix (TMHMM)	#N/A
gALL_c857	-0.514573	1	1	NO	-0.435889	1	NO	cop9 signalosome complex subunit 8-like	1085	20	4.8218e-85	0.846	9	P:cell cycle; P:response to endogenous stimulus; P:cellular component organization; P:response to abiotic stimulus; P:post-embryonic development; P:transport; P:cellular process; P:cellular protein modification process; F:hydrolase activity; C:nucleus	EC:3.4.24	PF10075 (PFAM); PTHR13339 (PANTHER)	#N/A
gALL_c858	Inf	0.727172	1	NO	3.88794	0.543301	NO	21 kda	1012	20	2.64176e-58	0.774	4	F:hydrolase activity; P:metabolic process; F:enzyme regulator activity; P:carbohydrate metabolic process; P:cellular process	EC:3.1.1.11	IPR006501 (SMART); IPR006501 (PFAM); IPR006501 (TIGRFAM); IPR006501 (G3DSA:1.20.140.GENE3D); PTHR31080 (PANTHER); PTHR31080:SF2 (PANTHER); SIGNAL_PEPTIDE_H_REGION (PHOBIUS); SIGNAL_PEPTIDE_C_REGION (PHOBIUS); SIGNAL_PEPTIDE_N_REGION (PHOBIUS); SIGNAL_PEPTIDE (PHOBIUS); NON_CYTOPLASMIC_DOMAIN (PHOBIUS); SignalP-noTM (SIGNALP_GRAM_NEGATIVE); SignalP-noTM (SIGNALP_EUK); IPR006501 (SUPERFAMILY)	#N/A
gALL_c859	0.485427	0.928408	1	NO	0.521851	1	NO	4-coumarate:coenzyme a ligase	1926	20	0	0.888	5	F:nucleotide binding; F:catalytic activity; P:biosynthetic process; P:cellular process; P:secondary metabolic process	EC:6.2.1.12	SIGNAL_PEPTIDE_N_REGION (PHOBIUS); SIGNAL_PEPTIDE_C_REGION (PHOBIUS); SIGNAL_PEPTIDE_H_REGION (PHOBIUS); NON_CYTOPLASMIC_DOMAIN (PHOBIUS); SIGNAL_PEPTIDE (PHOBIUS)	#N/A
gALL_c860	1.07039	0.923154	1	NO	1.04592	0.68276	NO	dead-box atp-dependent rna helicase 37-like	2373	20	0	0.9325	3	F:nucleic acid binding; F:nucleotide binding; F:hydrolase activity	-	CYTOPLASMIC_DOMAIN (PHOBIUS); NON_CYTOPLASMIC_DOMAIN (PHOBIUS); TRANSMEMBRANE (PHOBIUS); TMhelix (TMHMM)	#N/A
gALL_c861	-0.0995357	1	1	NO	-0.0462034	1	NO	multiple c2 and transmembrane domain-containing protein 2-like	3197	20	0	0.7795	0	-		IPR013583 (PFAM); PTHR31425:SF3 (PANTHER); PTHR31425 (PANTHER); NON_CYTOPLASMIC_DOMAIN (PHOBIUS); CYTOPLASMIC_DOMAIN (PHOBIUS); CYTOPLASMIC_DOMAIN (PHOBIUS); TRANSMEMBRANE (PHOBIUS); TRANSMEMBRANE (PHOBIUS); TMhelix (TMHMM); TMhelix (TMHMM)	#N/A
gALL_c862	1.07039	0.670669	1	NO	1.0826	0.567116	NO	gdsl esterase lipase	1248	20	8.70685e-145	0.827	2	P:lipid metabolic process; F:hydrolase activity	EC:3.1.1.1	IPR001087 (PFAM); IPR013831 (G3DSA:3.40.50.GENE3D); PTHR22835 (PANTHER); PTHR22835:SF131 (PANTHER); NON_CYTOPLASMIC_DOMAIN (PHOBIUS); SIGNAL_PEPTIDE_N_REGION (PHOBIUS); SIGNAL_PEPTIDE (PHOBIUS); SIGNAL_PEPTIDE_H_REGION (PHOBIUS); SIGNAL_PEPTIDE_C_REGION (PHOBIUS); SignalP-noTM (SIGNALP_EUK); SSF52266 (SUPERFAMILY)	#N/A
gALL_c863	1.48543	0.437238	1	NO	1.48911	0.328471	NO	beta-galactosidase 8 isoform 1	1134	20	2.41632e-133	0.807	7	C:cell wall; F:carbohydrate binding; F:hydrolase activity; F:binding; P:carbohydrate metabolic process; P:catabolic process; P:cellular process; P:lipid metabolic process; C:cellular_component	EC:3.2.1.23	IPR000922 (PFAM); IPR000922 (PROSITE_PROFILES)	#N/A
gALL_c865	1.07039	0.670669	1	NO	1.0826	0.567116	NO	eukaryotic peptide chain release factor subunit 1-3-like	2103	20	0	0.913	4	F:translation factor activity, nucleic acid binding; C:ribosome; P:cellular component organization; P:translation; C:cytoplasm	-	IPR005141 (PFAM); IPR029064 (G3DSA:3.30.1330.GENE3D); G3DSA:3.30.420.60 (GENE3D); IPR005142 (PFAM); IPR004403 (PANTHER); PTHR10113:SF7 (PANTHER); SSF53137 (SUPERFAMILY); IPR029064 (SUPERFAMILY)	#N/A
gALL_c866	0.292782	0.999016	1	NO	0.3366	1	NO	f-box rni fbd-like domains-containing	2335	20	3.93283e-44	0.439	0	-		TRANSMEMBRANE (PHOBIUS); NON_CYTOPLASMIC_DOMAIN (PHOBIUS); CYTOPLASMIC_DOMAIN (PHOBIUS)	#N/A
gALL_c868	1.07039	0.670669	1	NO	1.0826	0.567116	NO	nadh dehydrogenase	2181	20	0	0.886	18	P:response to abiotic stimulus; P:tropism; P:response to stress; P:biosynthetic process; P:cellular process; P:reproduction; P:post-embryonic development; P:embryo development; F:binding; F:catalytic activity; F:molecular_function; P:cellular component organization; C:plastid; P:protein metabolic process; P:catabolic process; C:membrane; C:mitochondrion; P:generation of precursor metabolites and …	EC:1.6.5.3	no IPS match	#N/A
gALL_c870	-1.51457	0.500753	1	NO	-1.39941	0.567116	NO	wd repeat-containing protein 44-like	2069	20	0	0.7775	0	-		IPR001680 (SMART); IPR015943 (G3DSA:2.130.10.GENE3D); IPR001680 (PFAM); PTHR14221:SF0 (PANTHER); PTHR14221 (PANTHER); IPR017986 (PROSITE_PROFILES); IPR001680 (PROSITE_PROFILES); IPR001680 (PROSITE_PROFILES); IPR017986 (SUPERFAMILY)	#N/A
gALL_c871	-0.514573	0.904969	1	NO	-0.448979	0.795893	NO	gdt1-like protein chloroplastic-like	1536	20	1.48931e-104	0.763	3	C:membrane; C:mitochondrion; C:plastid	-	IPR001727 (PFAM); PTHR12608:SF3 (PANTHER); IPR001727 (PANTHER); IPR001727 (PROSITE_PATTERNS); TRANSMEMBRANE (PHOBIUS); CYTOPLASMIC_DOMAIN (PHOBIUS); TRANSMEMBRANE (PHOBIUS); NON_CYTOPLASMIC_DOMAIN (PHOBIUS); TRANSMEMBRANE (PHOBIUS); NON_CYTOPLASMIC_DOMAIN (PHOBIUS); CYTOPLASMIC_DOMAIN (PHOBIUS); TRANSMEMBRANE (PHOBIUS); CYTOPLASMIC_DOMAIN (PHOBIUS); TMhelix (TMHMM); TMhelix (TMHMM); TMhelix (TMHM…	#N/A
gALL_c872	0.0159415	1	1	NO	0.0668648	1	NO	dna-damage-repair toleration protein drt100-like	1607	20	8.89962e-151	0.8225	10	P:response to stress; P:biological_process; F:kinase activity; C:cellular_component; P:metabolic process; P:cellular process; C:cell wall; P:signal transduction; F:catalytic activity; P:response to abiotic stimulus; C:plastid; C:membrane; C:extracellular region; F:nucleotide binding	EC:1.3.1.74	IPR001611 (PFAM); IPR013210 (PFAM); G3DSA:3.80.10.10 (GENE3D); IPR001611 (PFAM); PTHR24420 (PANTHER); PTHR24420:SF567 (PANTHER); SIGNAL_PEPTIDE_C_REGION (PHOBIUS); SIGNAL_PEPTIDE (PHOBIUS); NON_CYTOPLASMIC_DOMAIN (PHOBIUS); SIGNAL_PEPTIDE_H_REGION (PHOBIUS); SIGNAL_PEPTIDE_N_REGION (PHOBIUS); SignalP-noTM (SIGNALP_EUK); SignalP-noTM (SIGNALP_GRAM_NEGATIVE); SignalP-TM (SIGNALP_GRAM_POSITIVE); SSF…	#N/A
gALL_c873	Inf	0.312448	1	NO	4.83837	0.314952	NO	peptidoglycan-binding domain-containing family partial	775	20	1.12774e-27	0.726	1	P:cell wall macromolecule catabolic process		IPR018392 (PFAM); NON_CYTOPLASMIC_DOMAIN (PHOBIUS); TRANSMEMBRANE (PHOBIUS); CYTOPLASMIC_DOMAIN (PHOBIUS); TMhelix (TMHMM)	#N/A
gALL_c874	0.485427	1	1	NO	0.493812	1	NO	pleckstrin homology domain-containing protein 1	847	20	1.12708e-66	0.8595	3	F:lipid binding; C:cytoplasm; P:signal transduction	-	IPR001849 (SMART); IPR011993 (G3DSA:2.30.29.GENE3D); IPR001849 (PFAM); PTHR22903 (PANTHER); IPR001849 (PROSITE_PROFILES); SSF50729 (SUPERFAMILY)	#N/A
gALL_c875	0.0703893	1	1	NO	0.116219	1	NO	probable inactive receptor kinase at1g27190-like	1600	20	2.39909e-156	0.761	5	F:kinase activity; P:metabolic process; P:cellular process; P:signal transduction; C:cell; C:membrane	-	IPR001245 (PFAM); G3DSA:3.30.200.20 (GENE3D); G3DSA:1.10.510.10 (GENE3D); PTHR24420:SF735 (PANTHER); PTHR24420 (PANTHER); IPR000719 (PROSITE_PROFILES); IPR011009 (SUPERFAMILY)	#N/A
gALL_c876	1.07039	0.923154	1	NO	1.04592	0.68276	NO	1 domain-containing protein	1469	20	1.04076e-118	0.699	2	F:molecular_function; P:intracellular transport		IPR000156 (SMART); IPR000156 (PFAM); IPR011993 (G3DSA:2.30.29.GENE3D); PTHR13118 (PANTHER); IPR000156 (PROSITE_PROFILES); SSF50729 (SUPERFAMILY)	#N/A
gALL_c877	'-Inf'	0.391904	1	NO	-4.32383	0.543301	NO	fg-gap repeat-containing family protein	1642	20	0	0.8855	11	F:catalytic activity; P:metabolic process; C:plasma membrane; P:biological_process; C:membrane; C:vacuole; P:cellular protein modification process; P:biosynthetic process; P:carbohydrate metabolic process; P:cellular process; C:endoplasmic reticulum; C:Golgi apparatus; P:generation of precursor metabolites and energy; P:catabolic process; P:lipid metabolic process	EC:1.2.1.5; EC:1.2.1.3	CYTOPLASMIC_DOMAIN (PHOBIUS); TRANSMEMBRANE (PHOBIUS); NON_CYTOPLASMIC_DOMAIN (PHOBIUS); SSF69318 (SUPERFAMILY); TMhelix (TMHMM)	#N/A
gALL_c878	0.807355	0.832604	1	NO	0.826351	0.752638	NO	adp-ribosylation factor 1-like	1087	20	7.9665e-96	0.982	7	P:biosynthetic process; P:carbohydrate metabolic process; P:cellular process; P:signal transduction; C:Golgi apparatus; P:transport; P:biological_process; F:nucleotide binding; C:plasma membrane	-	IPR006689 (PRINTS); IPR024156 (SMART); IPR006687 (SMART); IPR003579 (SMART); IPR006689 (PFAM); IPR005225 (TIGRFAM); IPR027417 (G3DSA:3.40.50.GENE3D); PTHR11711 (PANTHER); IPR024156 (PROSITE_PROFILES); IPR027417 (SUPERFAMILY)	#N/A
gALL_c879	Inf	1	1	NO	2.98224	1	NO	chloroplast carbonic anhydrase	1193	20	3.24309e-117	0.7355	2	F:catalytic activity; C:plastid	-	IPR001765 (SMART); IPR001765 (PFAM); IPR001765 (G3DSA:3.40.1050.GENE3D); IPR001765 (PANTHER); PTHR11002:SF7 (PANTHER); IPR015892 (PROSITE_PATTERNS); IPR015892 (PROSITE_PATTERNS); SIGNAL_PEPTIDE_N_REGION (PHOBIUS); SIGNAL_PEPTIDE (PHOBIUS); NON_CYTOPLASMIC_DOMAIN (PHOBIUS); SIGNAL_PEPTIDE_C_REGION (PHOBIUS); SIGNAL_PEPTIDE_H_REGION (PHOBIUS); IPR001765 (SUPERFAMILY)	#N/A
gALL_c880	-0.514573	1	1	NO	-0.435889	1	NO	PREDICTED: uncharacterized protein LOC100854649	886	20	3.22442e-27	0.746	0	-		no IPS match	#N/A
gALL_c881	-0.514573	0.904969	1	NO	-0.448979	0.795893	NO	trna rrna methyltransferase family protein	1221	20	2.05128e-106	0.9045	8	P:nucleobase-containing compound metabolic process; F:transferase activity; F:RNA binding; P:transport; P:cellular component organization; P:cellular process; P:catabolic process; P:lipid metabolic process; C:cytoplasm	EC:2.1.1	IPR001537 (PFAM); IPR029026 (G3DSA:3.40.1280.GENE3D); PTHR12029 (PANTHER); PTHR12029:SF48 (PANTHER); IPR029028 (SUPERFAMILY)	#N/A
gALL_c882	Inf	0.727172	1	NO	3.88794	0.543301	NO	transcription factor myb108-like	1291	20	3.92273e-79	0.626	2	F:chromatin binding; F:DNA binding		IPR001005 (SMART); IPR001005 (PFAM); IPR009057 (G3DSA:1.10.10.GENE3D); IPR009057 (G3DSA:1.10.10.GENE3D); PTHR10641:SF494 (PANTHER); PTHR10641 (PANTHER); IPR017930 (PROSITE_PROFILES); IPR017930 (PROSITE_PROFILES); IPR009057 (SUPERFAMILY)	#N/A
gALL_c883	0.707819	0.78052	1	NO	0.739376	0.825701	NO	tubby-like f-box protein 3-like	1744	20	0	0.8605	13	P:biosynthetic process; P:nucleobase-containing compound metabolic process; C:cytosol; P:response to external stimulus; P:response to biotic stimulus; P:response to stress; P:response to abiotic stimulus; P:cellular process; C:plastid; P:cellular protein modification process; F:hydrolase activity; F:sequence-specific DNA binding transcription factor activity; C:nucleus; C:plasma membrane; C:intra…	-	no IPS match	#N/A
gALL_c885	0.707819	0.633636	1	NO	0.749302	0.5903	NO	probable glycerol-3-phosphate acyltransferase 8-like	1664	20	0	0.8785	6	F:transferase activity; C:endoplasmic reticulum; P:biosynthetic process; P:cellular process; P:lipid metabolic process; P:protein metabolic process	EC:2.3.1.15; EC:2.3.1.51	IPR002123 (SMART); IPR002123 (PFAM); PF12710 (PFAM); IPR023214 (G3DSA:3.40.50.GENE3D); PTHR15486:SF7 (PANTHER); PTHR15486 (PANTHER); NON_CYTOPLASMIC_DOMAIN (PHOBIUS); TRANSMEMBRANE (PHOBIUS); CYTOPLASMIC_DOMAIN (PHOBIUS); CYTOPLASMIC_DOMAIN (PHOBIUS); TRANSMEMBRANE (PHOBIUS); NON_CYTOPLASMIC_DOMAIN (PHOBIUS); TRANSMEMBRANE (PHOBIUS); SSF69593 (SUPERFAMILY); IPR023214 (SUPERFAMILY); TMhelix (TMHMM…	#N/A
gALL_c886	-0.514573	1	1	NO	-0.435889	1	NO	chloroplast stem-loop binding protein of 41 kda chloroplastic-like	1505	20	0	0.949	33	P:signal transduction; P:reproduction; P:post-embryonic development; P:embryo development; P:biosynthetic process; P:cellular process; P:lipid metabolic process; P:anatomical structure morphogenesis; P:multicellular organismal development; C:peroxisome; P:response to abiotic stimulus; F:catalytic activity; P:response to stress; P:cell death; P:response to endogenous stimulus; P:translation; C:pla…	-	G3DSA:3.90.25.10 (GENE3D); PF13460 (PFAM); IPR016040 (G3DSA:3.40.50.GENE3D); PTHR10366 (PANTHER); PTHR10366:SF261 (PANTHER); SSF51735 (SUPERFAMILY)	#N/A
gALL_c887	-0.514573	0.975512	1	NO	-0.444528	1	NO	ribosome-binding factor chloroplastic-like	1365	20	2.92434e-104	0.8555	5	C:ribosome; F:structural molecule activity; C:plastid; C:thylakoid; P:translation; P:biological_process	-	IPR003489 (G3DSA:3.30.160.GENE3D); IPR003489 (PFAM); IPR003489 (TIGRFAM); IPR003489 (SUPERFAMILY)	#N/A
gALL_c888	-0.514573	0.975512	1	NO	-0.444528	1	NO	PREDICTED: uncharacterized protein LOC100243774	1889	20	1.13568e-131	0.689	0	-		no IPS match	#N/A
gALL_c889	1.07039	0.923154	1	NO	1.04592	0.68276	NO	protein sde2 homolog	1765	20	3.41011e-74	0.4785	0	-		Coil (COILS); PF13297 (PFAM); PTHR12786 (PANTHER); PTHR12786:SF1 (PANTHER)	#N/A
gALL_c890	Inf	0.727172	1	NO	3.88794	0.543301	NO	transcription initiation factor iif subunit beta-like	1200	20	1.15318e-101	0.9595	8	F:translation factor activity, nucleic acid binding; P:nucleobase-containing compound metabolic process; P:biosynthetic process; C:mitochondrion; F:hydrolase activity; F:nucleotide binding; C:nucleoplasm; C:ribosome; P:translation	-	IPR003196 (PFAM); IPR003196 (PANTHER); PTHR10445:SF0 (PANTHER); IPR011039 (SUPERFAMILY)	#N/A
gALL_c891	-1.25154	0.513981	1	NO	-1.16182	0.42985	NO	senescence associated gene 18 isoform 1	1214	20	3.13528e-99	0.796	4	C:membrane; P:cellular process; P:lipid metabolic process; F:hydrolase activity	-	CYTOPLASMIC_DOMAIN (PHOBIUS); CYTOPLASMIC_DOMAIN (PHOBIUS); CYTOPLASMIC_DOMAIN (PHOBIUS); TRANSMEMBRANE (PHOBIUS); TRANSMEMBRANE (PHOBIUS); NON_CYTOPLASMIC_DOMAIN (PHOBIUS); NON_CYTOPLASMIC_DOMAIN (PHOBIUS); TRANSMEMBRANE (PHOBIUS); TRANSMEMBRANE (PHOBIUS); TMhelix (TMHMM); TMhelix (TMHMM)	#N/A
gALL_c892	Inf	0.727172	1	NO	3.88794	0.543301	NO	PREDICTED: uncharacterized protein LOC101246157	2166	20	1.89269e-153	0.6635	0	-		Coil (COILS); IPR006943 (PFAM); PTHR31161 (PANTHER); PTHR31161:SF5 (PANTHER)	#N/A
gALL_c893	-1.25154	0.513981	1	NO	-1.16182	0.42985	NO	calcium-dependent protein kinase 4-like	2671	20	0	0.886	8	C:cytosol; P:cellular protein modification process; F:binding; P:transport; P:cellular process; P:response to endogenous stimulus; P:signal transduction; F:nucleotide binding; F:kinase activity; C:plasma membrane; P:metabolic process	EC:2.7.11.17	IPR002290 (SMART); IPR002048 (SMART); IPR011992 (PFAM); G3DSA:1.10.510.10 (GENE3D); IPR011992 (G3DSA:1.10.238.GENE3D); IPR000719 (PFAM); IPR011992 (G3DSA:1.10.238.GENE3D); G3DSA:3.30.200.20 (GENE3D); PTHR24349:SF83 (PANTHER); PTHR24349 (PANTHER); IPR018247 (PROSITE_PATTERNS); IPR008271 (PROSITE_PATTERNS); IPR018247 (PROSITE_PATTERNS); IPR017441 (PROSITE_PATTERNS); IPR018247 (PROSITE_PATTERNS); IP…	#N/A
gALL_c894	0.485427	0.928408	1	NO	0.521851	1	NO	transcription factor bhlh3-like	1939	20	6.43045e-163	0.6605	3	P:biosynthetic process; P:nucleobase-containing compound metabolic process; F:binding	-	IPR011598 (SMART); IPR011598 (G3DSA:4.10.280.GENE3D); IPR025610 (PFAM); IPR011598 (PFAM); PTHR11514 (PANTHER); PTHR11514:SF31 (PANTHER); IPR011598 (PROSITE_PROFILES); IPR011598 (SUPERFAMILY)	#N/A
gALL_c895	2.65535	0.181646	1	NO	2.58588	0.126445	NO	probable inactive leucine-rich repeat receptor-like protein kinase at3g03770-like	1716	20	0	0.761	7	P:cellular protein modification process; P:response to abiotic stimulus; F:kinase activity; P:biosynthetic process; P:signal transduction; F:catalytic activity; F:nucleotide binding; P:biological_process; C:plasma membrane; P:metabolic process; P:cellular process	EC:2.7.11	IPR013320 (G3DSA:2.60.120.GENE3D); G3DSA:1.10.510.10 (GENE3D); IPR001245 (PFAM); G3DSA:3.80.10.10 (GENE3D); G3DSA:3.30.200.20 (GENE3D); PTHR24420:SF671 (PANTHER); PTHR24420 (PANTHER); NON_CYTOPLASMIC_DOMAIN (PHOBIUS); TRANSMEMBRANE (PHOBIUS); CYTOPLASMIC_DOMAIN (PHOBIUS); IPR000719 (PROSITE_PROFILES); IPR011009 (SUPERFAMILY); SSF52058 (SUPERFAMILY); TMhelix (TMHMM)	#N/A
gALL_c896	-0.514573	1	1	NO	-0.411886	1	NO	heterogeneous nuclear ribonucleoprotein f-like	1511	20	3.22671e-142	0.795	3	C:cellular_component; F:RNA binding; C:intracellular; F:nucleotide binding	-	IPR000504 (SMART); PF14259 (PFAM); IPR012677 (G3DSA:3.30.70.GENE3D); PTHR13976 (PANTHER); IPR000504 (PROSITE_PROFILES); SSF54928 (SUPERFAMILY); SSF54928 (SUPERFAMILY)	#N/A
gALL_c897	-0.514573	1	1	NO	-0.411886	1	NO	hypothetical protein POPTR_0001s10550g	1534	20	4.40394e-43	0.537	1	C:Golgi apparatus	-	TRANSMEMBRANE (PHOBIUS); CYTOPLASMIC_DOMAIN (PHOBIUS); NON_CYTOPLASMIC_DOMAIN (PHOBIUS); TMhelix (TMHMM)	#N/A
gALL_c898	'-Inf'	0.845195	1	NO	-3.39413	1	NO	ap-2 complex subunit mu	1320	20	6.87264e-171	0.91	3	C:membrane; C:cytoplasm; P:transport; C:cytosol; C:plasma membrane	-	SIGNAL_PEPTIDE_N_REGION (PHOBIUS); SIGNAL_PEPTIDE (PHOBIUS); SIGNAL_PEPTIDE_C_REGION (PHOBIUS); NON_CYTOPLASMIC_DOMAIN (PHOBIUS); SIGNAL_PEPTIDE_H_REGION (PHOBIUS); TMhelix (TMHMM)	#N/A
gALL_c899	-0.37707	0.825095	1	NO	-0.321592	0.805383	NO	regulator of chromosome condensation family protein	1595	20	0	0.902	4	F:protein binding; C:cytoplasm; C:plasma membrane; F:chromatin binding; C:intracellular	-	no IPS match	#N/A
gALL_c900	-1.51457	0.778597	1	NO	-1.34159	1	NO	cinnamyl alcohol dehydrogenase	1519	20	4.70213e-114	0.777	4	P:metabolic process; P:cellular process; F:binding; F:catalytic activity	-	no IPS match	#N/A
gALL_c901	-1.51457	0.778597	1	NO	-1.34159	1	NO	arginase	1792	20	2.68824e-167	0.896	10	P:biosynthetic process; P:cellular process; P:catabolic process; C:mitochondrion; P:response to external stimulus; P:response to stress; P:response to biotic stimulus; F:binding; F:hydrolase activity; C:plastid; P:metabolic process	EC:3.5.3.11; EC:3.5.3.1	no IPS match	#N/A
gALL_c902	0.485427	1	1	NO	0.493812	1	NO	ferredoxin family protein	798	20	2.74231e-72	0.863	10	P:generation of precursor metabolites and energy; F:binding; P:anatomical structure morphogenesis; P:post-embryonic development; P:carbohydrate metabolic process; P:nucleobase-containing compound metabolic process; P:catabolic process; P:biosynthetic process; P:cellular process; P:lipid metabolic process; F:molecular_function; C:plastid	-	no IPS match	#N/A
gALL_c903	0.707819	0.633636	1	NO	0.749302	0.5903	NO	dek domain-containing chromatin associated protein isoform 2	1928	20	1.21185e-76	0.7945	1	F:DNA binding	-	Coil (COILS); PTHR13468 (PANTHER); PTHR13468:SF1 (PANTHER)	#N/A
gALL_c904	-0.0995357	1	1	NO	-0.0462034	1	NO	ribosome biogenesis protein bop1 homolog	1882	20	0	0.834	5	P:cell cycle; P:nucleobase-containing compound metabolic process; P:protein metabolic process; C:nucleus; F:nucleotide binding	-	IPR012953 (SMART); IPR001680 (SMART); IPR001680 (PFAM); IPR012953 (PFAM); IPR015943 (G3DSA:2.130.10.GENE3D); PTHR17605 (PANTHER); IPR019775 (PROSITE_PATTERNS); IPR001680 (PROSITE_PROFILES); IPR017986 (PROSITE_PROFILES); IPR017986 (PROSITE_PROFILES); IPR017986 (SUPERFAMILY)	#N/A
gALL_c905	0.333424	0.930841	1	NO	0.378134	0.864532	NO	tubulin beta-3 chain-like	1563	20	0	0.948	10	F:nucleotide binding; C:plastid; C:cell wall; P:nucleobase-containing compound metabolic process; P:catabolic process; C:cytoskeleton; P:cellular component organization; P:biological_process; F:hydrolase activity; P:cellular process; C:plasma membrane; F:structural molecule activity	-	Coil (COILS); IPR002453 (PRINTS); IPR018316 (PFAM); IPR018316 (G3DSA:3.30.1330.GENE3D); IPR023123 (G3DSA:1.10.287.GENE3D); PTHR11588:SF66 (PANTHER); IPR000217 (PANTHER); IPR008280 (SUPERFAMILY)	#N/A
gALL_c906	Inf	1	1	NO	2.98224	1	NO	bet1-like protein at4g14600-like	879	20	2.9911e-49	0.7945	5	P:reproduction; P:post-embryonic development; P:embryo development; C:Golgi apparatus; C:plasma membrane	-	Coil (COILS); G3DSA:1.20.5.110 (GENE3D); PTHR12791 (PANTHER); PTHR12791:SF28 (PANTHER); CYTOPLASMIC_DOMAIN (PHOBIUS); TRANSMEMBRANE (PHOBIUS); NON_CYTOPLASMIC_DOMAIN (PHOBIUS); IPR000727 (PROSITE_PROFILES); SSF58038 (SUPERFAMILY); TMhelix (TMHMM)	#N/A
gALL_c907	Inf	0.461493	1	NO	4.44005	0.314952	NO	mitochondrial substrate carrier family protein b-like	1630	20	1.14926e-145	0.88	3	P:transport; P:cellular process; C:membrane	-	IPR002067 (PRINTS); IPR018108 (PFAM); IPR023395 (G3DSA:1.50.40.GENE3D); PTHR24089:SF90 (PANTHER); PTHR24089 (PANTHER); IPR018108 (PROSITE_PROFILES); IPR018108 (PROSITE_PROFILES); IPR018108 (PROSITE_PROFILES); IPR023395 (SUPERFAMILY)	#N/A
gALL_c908	0.807355	0.64541	1	NO	0.84237	0.606435	NO	uncharacterized loc101220013	1729	20	9.91552e-103	0.5695	0	-		IPR006502 (PFAM); IPR006502 (TIGRFAM); PTHR31579 (PANTHER)	#N/A
gALL_c909	0.292782	0.999016	1	NO	0.3366	1	NO	beta subunit isoform 1	2499	20	0	0.947	4	P:transport; C:membrane; C:Golgi apparatus; F:structural molecule activity	-	TRANSMEMBRANE (PHOBIUS); TRANSMEMBRANE (PHOBIUS); NON_CYTOPLASMIC_DOMAIN (PHOBIUS); NON_CYTOPLASMIC_DOMAIN (PHOBIUS); CYTOPLASMIC_DOMAIN (PHOBIUS); TMhelix (TMHMM); TMhelix (TMHMM)	#N/A
gALL_c910	-0.514573	1	1	NO	-0.411886	1	NO	PREDICTED: uncharacterized protein LOC102600765	1228	20	4.03424e-102	0.75	0	-		IPR006502 (TIGRFAM); IPR006502 (PFAM); PTHR31579:SF2 (PANTHER); PTHR31579 (PANTHER)	#N/A
gALL_c911	-0.929611	0.710423	1	NO	-0.847304	0.795893	NO	uncharacterized oxidoreductase at4g09670-like	1793	20	3.52728e-151	0.8	2	P:metabolic process; F:catalytic activity	-	IPR004104 (PFAM); G3DSA:3.30.360.10 (GENE3D); IPR016040 (G3DSA:3.40.50.GENE3D); IPR000683 (PFAM); PTHR22604 (PANTHER); PTHR22604:SF96 (PANTHER); SSF55347 (SUPERFAMILY); SSF51735 (SUPERFAMILY)	#N/A
gALL_c912	1.80735	0.525342	1	NO	1.75605	0.471267	NO	rna recognition motif-containing family protein	1310	20	8.30645e-109	0.8675	2	F:nucleic acid binding; F:nucleotide binding	-	IPR000504 (SMART); IPR000504 (PFAM); IPR012677 (G3DSA:3.30.70.GENE3D); PTHR24622 (PANTHER); PTHR24622:SF167 (PANTHER); IPR000504 (PROSITE_PROFILES); SSF54928 (SUPERFAMILY)	#N/A
gALL_c913	-0.514573	1	1	NO	-0.435889	1	NO	mannosyl-oligosaccharide -alpha-mannosidase mns3-like	1640	20	0	0.8235	10	P:cellular protein modification process; P:biosynthetic process; P:carbohydrate metabolic process; P:multicellular organismal development; F:binding; P:transport; F:hydrolase activity; C:endosome; C:Golgi apparatus; C:membrane	EC:3.2.1.113	IPR001382 (PRINTS); IPR001382 (G3DSA:1.50.10.GENE3D); IPR001382 (PFAM); PTHR11742:SF7 (PANTHER); IPR001382 (PANTHER); IPR001382 (SUPERFAMILY)	#N/A
gALL_c914	1.65535	0.355158	1	NO	1.65618	0.253296	NO	probable cinnamyl alcohol dehydrogenase 6-like	1377	20	8.43427e-168	0.8655	5	F:catalytic activity; P:biosynthetic process; P:cellular process; P:secondary metabolic process; F:binding; P:metabolic process	EC:1.1.1.255; EC:1.1.1.195	IPR020843 (SMART); IPR016040 (G3DSA:3.40.50.GENE3D); IPR013149 (PFAM); IPR013154 (PFAM); IPR011032 (G3DSA:3.90.180.GENE3D); PTHR11695:SF426 (PANTHER); IPR002085 (PANTHER); IPR002328 (PROSITE_PATTERNS); IPR011032 (SUPERFAMILY); SSF51735 (SUPERFAMILY)	#N/A
gALL_c915	-0.514573	0.975512	1	NO	-0.444528	1	NO	protochlorophyllide chloroplastic-like	1697	20	4.85788e-171	0.855	8	C:plastid; F:catalytic activity; P:response to endogenous stimulus; C:membrane; C:thylakoid; P:metabolic process; P:biosynthetic process; P:cellular process; P:carbohydrate metabolic process; P:photosynthesis	EC:1.3.1.33; EC:1.6.99.1	IPR002347 (PRINTS); IPR005979 (TIGRFAM); IPR016040 (G3DSA:3.40.50.GENE3D); IPR002198 (PFAM); PTHR24316:SF264 (PANTHER); PTHR24316 (PANTHER); NON_CYTOPLASMIC_DOMAIN (PHOBIUS); SIGNAL_PEPTIDE (PHOBIUS); SIGNAL_PEPTIDE_N_REGION (PHOBIUS); SIGNAL_PEPTIDE_H_REGION (PHOBIUS); SIGNAL_PEPTIDE_C_REGION (PHOBIUS); SignalP-TM (SIGNALP_GRAM_POSITIVE); SSF51735 (SUPERFAMILY)	#N/A
gALL_c916	-2.09954	0.476122	1	NO	-1.90233	0.68276	NO	copper ion binding isoform partial	995	20	2.90731e-78	0.711	1	F:copper ion binding		Coil (COILS); PTHR13359:SF2 (PANTHER); PTHR13359 (PANTHER); SIGNAL_PEPTIDE_H_REGION (PHOBIUS); NON_CYTOPLASMIC_DOMAIN (PHOBIUS); SIGNAL_PEPTIDE_N_REGION (PHOBIUS); SIGNAL_PEPTIDE (PHOBIUS); SIGNAL_PEPTIDE_C_REGION (PHOBIUS)	#N/A
gALL_c917	-0.514573	0.975512	1	NO	-0.444528	1	NO	pre-mrna-splicing factor atp-dependent rna helicase prp16-like	1208	20	3.88711e-138	0.841	6	F:hydrolase activity; F:nucleic acid binding; P:reproduction; P:post-embryonic development; P:embryo development; F:nucleotide binding	EC:2.7.7	no IPS match	#N/A
gALL_c918	0.0703893	1	1	NO	0.116219	1	NO	PREDICTED: uncharacterized protein LOC101245507	1201	20	5.14653e-62	0.634	0	-		no IPS match	#N/A
gALL_c919	1.07039	0.923154	1	NO	1.04592	0.68276	NO	aconitate cytoplasmic-like	2800	20	0	0.917	19	C:membrane; C:vacuole; P:cellular component organization; P:cellular process; P:response to stress; P:biosynthetic process; P:carbohydrate metabolic process; P:metabolic process; P:transport; F:binding; P:photosynthesis; P:protein metabolic process; P:catabolic process; F:catalytic activity; P:biological_process; C:cell wall; P:response to abiotic stimulus; P:response to endogenous stimulus; C:cy…	EC:4.2.1.3	no IPS match	#N/A
gALL_c920	0.707819	0.78052	1	NO	0.739376	0.825701	NO	probable serine threonine-protein kinase at4g35230-like	2083	20	0	0.903	5	P:cellular protein modification process; F:kinase activity; F:nucleotide binding; P:signal transduction; P:response to endogenous stimulus	-	IPR011990 (G3DSA:1.25.40.GENE3D); IPR001245 (PFAM); PF13414 (PFAM); G3DSA:1.10.510.10 (GENE3D); G3DSA:3.30.200.20 (GENE3D); PTHR24420:SF674 (PANTHER); PTHR24420 (PANTHER); IPR000719 (PROSITE_PROFILES); IPR011009 (SUPERFAMILY); SSF48452 (SUPERFAMILY)	#N/A
gALL_c921	Inf	0.0426152	1	UP	6.12972	0.0276343	UP	succinate dehydrogenase	2357	20	0	0.9735	8	C:cell wall; C:membrane; C:mitochondrion; F:binding; F:molecular_function; F:nucleotide binding; P:generation of precursor metabolites and energy; P:nucleobase-containing compound metabolic process; F:catalytic activity; C:Golgi apparatus; P:metabolic process; P:cellular process	EC:1.3.99.1	G3DSA:4.10.80.40 (GENE3D); IPR015939 (PFAM); IPR015939 (G3DSA:1.20.58.GENE3D); PTHR11632 (PANTHER); CYTOPLASMIC_DOMAIN (PHOBIUS); TRANSMEMBRANE (PHOBIUS); NON_CYTOPLASMIC_DOMAIN (PHOBIUS); IPR015939 (SUPERFAMILY); TMhelix (TMHMM)	#N/A
gALL_c923	-2.09954	0.232564	1	NO	-1.97201	0.328471	NO	carnitine isoform 1	1068	20	6.31947e-90	0.805	6	F:catalytic activity; C:peroxisome; P:catabolic process; P:cellular process; P:lipid metabolic process; P:transport	EC:5.3.3.8; EC:5.1	IPR001753 (PFAM); IPR029045 (G3DSA:3.90.226.GENE3D); PTHR11941 (PANTHER); PTHR11941:SF45 (PANTHER); IPR029045 (SUPERFAMILY)	#N/A
gALL_c924	-1.51457	0.778597	1	NO	-1.34159	1	NO	silencing defective isoform 1	1884	20	9.66291e-99	0.553	4	F:molecular_function; C:chloroplast; P:production of ta-siRNAs involved in RNA interference; C:nucleus		IPR013899 (PFAM); PTHR13308:SF17 (PANTHER); PTHR13308 (PANTHER)	#N/A
gALL_c925	-0.514573	0.904969	1	NO	-0.448979	0.795893	NO	ethanolamine-phosphate cytidylyltransferase-like	1788	20	0	0.8835	6	C:membrane; C:mitochondrion; P:biosynthetic process; P:cellular process; P:lipid metabolic process; F:transferase activity	EC:2.7.7.14	IPR004821 (TIGRFAM); IPR014729 (G3DSA:3.40.50.GENE3D); IPR004821 (PFAM); PTHR10739 (PANTHER); PTHR10739:SF23 (PANTHER); SSF52374 (SUPERFAMILY); SSF52374 (SUPERFAMILY)	#N/A
gALL_c926	0.0703893	1	1	NO	0.116219	1	NO	magnesium transporter mrs2-5-like	1621	20	1.80364e-128	0.6815	3	C:membrane; F:transporter activity; P:transport	-	PTHR13890:SF5 (PANTHER); IPR026573 (PANTHER)	#N/A
gALL_c927	0.485427	0.864773	1	NO	0.525584	0.847641	NO	integral membrane yip1 family protein	1289	20	1.68194e-122	0.843	2	C:membrane; P:transport	-	IPR006977 (PFAM); PTHR12822 (PANTHER); CYTOPLASMIC_DOMAIN (PHOBIUS); TRANSMEMBRANE (PHOBIUS); TRANSMEMBRANE (PHOBIUS); NON_CYTOPLASMIC_DOMAIN (PHOBIUS); TRANSMEMBRANE (PHOBIUS); NON_CYTOPLASMIC_DOMAIN (PHOBIUS); CYTOPLASMIC_DOMAIN (PHOBIUS); TRANSMEMBRANE (PHOBIUS); TRANSMEMBRANE (PHOBIUS); CYTOPLASMIC_DOMAIN (PHOBIUS); NON_CYTOPLASMIC_DOMAIN (PHOBIUS); TMhelix (TMHMM); TMhelix (TMHMM); TMhelix (…	#N/A
gALL_c928	-2.09954	0.476122	1	NO	-1.90233	0.68276	NO	vacuolar protein sorting-associated protein 2 homolog 1-like	1192	20	1.79197e-91	0.8265	6	P:response to abiotic stimulus; P:transport; C:endosome; P:response to endogenous stimulus; C:membrane; P:response to stress	-	Coil (COILS); Coil (COILS); IPR005024 (PFAM); PTHR10476:SF4 (PANTHER); PTHR10476 (PANTHER)	#N/A
gALL_c929	-0.514573	0.904969	1	NO	-0.448979	0.795893	NO	plant calmodulin-binding isoform 1	1592	20	9.07363e-39	0.6325	1	F:calmodulin binding		IPR012417 (SMART); IPR012417 (PFAM)	#N/A
gALL_c931	-1.38904	0.287301	1	NO	-1.31665	0.315551	NO	glucan endo- -beta-glucosidase 13-like	2371	20	0	0.908	3	F:hydrolase activity; P:carbohydrate metabolic process; P:cellular process	EC:3.2.1.39	CYTOPLASMIC_DOMAIN (PHOBIUS); CYTOPLASMIC_DOMAIN (PHOBIUS); TRANSMEMBRANE (PHOBIUS); NON_CYTOPLASMIC_DOMAIN (PHOBIUS); TRANSMEMBRANE (PHOBIUS); TMhelix (TMHMM); TMhelix (TMHMM)	#N/A
gALL_c932	-1.09954	0.740979	1	NO	-0.996636	1	NO	calcium-binding ef hand family protein	791	20	2.19881e-58	0.884	3	C:cytosol; C:nucleus; F:binding	-	SIGNAL_PEPTIDE_N_REGION (PHOBIUS); SIGNAL_PEPTIDE_H_REGION (PHOBIUS); SIGNAL_PEPTIDE (PHOBIUS); NON_CYTOPLASMIC_DOMAIN (PHOBIUS); SIGNAL_PEPTIDE_C_REGION (PHOBIUS)	#N/A
gALL_c933	-0.836501	0.689481	1	NO	-0.7635	0.632607	NO	polyubiquitin	1076	20	8.14715e-69	0.7195	6	P:transport; P:protein metabolic process; P:catabolic process; P:cellular process; P:response to abiotic stimulus; P:cellular protein modification process; C:intracellular; C:vacuole; C:nucleus	-	IPR019956 (PRINTS); IPR000626 (SMART); G3DSA:3.10.20.90 (GENE3D); G3DSA:3.10.20.90 (GENE3D); G3DSA:3.10.20.90 (GENE3D); IPR000626 (PFAM); PTHR10666 (PANTHER); PTHR10666:SF112 (PANTHER); IPR000626 (PROSITE_PROFILES); IPR000626 (PROSITE_PROFILES); IPR000626 (PROSITE_PROFILES); IPR029071 (SUPERFAMILY); IPR029071 (SUPERFAMILY); IPR029071 (SUPERFAMILY)	#N/A
gALL_c934	'-Inf'	0.845195	1	NO	-3.39413	1	NO	resistance to phytophthora 1 isoform 1	864	20	3.18792e-56	0.731	10	P:response to external stimulus; P:response to stress; P:response to biotic stimulus; P:generation of precursor metabolites and energy; P:photosynthesis; P:anatomical structure morphogenesis; P:post-embryonic development; P:biosynthetic process; P:cellular process; C:plastid; C:membrane	-	SIGNAL_PEPTIDE_C_REGION (PHOBIUS); NON_CYTOPLASMIC_DOMAIN (PHOBIUS); CYTOPLASMIC_DOMAIN (PHOBIUS); NON_CYTOPLASMIC_DOMAIN (PHOBIUS); CYTOPLASMIC_DOMAIN (PHOBIUS); SIGNAL_PEPTIDE_H_REGION (PHOBIUS); SIGNAL_PEPTIDE (PHOBIUS); TRANSMEMBRANE (PHOBIUS); TRANSMEMBRANE (PHOBIUS); SIGNAL_PEPTIDE_N_REGION (PHOBIUS); TRANSMEMBRANE (PHOBIUS); SignalP-TM (SIGNALP_GRAM_POSITIVE); TMhelix (TMHMM); TMhelix (TMH…	#N/A
gALL_c935	0.485427	0.928408	1	NO	0.521851	1	NO	gdsl esterase lipase 5-like	1472	20	4.25759e-104	0.6425	3	P:response to external stimulus; P:response to biotic stimulus; F:hydrolase activity; P:biological_process	-	IPR001087 (PFAM); IPR013831 (G3DSA:3.40.50.GENE3D); PTHR22835:SF149 (PANTHER); PTHR22835 (PANTHER); SIGNAL_PEPTIDE_C_REGION (PHOBIUS); SIGNAL_PEPTIDE_N_REGION (PHOBIUS); NON_CYTOPLASMIC_DOMAIN (PHOBIUS); SIGNAL_PEPTIDE (PHOBIUS); SIGNAL_PEPTIDE_H_REGION (PHOBIUS); SignalP-noTM (SIGNALP_EUK); SignalP-TM (SIGNALP_GRAM_POSITIVE); SSF52266 (SUPERFAMILY)	#N/A
gALL_c936	2.29278	0.303216	1	NO	2.22982	0.235967	NO	6-phosphofructokinase 3-like	2060	20	0	0.9135	9	C:cytosol; F:kinase activity; F:nucleotide binding; P:metabolic process; P:cellular process; P:carbohydrate metabolic process; P:generation of precursor metabolites and energy; P:catabolic process; C:plasma membrane; P:biosynthetic process; P:nucleobase-containing compound metabolic process	EC:2.7.1.11	Coil (COILS); IPR022953 (PRINTS); IPR012004 (PIRSF); G3DSA:3.40.50.450 (GENE3D); IPR000023 (PFAM); PTHR13697:SF7 (PANTHER); PTHR13697 (PANTHER); IPR000023 (SUPERFAMILY)	#N/A
gALL_c937	Inf	0.461493	1	NO	4.44005	0.314952	NO	protein sec13 homolog	1415	20	7.20759e-162	0.938	0	-		IPR001680 (SMART); IPR015943 (G3DSA:2.130.10.GENE3D); IPR001680 (PFAM); PTHR11024 (PANTHER); IPR001680 (PROSITE_PROFILES); IPR001680 (PROSITE_PROFILES); IPR001680 (PROSITE_PROFILES); IPR017986 (PROSITE_PROFILES); IPR017986 (SUPERFAMILY)	#N/A
gALL_c938	0.0703893	1	1	NO	0.119075	1	NO	diacylglycerol kinase 5-like isoform x1	1945	20	0	0.8425	6	F:kinase activity; P:response to endogenous stimulus; P:metabolic process; P:cellular process; P:signal transduction; P:nucleobase-containing compound metabolic process; P:catabolic process; P:lipid metabolic process	EC:2.7.1.107; EC:2.7.1.23	IPR001206 (SMART); IPR001206 (PFAM); PTHR11255:SF29 (PANTHER); PTHR11255 (PANTHER); IPR001206 (PROSITE_PROFILES); IPR016064 (SUPERFAMILY)	#N/A
gALL_c939	1.48543	0.69607	1	NO	1.44424	0.68276	NO	atp-citrate synthase	789	20	6.84902e-108	0.9475	12	P:biosynthetic process; P:cellular process; P:lipid metabolic process; P:carbohydrate metabolic process; F:transferase activity; P:flower development; P:biological_process; P:response to external stimulus; P:response to abiotic stimulus; C:cytosol; P:cellular component organization; P:embryo development; C:cytoplasm; F:catalytic activity; P:multicellular organismal development; F:nucleotide bindi…	EC:2.3.3.8; EC:6.2.1.5	IPR013650 (PFAM); IPR013816 (G3DSA:3.30.470.GENE3D); PTHR23118 (PANTHER); SSF56059 (SUPERFAMILY)	#N/A
gALL_c940	0.807355	0.832604	1	NO	0.826351	0.752638	NO	probable 26s proteasome non-atpase regulatory subunit 3-like	1693	20	6.03544e-179	0.903	5	P:protein metabolic process; P:catabolic process; C:intracellular; C:nucleus; P:metabolic process; F:enzyme regulator activity; C:plasma membrane	-	Coil (COILS); IPR000717 (SMART); IPR011991 (G3DSA:1.10.10.GENE3D); IPR000717 (PFAM); IPR013586 (PFAM); PTHR10758 (PANTHER); PTHR10758:SF2 (PANTHER); SSF46785 (SUPERFAMILY)	#N/A
gALL_c941	0.485427	0.864773	1	NO	0.525584	0.847641	NO	vesicle-associated membrane protein 727	1280	20	1.72188e-119	0.9195	5	P:transport; C:endosome; C:membrane; C:cytoplasm; P:cellular component organization; P:cellular process	-	IPR001388 (PRINTS); IPR010908 (PFAM); G3DSA:1.10.3840.10 (GENE3D); IPR001388 (PFAM); IPR010908 (G3DSA:3.30.450.GENE3D); PTHR21136:SF79 (PANTHER); PTHR21136 (PANTHER); IPR001388 (PROSITE_PATTERNS); NON_CYTOPLASMIC_DOMAIN (PHOBIUS); TRANSMEMBRANE (PHOBIUS); CYTOPLASMIC_DOMAIN (PHOBIUS); IPR010908 (PROSITE_PROFILES); IPR001388 (PROSITE_PROFILES); SSF58038 (SUPERFAMILY); IPR011012 (SUPERFAMILY); TMhe…	#N/A
gALL_c942	-0.514573	0.975512	1	NO	-0.444528	1	NO	transcription factor gte8-like isoform x1	2242	20	1.46704e-104	0.595	4	F:transferase activity; P:histone acetylation; F:histone acetyltransferase activity; F:transferase activity, transferring acyl groups		no IPS match	#N/A
gALL_c943	Inf	0.0776777	1	NO	5.81294	0.0552041	NO	peptidyl-prolyl cis-trans isomerase cyp19-2 isoform 1	3004	20	1.46466e-75	0.835	3	P:protein metabolic process; P:cellular process; P:nucleobase-containing compound metabolic process; P:cellular protein modification process; F:catalytic activity	EC:5.2.1.8	no IPS match	#N/A
gALL_c944	0.485427	0.821406	1	NO	0.527849	0.745998	NO	fk506-binding protein 3-like	1522	10	5.20682e-12	0.516	0	-		no IPS match	#N/A
gALL_c945	Inf	0.0426152	1	UP	6.12972	0.0276343	UP	copalyl diphosphate synthase	2728	20	0	0.762	6	F:catalytic activity; C:plastid; P:biosynthetic process; P:cellular process; P:lipid metabolic process; F:binding	EC:5.5.1.12	IPR001906 (G3DSA:1.50.30.GENE3D); IPR001906 (PFAM); IPR005630 (PFAM); IPR008949 (G3DSA:1.10.600.GENE3D); PTHR31739 (PANTHER); PTHR31739:SF2 (PANTHER); IPR008949 (SUPERFAMILY); IPR008930 (SUPERFAMILY)	#N/A
gALL_c946	Inf	0.218303	1	NO	5.15018	0.192349	NO	gibberellin 20 oxidase 1-like	1257	20	4.53895e-141	0.7785	3	P:metabolic process; F:binding; F:catalytic activity	EC:1.14.11	IPR002283 (PRINTS); IPR005123 (PFAM); IPR027443 (G3DSA:2.60.120.GENE3D); IPR026992 (PFAM); PTHR10209 (PANTHER); IPR005123 (PROSITE_PROFILES); SSF51197 (SUPERFAMILY)	#N/A
gALL_c947	-0.514573	0.749106	1	NO	-0.4566	0.788974	NO	adenylate kinase b-like	1354	20	6.43078e-120	0.943	5	F:binding; P:nucleobase-containing compound metabolic process; F:kinase activity; C:mitochondrion; F:nucleotide binding; P:biological_process; C:plasma membrane	EC:2.7.4.10; EC:2.7.4.3	IPR000850 (PRINTS); PF00406 (PFAM); IPR027417 (G3DSA:3.40.50.GENE3D); IPR007862 (PFAM); IPR006259 (TIGRFAM); IPR000850 (PANTHER); IPR000850 (PROSITE_PATTERNS); IPR000850 (HAMAP); IPR027417 (SUPERFAMILY)	#N/A
gALL_c948	0.185867	0.974767	1	NO	0.234709	0.898058	NO	low quality protein: uncharacterized loc101205174	1224	20	1.34094e-89	0.6975	2	P:transport; P:metabolic process	-	no IPS match	#N/A
gALL_c949	-1.51457	0.778597	1	NO	-1.34159	1	NO	glucan endo- -beta-glucosidase 14-like	1574	20	1.16836e-147	0.866	12	P:response to stress; P:cell death; F:binding; F:hydrolase activity; P:response to endogenous stimulus; P:signal transduction; C:plasma membrane; P:transport; P:cellular component organization; C:cytoplasm; C:nucleus; P:carbohydrate metabolic process; P:cellular process	EC:3.2.1.39	IPR000490 (PFAM); IPR013781 (G3DSA:3.20.20.GENE3D); PTHR32227:SF29 (PANTHER); PTHR32227 (PANTHER); SIGNAL_PEPTIDE (PHOBIUS); SIGNAL_PEPTIDE_H_REGION (PHOBIUS); NON_CYTOPLASMIC_DOMAIN (PHOBIUS); SIGNAL_PEPTIDE_C_REGION (PHOBIUS); SIGNAL_PEPTIDE_N_REGION (PHOBIUS); SignalP-TM (SIGNALP_EUK); IPR017853 (SUPERFAMILY); TMhelix (TMHMM)	#N/A
gALL_c951	0.0703893	1	1	NO	0.119075	1	NO	ankyrin repeat domain-containing protein 13b-like	1719	20	0	0.7925	1	C:plasma membrane	-	IPR021832 (PFAM); IPR021832 (PANTHER); PTHR12447:SF5 (PANTHER); SIGNAL_PEPTIDE_N_REGION (PHOBIUS); NON_CYTOPLASMIC_DOMAIN (PHOBIUS); SIGNAL_PEPTIDE (PHOBIUS); SIGNAL_PEPTIDE_H_REGION (PHOBIUS); SIGNAL_PEPTIDE_C_REGION (PHOBIUS)	#N/A
gALL_c952	0.707819	0.633636	1	NO	0.749302	0.5903	NO	t-complex protein 1 subunit gamma-like	2155	20	0	0.9395	5	P:protein metabolic process; P:cellular process; F:nucleotide binding; P:nucleobase-containing compound metabolic process; F:protein binding; C:cytosol	-	Coil (COILS); IPR017998 (PRINTS); IPR012719 (TIGRFAM); IPR002423 (PFAM); IPR027410 (G3DSA:3.30.260.GENE3D); IPR027409 (G3DSA:3.50.7.GENE3D); IPR027413 (G3DSA:1.10.560.GENE3D); IPR012719 (PTHR11353:PANTHER); IPR002423 (PANTHER); IPR002194 (PROSITE_PATTERNS); IPR002194 (PROSITE_PATTERNS); IPR002194 (PROSITE_PATTERNS); IPR027409 (SUPERFAMILY); SSF54849 (SUPERFAMILY); IPR002423 (SUPERFAMILY)	#N/A
gALL_c953	-0.514573	0.975512	1	NO	-0.444528	1	NO	e3 ubiquitin protein ligase rin2-like	2385	20	0	0.781	2	F:binding; F:catalytic activity	-	TRANSMEMBRANE (PHOBIUS); CYTOPLASMIC_DOMAIN (PHOBIUS); TRANSMEMBRANE (PHOBIUS); NON_CYTOPLASMIC_DOMAIN (PHOBIUS); CYTOPLASMIC_DOMAIN (PHOBIUS)	#N/A
gALL_c954	1.07039	0.923154	1	NO	1.04592	0.68276	NO	trna-specific adenosine deaminase 2-like isoform x5	946	20	1.20776e-70	0.8295	7	P:reproduction; P:post-embryonic development; P:embryo development; F:hydrolase activity; P:metabolic process; C:plastid; F:binding	-	IPR002125 (PFAM); G3DSA:3.40.140.10 (GENE3D); PTHR11079:SF38 (PANTHER); PTHR11079 (PANTHER); IPR016192 (PROSITE_PATTERNS); IPR016193 (SUPERFAMILY)	#N/A
gALL_c955	0.485427	0.864773	1	NO	0.525584	0.847641	NO	mitochondrial ribosomal protein	838	20	1.1963e-76	0.959	3	F:structural molecule activity; C:ribosome; P:translation; P:biological_process	-	no IPS match	#N/A
gALL_c956	1.07039	0.55084	1	NO	1.09543	0.561032	NO	probable nucleoredoxin 2-like	1920	20	4.66418e-165	0.7775	4	P:pollination; P:signal transduction; F:binding; F:catalytic activity	-	SIGNAL_PEPTIDE_H_REGION (PHOBIUS); SIGNAL_PEPTIDE_N_REGION (PHOBIUS); NON_CYTOPLASMIC_DOMAIN (PHOBIUS); SIGNAL_PEPTIDE (PHOBIUS); SIGNAL_PEPTIDE_C_REGION (PHOBIUS)	#N/A
gALL_c957	NA	NA	NA	NO	0	1	NO	probable -trehalose-phosphate synthase	1942	20	0	0.8075	7	F:transferase activity; C:cytosol; F:hydrolase activity; P:biosynthetic process; P:carbohydrate metabolic process; P:cellular process; C:mitochondrion	EC:3.1.3.12; EC:2.4.1.15	IPR003337 (PFAM); G3DSA:3.40.50.2000 (GENE3D); IPR023214 (G3DSA:3.40.50.GENE3D); IPR001830 (PFAM); PTHR10788:SF14 (PANTHER); PTHR10788 (PANTHER); SSF53756 (SUPERFAMILY); IPR023214 (SUPERFAMILY)	#N/A
gALL_c958	0.222392	1	1	NO	0.265603	1	NO	cmp-sialic acid transporter 4-like	1375	20	5.11213e-157	0.85	8	P:transport; P:cellular process; P:carbohydrate metabolic process; P:catabolic process; C:membrane; C:Golgi apparatus; C:endosome; F:transporter activity	-	IPR021189 (PIRSF); IPR004689 (TIGRFAM); IPR007271 (PFAM); PTHR10231:SF45 (PANTHER); IPR007271 (PANTHER); TRANSMEMBRANE (PHOBIUS); CYTOPLASMIC_DOMAIN (PHOBIUS); TRANSMEMBRANE (PHOBIUS); TRANSMEMBRANE (PHOBIUS); CYTOPLASMIC_DOMAIN (PHOBIUS); NON_CYTOPLASMIC_DOMAIN (PHOBIUS); NON_CYTOPLASMIC_DOMAIN (PHOBIUS); TRANSMEMBRANE (PHOBIUS); CYTOPLASMIC_DOMAIN (PHOBIUS); CYTOPLASMIC_DOMAIN (PHOBIUS); NON_CY…	#N/A
gALL_c959	-0.514573	0.789774	1	NO	-0.454835	0.864532	NO	phosphatidylinositol 3- and 4-kinase family protein with fat domain isoform 1	2391	20	0	0.8425	3	F:kinase activity; P:metabolic process; P:cellular process; F:transferase activity	-	IPR000403 (SMART); IPR003152 (PFAM); IPR000403 (PFAM); IPR000403 (G3DSA:1.10.1070.GENE3D); PTHR11139:SF1 (PANTHER); PTHR11139 (PANTHER); CYTOPLASMIC_DOMAIN (PHOBIUS); TRANSMEMBRANE (PHOBIUS); TRANSMEMBRANE (PHOBIUS); NON_CYTOPLASMIC_DOMAIN (PHOBIUS); NON_CYTOPLASMIC_DOMAIN (PHOBIUS); IPR000403 (PROSITE_PROFILES); IPR003152 (PROSITE_PROFILES); IPR011009 (SUPERFAMILY)	#N/A
gALL_c960	-3.09954	0.115376	1	NO	-2.87771	0.17134	NO	probable xyloglucan endotransglucosylase hydrolase protein 8-like	1132	20	1.73644e-141	0.836	6	F:hydrolase activity; P:carbohydrate metabolic process; P:cellular process; C:extracellular region; C:cell wall; F:transferase activity	EC:2.4.1.207	IPR016455 (PIRSF); IPR013320 (G3DSA:2.60.120.GENE3D); IPR000757 (PFAM); IPR010713 (PFAM); PTHR31062 (PANTHER); PTHR31062:SF21 (PANTHER); IPR008263 (PROSITE_PATTERNS); SIGNAL_PEPTIDE_C_REGION (PHOBIUS); SIGNAL_PEPTIDE_H_REGION (PHOBIUS); NON_CYTOPLASMIC_DOMAIN (PHOBIUS); SIGNAL_PEPTIDE_N_REGION (PHOBIUS); SIGNAL_PEPTIDE (PHOBIUS); PS51257 (PROSITE_PROFILES); SignalP-noTM (SIGNALP_EUK); SignalP-noT…	#N/A
gALL_c961	-0.514573	0.818273	1	NO	-0.45352	0.847641	NO	ubiquitin-conjugating enzyme e2 variant 1b-like	1049	20	8.60353e-76	0.907	1	F:catalytic activity	-	SM00212 (SMART); IPR016135 (G3DSA:3.10.110.GENE3D); IPR000608 (PFAM); PTHR24067:SF82 (PANTHER); PTHR24067 (PANTHER); IPR000608 (PROSITE_PROFILES); IPR016135 (SUPERFAMILY)	#N/A
gALL_c962	1.48543	0.69607	1	NO	1.44424	0.68276	NO	protein zinc induced facilitator-like 1-like isoform x1	1973	20	6.48445e-175	0.7245	4	C:integral component of membrane; P:transmembrane transport; C:plasma membrane; F:transporter activity		G3DSA:1.20.1250.20 (GENE3D); G3DSA:1.20.1250.20 (GENE3D); PTHR24003:SF453 (PANTHER); PTHR24003 (PANTHER); NON_CYTOPLASMIC_DOMAIN (PHOBIUS); TRANSMEMBRANE (PHOBIUS); TRANSMEMBRANE (PHOBIUS); TRANSMEMBRANE (PHOBIUS); CYTOPLASMIC_DOMAIN (PHOBIUS); SIGNAL_PEPTIDE_N_REGION (PHOBIUS); TRANSMEMBRANE (PHOBIUS); TRANSMEMBRANE (PHOBIUS); SIGNAL_PEPTIDE (PHOBIUS); SIGNAL_PEPTIDE_C_REGION (PHOBIUS); CYTOPLAS…	#N/A
gALL_c963	Inf	0.312448	1	NO	4.83837	0.314952	NO	hippocampus abundant transcript-like protein	1062	20	1.39753e-81	0.7165	2	P:transport; C:membrane	-	IPR011701 (PFAM); G3DSA:1.20.1250.20 (GENE3D); PTHR24003 (PANTHER); TRANSMEMBRANE (PHOBIUS); CYTOPLASMIC_DOMAIN (PHOBIUS); NON_CYTOPLASMIC_DOMAIN (PHOBIUS); NON_CYTOPLASMIC_DOMAIN (PHOBIUS); TRANSMEMBRANE (PHOBIUS); TRANSMEMBRANE (PHOBIUS); CYTOPLASMIC_DOMAIN (PHOBIUS); TRANSMEMBRANE (PHOBIUS); CYTOPLASMIC_DOMAIN (PHOBIUS); TRANSMEMBRANE (PHOBIUS); CYTOPLASMIC_DOMAIN (PHOBIUS); TRANSMEMBRANE (PHO…	#N/A
gALL_c964	-1.09954	0.740979	1	NO	-0.996636	1	NO	expp1 protein precursor	1119	20	3.05432e-106	0.8765	2	C:extracellular region; C:plasma membrane	-	PTHR21454 (PANTHER); PTHR21454:SF3 (PANTHER); CYTOPLASMIC_DOMAIN (PHOBIUS); TRANSMEMBRANE (PHOBIUS); NON_CYTOPLASMIC_DOMAIN (PHOBIUS)	#N/A
gALL_c965	Inf	0.461493	1	NO	4.44005	0.314952	NO	multiple inositol polyphosphate phosphatase 1-like isoform x2	1979	20	0	0.7795	3	P:metabolic process; P:cellular process; F:hydrolase activity	EC:3.1.3.62; EC:3.1.3.2	no IPS match	#N/A
gALL_c967	1.48543	0.69607	1	NO	1.44424	0.68276	NO	sal1 phosphatase-like	1281	20	8.585e-120	0.7625	19	P:response to stress; P:response to abiotic stimulus; F:hydrolase activity; P:anatomical structure morphogenesis; P:cellular component organization; P:cell growth; P:biosynthetic process; P:cellular process; P:lipid metabolic process; P:reproduction; P:post-embryonic development; P:embryo development; P:signal transduction; P:nucleobase-containing compound metabolic process; P:catabolic process; …	EC:3.1.3.7; EC:3.1.3.57	IPR006239 (TIGRFAM); G3DSA:3.30.540.10 (GENE3D); IPR000760 (PFAM); PTHR20854:SF21 (PANTHER); IPR000760 (PANTHER); IPR020583 (PROSITE_PATTERNS); CYTOPLASMIC_DOMAIN (PHOBIUS); TRANSMEMBRANE (PHOBIUS); NON_CYTOPLASMIC_DOMAIN (PHOBIUS); SSF56655 (SUPERFAMILY)	#N/A
gALL_c968	0.485427	1	1	NO	0.514544	1	NO	pectate lyase	1724	20	6.0537e-177	0.8265	2	C:membrane; F:catalytic activity	EC:4.2.2.2	IPR018082 (PRINTS); IPR002022 (SMART); IPR012334 (G3DSA:2.160.20.GENE3D); IPR002022 (PFAM); PTHR31683:SF5 (PANTHER); PTHR31683 (PANTHER); SIGNAL_PEPTIDE (PHOBIUS); SIGNAL_PEPTIDE_C_REGION (PHOBIUS); SIGNAL_PEPTIDE_N_REGION (PHOBIUS); NON_CYTOPLASMIC_DOMAIN (PHOBIUS); SIGNAL_PEPTIDE_H_REGION (PHOBIUS); SignalP-noTM (SIGNALP_EUK); IPR011050 (SUPERFAMILY); TMhelix (TMHMM)	#N/A
gALL_c969	-0.777608	0.674093	1	NO	-0.709768	0.680452	NO	calmodulin binding	1941	20	1.63666e-141	0.6935	0	-		Coil (COILS); PTHR31250 (PANTHER); PTHR31250:SF4 (PANTHER)	#N/A
gALL_c970	1.07039	0.670669	1	NO	1.0826	0.567116	NO	protein iq-domain 1-like	1172	20	6.77064e-76	0.628	0	-		IPR025064 (PFAM); PTHR32295 (PANTHER); PTHR32295:SF0 (PANTHER)	#N/A
gALL_c971	1.29278	0.3637	1	NO	1.3219	0.370162	NO	acylpyruvase mitochondrial-like	1865	20	1.99882e-104	0.896	6	F:catalytic activity; F:binding; P:catabolic process; P:cellular process; P:lipid metabolic process; F:hydrolase activity; C:mitochondrion; P:metabolic process	EC:4.1.1.68	no IPS match	#N/A
gALL_c972	0.0703893	1	1	NO	0.120857	1	NO	coatomer subunit gamma-like	3175	20	0	0.8905	5	P:transport; C:plastid; C:membrane; C:Golgi apparatus; F:structural molecule activity	-	IPR013040 (G3DSA:2.60.40.GENE3D); IPR013040 (PFAM); IPR015873 (G3DSA:3.30.310.GENE3D); IPR017106 (PANTHER); IPR009028 (SUPERFAMILY); IPR013041 (SUPERFAMILY)	#N/A
gALL_c973	0.292782	0.999016	1	NO	0.3366	1	NO	u4 u6 small nuclear ribonucleoprotein prp31-like	1960	20	7.62554e-179	0.7355	2	P:nucleobase-containing compound metabolic process; C:intracellular	-	IPR012976 (SMART); IPR002687 (PFAM); IPR019175 (PFAM); IPR012976 (PFAM); IPR027105 (PANTHER); CYTOPLASMIC_DOMAIN (PHOBIUS); NON_CYTOPLASMIC_DOMAIN (PHOBIUS); TRANSMEMBRANE (PHOBIUS); IPR002687 (PROSITE_PROFILES); SSF89124 (SUPERFAMILY); SSF89124 (SUPERFAMILY)	#N/A
gALL_c974	1.18587	0.41853	1	NO	1.21612	0.435417	NO	dihydrolipoyllysine-residue succinyltransferase component of 2-oxoglutarate dehydrogenase complex mitochondrial-like	1963	20	7.64325e-171	0.728	3	F:transferase activity; C:cytoplasm; C:intracellular; P:metabolic process; C:cellular_component	-	IPR006255 (TIGRFAM); IPR001078 (PFAM); IPR023213 (G3DSA:3.30.559.GENE3D); IPR000089 (PFAM); G3DSA:2.40.50.100 (GENE3D); PTHR23151 (PANTHER); PTHR23151:SF8 (PANTHER); IPR003016 (PROSITE_PATTERNS); IPR000089 (PROSITE_PROFILES); SSF52777 (SUPERFAMILY); IPR011053 (SUPERFAMILY)	#N/A
gALL_c975	Inf	0.461493	1	NO	4.44005	0.314952	NO	-binding transcriptional regulator isoform 1	1175	20	4.29744e-98	0.769	10	P:biosynthetic process; P:nucleobase-containing compound metabolic process; P:cellular component organization; P:DNA metabolic process; F:DNA binding; P:response to external stimulus; P:response to stress; P:response to biotic stimulus; C:plastid; F:sequence-specific DNA binding transcription factor activity; C:nucleus; C:intracellular	-	IPR013742 (PFAM); IPR009044 (G3DSA:2.30.31.GENE3D); PTHR31745:SF2 (PANTHER); PTHR31745 (PANTHER); IPR009044 (SUPERFAMILY)	#N/A
gALL_c976	-0.292181	0.952176	1	NO	-0.235996	1	NO	t-complex protein 1	1875	20	0	0.8115	6	C:cytoplasm; P:protein metabolic process; P:cellular process; C:plasma membrane; F:nucleotide binding; F:protein binding	-	IPR017998 (PRINTS); IPR027409 (G3DSA:3.50.7.GENE3D); IPR027413 (G3DSA:1.10.560.GENE3D); IPR002423 (PFAM); IPR027410 (G3DSA:3.30.260.GENE3D); IPR002423 (PANTHER); IPR002194 (PROSITE_PATTERNS); IPR002194 (PROSITE_PATTERNS); IPR002194 (PROSITE_PATTERNS); SSF54849 (SUPERFAMILY); IPR027409 (SUPERFAMILY); IPR002423 (SUPERFAMILY)	#N/A
gALL_c977	1.48543	0.69607	1	NO	1.44424	0.68276	NO	long chain base biosynthesis protein 1-like	2079	20	0	0.8565	9	F:binding; P:biological_process; P:biosynthetic process; P:cellular process; P:lipid metabolic process; P:cell growth; F:transferase activity; P:cell death; C:membrane; C:endoplasmic reticulum; P:protein metabolic process	EC:2.3.1.50	Coil (COILS); IPR015422 (G3DSA:3.90.1150.GENE3D); IPR004839 (PFAM); IPR015421 (G3DSA:3.40.640.GENE3D); PTHR13693:SF2 (PANTHER); PTHR13693 (PANTHER); IPR015424 (SUPERFAMILY)	#N/A
gALL_c978	Inf	0.312448	1	NO	4.83837	0.314952	NO	auxin-induced protein 5ng4-like	1693	20	1.01517e-152	0.8075	1	C:membrane	-	IPR000620 (PFAM); PTHR31218:SF9 (PANTHER); PTHR31218 (PANTHER); CYTOPLASMIC_DOMAIN (PHOBIUS); TRANSMEMBRANE (PHOBIUS); TRANSMEMBRANE (PHOBIUS); NON_CYTOPLASMIC_DOMAIN (PHOBIUS); NON_CYTOPLASMIC_DOMAIN (PHOBIUS); CYTOPLASMIC_DOMAIN (PHOBIUS); NON_CYTOPLASMIC_DOMAIN (PHOBIUS); NON_CYTOPLASMIC_DOMAIN (PHOBIUS); NON_CYTOPLASMIC_DOMAIN (PHOBIUS); CYTOPLASMIC_DOMAIN (PHOBIUS); CYTOPLASMIC_DOMAIN (PHOBI…	#N/A
gALL_c979	Inf	0.312448	1	NO	4.83837	0.314952	NO	organic cation carnitine transporter 7-like	1915	20	4.9974e-143	0.673	5	C:membrane; P:transport; F:transporter activity; P:cellular process; P:signal transduction; P:cellular component organization	-	G3DSA:1.20.1250.20 (GENE3D); IPR005828 (PFAM); PTHR24064 (PANTHER); PTHR24064:SF172 (PANTHER); NON_CYTOPLASMIC_DOMAIN (PHOBIUS); TRANSMEMBRANE (PHOBIUS); NON_CYTOPLASMIC_DOMAIN (PHOBIUS); TRANSMEMBRANE (PHOBIUS); CYTOPLASMIC_DOMAIN (PHOBIUS); TRANSMEMBRANE (PHOBIUS); CYTOPLASMIC_DOMAIN (PHOBIUS); NON_CYTOPLASMIC_DOMAIN (PHOBIUS); NON_CYTOPLASMIC_DOMAIN (PHOBIUS); TRANSMEMBRANE (PHOBIUS); CYTOPLAS…	#N/A
gALL_c980	0.222392	1	1	NO	0.265603	1	NO	serine threonine protein phosphatase	1296	20	4.25803e-166	0.9475	6	P:cellular protein modification process; P:signal transduction; P:response to endogenous stimulus; F:hydrolase activity; P:response to stress; C:cytoplasm; C:cell	-	IPR006186 (PRINTS); IPR006186 (SMART); IPR029052 (G3DSA:3.60.21.GENE3D); IPR004843 (PFAM); PTHR11668 (PANTHER); PTHR11668:SF207 (PANTHER); IPR006186 (PROSITE_PATTERNS); IPR029052 (SUPERFAMILY)	#N/A
gALL_c981	0.0703893	1	1	NO	0.119075	1	NO	dolichyl-diphosphooligosaccharide--protein glycosyltransferase subunit 1a-like	1244	20	5.66165e-120	0.746	6	F:transferase activity; P:cellular process; P:biosynthetic process; P:cellular protein modification process; P:metabolic process; P:carbohydrate metabolic process; C:membrane; C:endoplasmic reticulum	EC:2.4.1	Coil (COILS); IPR007676 (PFAM); IPR007676 (PANTHER); PTHR21049:SF0 (PANTHER); CYTOPLASMIC_DOMAIN (PHOBIUS); NON_CYTOPLASMIC_DOMAIN (PHOBIUS); TRANSMEMBRANE (PHOBIUS); TMhelix (TMHMM)	#N/A
gALL_c983	0.0703893	1	1	NO	0.116219	1	NO	thermospermine synthase acaulis5-like	1230	20	1.08094e-155	0.872	3	F:transferase activity; P:metabolic process; P:cellular process	EC:2.5.1.16	IPR001045 (PFAM); IPR029063 (G3DSA:3.40.50.GENE3D); G3DSA:2.30.140.10 (GENE3D); PTHR11558:SF26 (PANTHER); IPR001045 (PANTHER); IPR001045 (HAMAP); IPR001045 (PROSITE_PROFILES); IPR029063 (SUPERFAMILY)	#N/A
gALL_c984	-0.514573	0.975512	1	NO	-0.444528	1	NO	squamosa promoter-binding-like protein 12-like	2645	20	0	0.653	2	C:nucleus; F:DNA binding		IPR020683 (G3DSA:1.25.40.GENE3D); PTHR31251:SF3 (PANTHER); PTHR31251 (PANTHER); TRANSMEMBRANE (PHOBIUS); NON_CYTOPLASMIC_DOMAIN (PHOBIUS); CYTOPLASMIC_DOMAIN (PHOBIUS); IPR020683 (SUPERFAMILY); TMhelix (TMHMM)	#N/A
gALL_c986	1.48543	0.437238	1	NO	1.48911	0.328471	NO	dcn1-like protein 4-like isoform x1	1263	20	2.00383e-96	0.8595	1	F:binding	-	SIGNAL_PEPTIDE_N_REGION (PHOBIUS); SIGNAL_PEPTIDE_C_REGION (PHOBIUS); NON_CYTOPLASMIC_DOMAIN (PHOBIUS); SIGNAL_PEPTIDE_H_REGION (PHOBIUS); SIGNAL_PEPTIDE (PHOBIUS); SignalP-noTM (SIGNALP_EUK)	#N/A
gALL_c987	Inf	0.0324613	1	UP	6.26535	0.0201789	UP	kh domain-containing protein at4g18375-like	1727	20	3.4697e-148	0.709	1	F:nucleic acid binding	-	IPR004087 (SMART); IPR004088 (PFAM); IPR004088 (G3DSA:3.30.1370.GENE3D); IPR004088 (G3DSA:3.30.1370.GENE3D); PTHR10288 (PANTHER); PTHR10288:SF102 (PANTHER); NON_CYTOPLASMIC_DOMAIN (PHOBIUS); SIGNAL_PEPTIDE_C_REGION (PHOBIUS); SIGNAL_PEPTIDE (PHOBIUS); SIGNAL_PEPTIDE_N_REGION (PHOBIUS); SIGNAL_PEPTIDE_H_REGION (PHOBIUS); IPR004088 (PROSITE_PROFILES); IPR004088 (PROSITE_PROFILES); IPR004088 (PROSIT…	#N/A
gALL_c988	0.0703893	1	1	NO	0.116219	1	NO	probable galacturonosyltransferase 9-like	1043	20	1.2466e-143	0.924	8	F:transferase activity; C:mitochondrion; C:endosome; P:cellular component organization; P:biosynthetic process; P:carbohydrate metabolic process; P:cellular process; C:Golgi apparatus; P:nucleobase-containing compound metabolic process	EC:2.4.1.43	IPR002495 (PFAM); IPR029044 (G3DSA:3.90.550.GENE3D); PTHR32116 (PANTHER); PTHR32116:SF19 (PANTHER); IPR029044 (SUPERFAMILY)	#N/A
gALL_c989	-0.514573	0.975512	1	NO	-0.444528	1	NO	serine carboxypeptidase precursor family protein	1918	20	0	0.823	5	F:hydrolase activity; C:vacuole; C:extracellular region; P:protein metabolic process; C:cytosol	EC:3.4.16	no IPS match	#N/A
gALL_c990	0.485427	0.766866	1	NO	0.530463	0.699723	NO	serine carboxypeptidase-like 29	1727	20	0	0.804	4	F:hydrolase activity; C:vacuole; C:cytoplasm; P:signal transduction; P:protein metabolic process	EC:3.4.16	IPR001563 (PRINTS); IPR029058 (G3DSA:3.40.50.GENE3D); IPR001563 (PFAM); IPR001563 (PANTHER); PTHR11802:SF32 (PANTHER); IPR018202 (PROSITE_PATTERNS); IPR018202 (PROSITE_PATTERNS); NON_CYTOPLASMIC_DOMAIN (PHOBIUS); SIGNAL_PEPTIDE_N_REGION (PHOBIUS); SIGNAL_PEPTIDE_H_REGION (PHOBIUS); SIGNAL_PEPTIDE_C_REGION (PHOBIUS); SIGNAL_PEPTIDE (PHOBIUS); SignalP-noTM (SIGNALP_EUK); IPR029058 (SUPERFAMILY)	#N/A
gALL_c991	Inf	0.218303	1	NO	5.15018	0.192349	NO	cop9 signalosome complex subunit 2-like	1419	20	0	0.938	7	C:nucleus; P:cell cycle; P:protein metabolic process; P:catabolic process; P:response to abiotic stimulus; P:post-embryonic development; C:cytosol; P:cellular protein modification process	-	IPR000717 (SMART); IPR013143 (SMART); IPR011990 (G3DSA:1.25.40.GENE3D); IPR000717 (PFAM); IPR011991 (G3DSA:1.10.10.GENE3D); PTHR10678 (PANTHER); SSF46785 (SUPERFAMILY)	#N/A
gALL_c992	-0.514573	0.855257	1	NO	-0.451693	0.825701	NO	nc domain-containing family protein	1150	20	2.7812e-102	0.814	0	-		IPR007053 (PFAM); IPR000064 (G3DSA:3.90.1720.GENE3D); PTHR13943 (PANTHER); PTHR13943:SF32 (PANTHER)	#N/A
gALL_c993	-0.0995357	1	1	NO	-0.047012	1	NO	poly polymerase-like	2936	20	0	0.8305	4	P:nucleobase-containing compound metabolic process; F:RNA binding; F:transferase activity; C:nucleus	EC:2.7.7.19	IPR014492 (PIRSF); IPR002934 (PFAM); G3DSA:1.10.1410.10 (GENE3D); IPR007012 (PFAM); PTHR10682:SF22 (PANTHER); PTHR10682 (PANTHER); SSF81301 (SUPERFAMILY); SSF81631 (SUPERFAMILY)	#N/A
[truncated: 42,158 more rows]

## Sheet: Ratio of RUB-D by RUB-C
Contig	log2FoldChange_DESEQ	pval_DESEQ	padj_DESEQ	DEG_DESEQ	logFC_EDGER	Pvalue_EDGER	DEG_EDGER	Seq. Description	Seq. Length	#Hits	min. eValue	mean Similarity	#GOs	GOs	Enzyme Codes	InterProScan	Genes_PCR
[truncated: 43,090 more rows]

[truncated: 2 more sheets: Ratio of RUB-C by I59-C, Ratio of RUB-D by I59-D]
